# Supplementary material for: Photocobilins integrate B12 and bilin photochemistry for enzyme control
Source: Nat Commun. 2024 Mar 28;15:2740. doi: 10.1038/s41467-024-46995-1 (PMC10979010; doi:10.1038/s41467-024-46995-1)
Supplement: Supplementary file 4 — Supplementary Data 1 [file 41467_2024_46995_MOESM4_ESM.xlsx]

## Sheet: Sheet1
cl.	#st rmsd	middle rmsd	cluster members
1	1734 0.146	445000 .127	272400 273500 275200 275300 276600 276700 276900
			277000 277100 277200 277300 277400 277600 278000
			278300 278400 279900 280000 281700 282200 282700
			282900 283900 284100 284200 285200 285300 285400
			285500 285600 285700 285800 285900 286000 286100
			286200 286300 286700 287000 287300 287400 287500
			287800 287900 288200 288400 288700 288800 288900
			289000 289100 289200 289300 289500 289600 290200
			290300 290400 290500 290600 291500 291600 292000
			293500 295500 296600 296700 296800 297300 297500
			297700 297800 297900 298000 298100 298400 298700
			299200 299300 299600 299700 299800 299900 300000
			300100 300200 300600 300700 300900 301000 301100
			301200 301700 301900 302200 302300 302400 302600
			302700 302800 302900 303000 303100 303200 303400
			303500 303800 304600 304800 306500 331100 331400
			331500 331800 331900 332000 332100 332300 332400
			333000 333100 333200 333400 333500 333800 334000
			334200 334300 334400 334500 334600 334700 334800
			334900 335000 335100 335200 335300 335500 335600
			335700 335800 335900 336000 336100 336200 336300
			336400 336500 336600 336700 336900 337000 337100
			337200 337300 337400 337500 337600 337700 337800
			337900 338000 338100 338200 338300 338400 338500
			338600 338700 338800 338900 339000 339100 339200
			339300 339400 339500 339600 339700 339800 339900
			340000 340100 340200 340300 340400 340500 340600
			340700 340800 340900 341000 341100 341200 341300
			341400 341500 341600 341700 341800 341900 342000
			342100 342200 342300 342400 342500 342600 342700
			342800 342900 343000 343100 343200 343300 343400
			343500 343600 343700 343800 343900 344000 344100
			344200 344300 344400 344500 344600 344700 344800
			344900 345000 345100 345200 345300 345400 345500
			345600 345700 345800 345900 346000 346100 346200
			346300 346400 346500 346600 346700 346800 346900
			347000 347100 347200 347300 347400 347500 347600
			347700 347800 347900 348000 348100 348200 348300
			348400 348500 348600 348700 348800 348900 349000
			349100 349200 349300 349400 349500 349600 349700
			349800 349900 350000 350100 350200 350300 350400
			350500 350600 350700 350800 350900 351000 351100
			351200 351300 351400 351500 351600 351700 351800
			351900 352000 352100 352200 352300 352400 352500
			352600 352700 352800 352900 353000 353100 353200
			353300 353400 353500 353600 353700 353800 353900
			354000 354100 354200 354300 354400 354500 354600
			354700 354800 354900 355000 355100 355200 355300
			355400 355500 355600 355700 355800 355900 356000
			356100 356200 356300 356400 356500 356600 356700
			356800 356900 357000 357100 357200 357300 357400
			357500 357600 357700 357800 357900 358000 358100
			358200 358300 358400 358500 358600 358700 358800
			358900 359000 359100 359200 359300 359400 359500
			359600 359700 359800 359900 360000 360100 360200
			360300 360400 360500 360600 360700 360800 360900
			361000 361100 361200 361300 361400 361500 361600
			361700 361800 361900 362000 362100 362200 362300
			362400 362500 362600 362700 362800 362900 363000
			363100 363200 363300 363400 363500 363600 363700
			363800 363900 364000 364100 364200 364300 364400
			364500 364600 364700 364800 364900 365000 365100
			365200 365300 365400 365500 365600 365700 365800
			365900 366000 366100 366200 366300 366400 366500
			366600 366700 366800 366900 367000 367100 367200
			367300 367400 367500 367600 367700 367800 367900
			368000 368100 368200 368300 368400 368500 368600
			368700 368800 368900 369000 369100 369200 369300
			369400 369500 369600 369700 369800 369900 370000
			370100 370200 370300 370400 370500 370600 370700
			370800 370900 371000 371100 371200 371300 371400
			371500 371600 371700 371800 371900 372000 372100
			372200 372300 372400 372500 372600 372700 372800
			372900 373000 373100 373200 373300 373400 373500
			373600 373700 373800 373900 374000 374100 374200
			374300 374400 374500 374600 374700 374800 374900
			375000 375100 375200 375300 375400 375500 375600
			375700 375800 375900 376000 376100 376200 376300
			376400 376500 376600 376700 376800 376900 377000
			377100 377200 377300 377400 377500 377600 377700
			377800 377900 378000 378100 378200 378400 378500
			378600 378700 378800 378900 379000 379100 379300
			379400 379500 379600 379900 380000 380100 380200
			380300 380400 380500 380600 380700 380800 380900
			381000 381100 381200 381300 381400 381500 381600
			381700 381800 381900 382000 382100 382200 382300
			382400 382500 382600 382700 382800 382900 383000
			383100 383200 383300 383400 383500 383600 383700
			383800 383900 384000 384100 384200 384300 384400
			384500 384600 384700 384800 384900 385000 385100
			385200 385400 385500 385600 385700 385800 385900
			386000 386100 386200 386300 386400 386500 386600
			386700 386800 386900 387000 387100 387200 387300
			387400 387500 387600 387700 387800 387900 388000
			388100 388200 388300 388400 388500 388600 388700
			388800 388900 389100 389200 389300 389400 389500
			389600 389700 389800 389900 390000 390100 390200
			390300 390400 390500 390600 390700 390800 390900
			391000 391100 391200 391300 391400 391500 391600
			391700 391800 391900 392000 392100 392300 392400
			392500 392600 392700 392800 392900 393000 393100
			393200 393300 393400 393500 393600 393700 393800
			393900 394000 394100 394200 394300 394400 394800
			394900 395000 395100 395200 395300 395400 395500
			395600 395700 395800 395900 396000 396100 396200
			396300 396400 396500 396600 396700 396800 396900
			397000 397100 397200 397300 397400 397500 397700
			397800 397900 398000 398100 398300 398400 398500
			398600 398800 399100 399300 399400 399500 399600
			399700 399800 399900 400000 400100 400200 400300
			400400 400500 400600 400700 400800 400900 401000
			401100 401200 401300 401400 401500 401600 401700
			401800 401900 402000 402100 402200 402300 402400
			402500 402600 402700 402800 402900 403000 403100
			403200 403300 403400 403500 403600 403700 403800
			403900 404000 404100 404200 404300 404400 404500
			404600 404700 404800 404900 405000 405100 405200
			405300 405400 405500 405600 405700 405800 405900
			406000 406100 406200 406300 406400 406500 406600
			406700 406800 406900 407000 407100 407200 407300
			407400 407500 407600 407700 407800 407900 408000
			408100 408200 408300 408400 408500 408600 408700
			408800 408900 409000 409100 409200 409300 409400
			409500 409600 409700 409800 409900 410000 410100
			410200 410300 410400 410500 410600 410700 410800
			410900 411000 411100 411200 411300 411400 411500
			411600 411700 411800 411900 412000 412100 412200
			412300 412400 412500 412600 412700 412800 412900
			413000 413100 413200 413300 413400 413500 413600
			413700 413800 413900 414000 414100 414200 414300
			414400 414500 414600 414700 414800 415000 415100
			415200 415300 415400 415500 415600 415700 415800
			415900 416000 416100 416200 416300 416400 416500
			416600 416700 416800 416900 417000 417100 417200
			417300 417400 417500 417600 417700 417800 417900
			418000 418100 418200 418300 418400 418500 418600
			418700 418800 418900 419000 419100 419200 419300
			419400 419500 419600 419700 419800 419900 420000
			420100 420200 420300 420400 420500 420600 420700
			420800 420900 421000 421100 421200 421300 421400
			421500 421600 421700 421800 421900 422000 422100
			422200 422300 422400 422500 422600 422700 422800
			422900 423000 423100 423200 423300 423400 423500
			423600 423700 423800 423900 424000 424100 424200
			424300 424400 424500 424600 424700 424800 424900
			425000 425100 425200 425300 425400 425500 425600
			425700 425800 425900 426000 426100 426200 426300
			426400 426500 426600 426700 426800 426900 427000
			427100 427200 427300 427400 427500 427600 427700
			427800 427900 428000 428100 428200 428300 428400
			428500 428600 428700 428800 428900 429000 429100
			429200 429300 429400 429500 429600 429700 429800
			429900 430000 430100 430200 430300 430400 430500
			430600 430700 430800 430900 431000 431100 431200
			431300 431400 431500 431600 431700 431800 431900
			432000 432100 432200 432300 432400 432500 432600
			432700 432800 432900 433000 433100 433200 433300
			433400 433500 433600 433700 433800 433900 434000
			434100 434200 434300 434400 434500 434600 434700
			434800 434900 435000 435100 435200 435300 435400
			435500 435600 435700 435800 435900 436000 436100
			436200 436300 436400 436500 436600 436700 436800
			436900 437000 437100 437200 437300 437400 437500
			437600 437700 437800 437900 438000 438100 438200
			438300 438400 438500 438600 438700 438800 438900
			439000 439100 439200 439300 439400 439500 439600
			439700 439800 439900 440000 440100 440200 440300
			440400 440500 440600 440700 440800 440900 441000
			441100 441200 441300 441400 441500 441600 441700
			441800 441900 442000 442100 442200 442300 442400
			442500 442600 442700 442800 442900 443000 443100
			443200 443300 443400 443500 443600 443700 443800
			443900 444000 444100 444200 444300 444400 444500
			444600 444700 444800 444900 445000 445100 445200
			445300 445400 445500 445600 445700 445800 445900
			446000 446100 446200 446300 446400 446500 446600
			446700 446800 446900 447000 447100 447200 447300
			447400 447500 447600 447700 447800 447900 448000
			448100 448200 448300 448400 448500 448600 448800
			448900 449000 449100 449300 449400 449500 449600
			449700 449800 449900 450000 450200 450500 450600
			450700 450800 450900 451000 451100 451200 451300
			451400 451500 451600 451700 451800 451900 452000
			452100 452200 452300 452400 452500 452600 452700
			452800 452900 453000 453100 453200 453300 453400
			453500 453600 453700 453800 453900 454000 454100
			454200 454300 454400 454500 454600 454700 454800
			454900 455000 455100 455200 455300 455400 455500
			455600 455700 455800 455900 456000 456100 456200
			456300 456400 456500 456600 456700 456800 456900
			457000 457100 457200 457300 457400 457500 457600
			457700 457800 457900 458000 458100 458200 458300
			458400 458500 458600 458700 458800 458900 459000
			459100 459200 459300 459400 459500 459600 459700
			459800 459900 460000 460100 460200 460300 460400
			460500 460600 460700 460800 460900 461000 461100
			461200 461300 461400 461500 461600 461700 461800
			461900 462000 462100 462200 462300 462400 462500
			462600 462700 462800 462900 463000 463100 463200
			463300 463400 463500 463600 463700 463800 463900
			464000 464100 464200 464300 464400 464500 464600
			464700 464800 464900 465000 465100 465200 465300
			465400 465500 465600 465700 465800 465900 466000
			466200 466300 466400 466500 466600 466700 466800
			466900 467000 467100 467200 467300 467400 467500
			467600 467700 467800 467900 468000 468100 468200
			468300 468400 468500 468600 468700 468800 468900
			469000 469100 469200 469300 469400 469500 469600
			469700 469800 469900 470000 470100 470200 470300
			470400 470500 470600 470700 470800 470900 471000
			471100 471300 471400 471500 471600 471800 471900
			472000 472100 472200 472300 472400 472500 472600
			472700 472800 472900 473000 473200 473300 473400
			473500 473600 473700 473800 473900 474000 474100
			474200 474300 474400 474500 474600 474700 474800
			474900 475000 475100 475200 475300 475400 475500
			475600 475700 475800 475900 476000 476100 476200
			476300 476400 476500 476600 476700 476800 476900
			477000 477100 477200 477300 477400 477500 477600
			477700 477800 477900 478000 478100 478200 478300
			478400 478500 478600 478700 478800 478900 479000
			479100 479200 479300 479400 479500 479600 479700
			479800 479900 480000 480100 480200 480300 480400
			480500 480600 480700 480800 480900 481000 481100
			481200 481300 481400 481500 481600 481700 481800
			481900 482000 482100 482200 482300 482400 482500
			482600 482700 482800 482900 483000 483100 483200
			483300 483400 483500 483600 483700 483800 483900
			484100 484200 484300 484400 484500 484600 484700
			484800 484900 485000 485100 485200 485300 485400
			485500 485600 485700 485800 485900 486000 486100
			486200 486300 486400 486500 486600 486700 486800
			486900 487000 487100 487200 487300 487400 487500
			487600 487700 487800 487900 488000 488100 488200
			488300 488400 488500 488600 488700 488800 488900
			489000 489100 489200 489300 489400 489500 489600
			489700 489800 489900 490000 490100 490200 490300
			490400 490500 490600 490700 490800 490900 491000
			491100 491200 491300 491400 491500 491600 491700
			491800 491900 492000 492100 492200 492300 492400
			492500 492600 492700 492800 492900 493000 493100
			493200 493300 493400 493500 493600 493700 493800
			493900 494000 494100 494200 494300 494400 494500
			494600 494700 494800 494900 495000 495100 495600
			496100 496400 496800 497100 497400 497500 497800
			497900 498000 498100 498200 498300 498400 498500
			498600 498700 498900 499000 499200 499300 499400
			499600 499700 499800 499900 500000
			88300 128900 133400 137700 137800 138800 138900
			139000 139100 139200 139900 140100 141100 142400
			144000 144100 144200 144300 144400 144500 144600
			144700 144800 144900 145000 145100 145200 145300
			145400 145500 145600 145700 146900 147200 147400
			147500 148000 148100 148200 148300 148400 148500
			148600 148700 148800 149000 149300 149500 149600
			149700 149800 149900 150000 150100 150200 150400
			152000 152500 152600 152700 152800 152900 153000
			153100 153200 153300 153400 153500 153600 153700
			153800 153900 154000 154100 154300 154400 154500
			154600 154700 154800 154900 155000 155100 155200
			155300 155400 155500 155600 155700 155800 155900
			156000 156100 156200 156300 156400 156500 156600
			156700 156800 156900 157000 157100 157200 157300
			157400 157600 157700 157800 157900 158000 158100
			158200 158300 158400 158500 158600 158800 158900
			159000 159100 159200 159500 159600 159800 159900
			160000 160100 160200 160300 160400 160500 160600
			160700 160800 160900 161000 161100 161200 161300
			161400 161500 161600 161700 161800 161900 162000
			162100 162200 162300 162400 162500 162600 162700
			162800 162900 163000 163100 163200 163400 163500
			163600 163700 163800 163900 164000 164100 164200
			164300 164400 164500 164600 164700 164800 164900
			165000 165100 165200 165300 165400 165500 165600
			165700 165800 165900 166000 166100 166200 166300
			166400 166500 166600 166700 166800 166900 167000
			167100 167200 167300 167400 167500 167600 167700
			167800 167900 168000 168100 168200 168300 168400
			168500 168600 168700 168800 168900 169000 169100
			169200 169300 169400 169500 169600 169700 169800
			169900 170000 170100 170200 170300 170400 170600
			170700 170800 170900 171000 171100 171200 171300
			171400 171500 171600 171700 171800 171900 172000
			172100 172200 172300 172400 172500 172600 172700
			172800 172900 173000 173100 173200 173300 173400
			173500 173600 173700 173800 173900 174000 174100
			174200 174400 174600 174700 174800 174900 175000
			175100 175200 175300 175400 175500 175600 175700
			175800 175900 176000 176100 176200 176300 176400
			176500 176600 176700 176800 176900 177000 177100
			177200 177300 177400 177500 177600 177700 177800
			177900 178000 178100 178200 178300 178400 178500
			178600 178700 178800 178900 179000 179100 179200
			179300 179400 179500 179600 179700 179800 179900
			180000 180100 180200 180300 180400 180500 180600
			180700 180800 180900 181000 181100 181200 181300
			181400 181500 181600 181700 181800 181900 182000
			182100 182200 182300 182600 182700 182800 182900
			183200 183300 183400 183500 183600 183700 183800
			183900 184100 184400 184500 184600 184700 184800
			184900 185100 185200 185300 185400 185500 185600
			185700 185800 185900 186000 186100 186200 186400
			186500 186600 186700 186800 186900 187000 187100
			187200 187300 187400 187500 187600 187700 187800
			187900 188000 188100 188200 188300 188400 188500
			188600 188700 188900 189000 189100 189200 189300
			189400 189700 189900 190200 190300 190400 190500
			190600 190700 190800 190900 191200 191300 191400
			191600 191700 191800 191900 192000 192100 192200
			192300 192400 192700 192800 192900 193000 193100
			193200 193300 193400 193500 193600 193700 193900
			194000 194100 194200 194300 194400 194500 194600
			194700 194800 194900 195000 195100 195200 195300
			195400 195500 195800 195900 196000 196100 196200
			196300 196500 196600 196700 196800 196900 197100
			197200 197300 197400 197500 197600 197700 197800
			197900 198000 198100 198200 198300 198400 198500
			198700 198900 199000 199100 199200 199300 199500
			199600 199700 199800 199900 200000 200100 200200
			200400 200500 200600 201000 201200 201300 201400
			201600 201800 201900 202000 202100 202200 202300
			202400 202500 202600 202700 202800 202900 203000
			203200 203300 203400 203500 203600 203700 203800
			203900 204000 204100 204200 204300 204400 204500
			204600 204700 204900 205200 205300 205400 205600
			205700 205800 206600 206700 206800 206900 207000
			207100 207200 207300 207400 207500 207600 207700
			207800 207900 208000 208100 208200 208300 208400
			208500 208600 208700 208800 208900 209000 209100
			209200 209300 209400 209500 209600 209700 209800
			209900 210000 210100 210200 210300 210400 210500
			210700 210800 210900 211000 211100 211200 211300
			211400 211500 211600 211700 211800 211900 212000
			212100 212200 212300 212400 212500 212600 212700
			212800 212900 213000 213100 213200 213300 213400
			213500 213600 213700 213800 213900 214000 214100
			214200 214300 214400 214500 214600 214700 214800
			214900 215000 215100 215200 215300 215400 215500
			215600 215700 215800 215900 216000 216100 216200
			216300 216400 216500 216600 216700 216800 216900
			217000 217100 217200 217300 217400 217500 217600
			217700 217800 217900 218000 218100 218200 218300
			218400 218500 218600 218700 218800 218900 219000
			219100 219200 219300 219400 219500 219600 219700
			219800 219900 220000 220100 220200 220300 220400
			220500 220600 220700 220800 220900 221000 221100
			221200 221300 221400 221500 221600 221700 221800
			221900 222000 222100 222200 222300 222400 222500
			222600 222700 222800 222900 223000 223100 223200
			223300 223400 223500 223600 223700 223800 223900
			224000 224100 224200 224300 224400 224500 224600
			224700 224800 225000 225100 225200 225300 225400
			225500 225600 225700 225800 225900 226000 226200
			226300 226400 226600 226700 226800 226900 227000
			227100 227200 227300 227400 227500 227600 227700
			227800 227900 228100 228200 228300 228400 228500
			228600 228700 228900 229000 229100 229200 229400
			229500 229600 229700 229800 229900 230000 230100
			230200 230300 230400 230500 230600 230700 230900
			231000 231100 231200 231300 231400 231500 231600
			231700 231800 231900 232000 232100 232200 232300
			232400 232500 232600 232700 232800 232900 233000
			233100 233200 233300 233400 233500 233600 233700
			233800 233900 234000 234100 234200 234300 234400
			234500 234600 234700 234800 234900 235000 235100
			235200 235300 235400 235500 235600 235700 235800
			235900 236000 236100 236200 236300 236400 236500
			236600 236700 236800 236900 237000 237100 237200
			237300 237400 237500 237600 237700 237800 237900
			238000 238100 238200 238300 238400 238500 238600
			238700 238800 238900 239000 239100 239200 239300
			239400 239500 239600 239700 239800 239900 240000
			240100 240200 240300 240400 240500 240600 240700
			240900 241000 241100 241200 241300 241400 241500
			241600 241700 241800 241900 242000 242100 242200
			242300 242400 242500 242600 242700 242800 242900
			243000 243100 243200 243400 243500 243600 243700
			243900 244000 244100 244200 244300 244500 244600
			244700 245000 245100 245200 245300 245400 245500
			245600 245700 245800 245900 246000 246100 246200
			246300 246400 246500 246600 246700 246800 246900
			247000 247100 247200 247300 247400 247500 247600
			247700 247800 247900 248000 248100 248200 248300
			248400 248500 248600 248700 248800 248900 249000
			249100 249200 249300 249400 249500 249600 249700
			249800 249900 250000 250100 250200 250300 250400
			250500 250600 250700 250800 250900 251000 251100
			251200 251300 251400 251500 251600 251700 251800
			252000 252100 252400 252500 252800 252900 253000
			253100 253200 253300 253400 253500 253600 253700
			253800 253900 254000 254100 254200 254300 254600
			254700 254800 254900 255000 255100 255200 255300
			255400 255500 255600 255700 255800 255900 256000
			256100 256200 256300 256400 256500 256600 256700
			256800 256900 257000 257100 257200 257300 257400
			257500 257600 257700 257800 257900 258000 258100
			258200 258300 258400 258500 258600 258700 258800
			259000 259200 259300 259500 259700 259900 260000
			260100 260200 260500 260600 260700 261200 261300
			261400 261500 261600 261700 261900 262100 262200
			262300 262400 262600 262700 263200 263500 263600
			263700 263800 263900 264000 264100 264200 264300
			264400 264500 264600 264700 264800 264900 265000
			265400 265500 265600 265700 265800 266000 266100
			266200 266300 266400 266500 266600 266700 266800
			266900 267000 267100 267200 267300 267400 267500
			267600 267700 267800 267900 268000 268100 268200
			268300 268400 268500 268600 268700 268800 269100
			269200 269300 269400 269700 269800 270200 270300
			270400 270500 270600 270700 270800 270900 271100
			271200 271400 271500 271600 271800 271900 272000
			272100 272200 272300 272500 272600 272700 272800
			272900 273000 273100 273200 273300 273400 273600
			273700 273800 274000 274100 274200 274300 274400
			274500 274600 275000 275100 275400 277800 278600
			278700 278800 278900 279000 279200 279300 280200
			280300 280400 280800 281300 281400 281600 281800
			282100 282300 282400 282500 282600 282800 283000
			283200 283300 283500 283700 283800 284000 284300
			284400 284500 284600 284700 284800 284900 285000
			285100 289700 290000 290100 290700 290800 290900
			291000 291200 291300 291400 291700 291800 291900
			292100 292300 292400 292500 292600 292700 292800
			292900 293000 293100 293300 293800 294100 294200
			294300 294400 294500 294600 294700 294800 294900
			295000 295100 295600 295700 295800 295900 296100
			296200 296300 296400 296500 296900 297000 297400
			298300 298500 299000 304500 311500 311600 311700
			312300 312600
2	1262 0.150	221500 .132	88300 128900 133400 137700 137800 138800 138900
			139000 139100 139200 139900 140100 141100 142400
			144000 144100 144200 144300 144400 144500 144600
			144700 144800 144900 145000 145100 145200 145300
			145400 145500 145600 145700 146900 147200 147400
			147500 148000 148100 148200 148300 148400 148500
			148600 148700 148800 149000 149300 149500 149600
			149700 149800 149900 150000 150100 150200 150400
			152000 152500 152600 152700 152800 152900 153000
			153100 153200 153300 153400 153500 153600 153700
			153800 153900 154000 154100 154300 154400 154500
			154600 154700 154800 154900 155000 155100 155200
			155300 155400 155500 155600 155700 155800 155900
			156000 156100 156200 156300 156400 156500 156600
			156700 156800 156900 157000 157100 157200 157300
			157400 157600 157700 157800 157900 158000 158100
			158200 158300 158400 158500 158600 158800 158900
			159000 159100 159200 159500 159600 159800 159900
			160000 160100 160200 160300 160400 160500 160600
			160700 160800 160900 161000 161100 161200 161300
			161400 161500 161600 161700 161800 161900 162000
			162100 162200 162300 162400 162500 162600 162700
			162800 162900 163000 163100 163200 163400 163500
			163600 163700 163800 163900 164000 164100 164200
			164300 164400 164500 164600 164700 164800 164900
			165000 165100 165200 165300 165400 165500 165600
			165700 165800 165900 166000 166100 166200 166300
			166400 166500 166600 166700 166800 166900 167000
			167100 167200 167300 167400 167500 167600 167700
			167800 167900 168000 168100 168200 168300 168400
			168500 168600 168700 168800 168900 169000 169100
			169200 169300 169400 169500 169600 169700 169800
			169900 170000 170100 170200 170300 170400 170600
			170700 170800 170900 171000 171100 171200 171300
			171400 171500 171600 171700 171800 171900 172000
			172100 172200 172300 172400 172500 172600 172700
			172800 172900 173000 173100 173200 173300 173400
			173500 173600 173700 173800 173900 174000 174100
			174200 174400 174600 174700 174800 174900 175000
			175100 175200 175300 175400 175500 175600 175700
			175800 175900 176000 176100 176200 176300 176400
			176500 176600 176700 176800 176900 177000 177100
			177200 177300 177400 177500 177600 177700 177800
			177900 178000 178100 178200 178300 178400 178500
			178600 178700 178800 178900 179000 179100 179200
			179300 179400 179500 179600 179700 179800 179900
			180000 180100 180200 180300 180400 180500 180600
			180700 180800 180900 181000 181100 181200 181300
			181400 181500 181600 181700 181800 181900 182000
			182100 182200 182300 182600 182700 182800 182900
			183200 183300 183400 183500 183600 183700 183800
			183900 184100 184400 184500 184600 184700 184800
			184900 185100 185200 185300 185400 185500 185600
			185700 185800 185900 186000 186100 186200 186400
			186500 186600 186700 186800 186900 187000 187100
			187200 187300 187400 187500 187600 187700 187800
			187900 188000 188100 188200 188300 188400 188500
			188600 188700 188900 189000 189100 189200 189300
			189400 189700 189900 190200 190300 190400 190500
			190600 190700 190800 190900 191200 191300 191400
			191600 191700 191800 191900 192000 192100 192200
			192300 192400 192700 192800 192900 193000 193100
			193200 193300 193400 193500 193600 193700 193900
			194000 194100 194200 194300 194400 194500 194600
			194700 194800 194900 195000 195100 195200 195300
			195400 195500 195800 195900 196000 196100 196200
			196300 196500 196600 196700 196800 196900 197100
			197200 197300 197400 197500 197600 197700 197800
			197900 198000 198100 198200 198300 198400 198500
			198700 198900 199000 199100 199200 199300 199500
			199600 199700 199800 199900 200000 200100 200200
			200400 200500 200600 201000 201200 201300 201400
			201600 201800 201900 202000 202100 202200 202300
			202400 202500 202600 202700 202800 202900 203000
			203200 203300 203400 203500 203600 203700 203800
			203900 204000 204100 204200 204300 204400 204500
			204600 204700 204900 205200 205300 205400 205600
			205700 205800 206600 206700 206800 206900 207000
			207100 207200 207300 207400 207500 207600 207700
			207800 207900 208000 208100 208200 208300 208400
			208500 208600 208700 208800 208900 209000 209100
			209200 209300 209400 209500 209600 209700 209800
			209900 210000 210100 210200 210300 210400 210500
			210700 210800 210900 211000 211100 211200 211300
			211400 211500 211600 211700 211800 211900 212000
			212100 212200 212300 212400 212500 212600 212700
			212800 212900 213000 213100 213200 213300 213400
			213500 213600 213700 213800 213900 214000 214100
			214200 214300 214400 214500 214600 214700 214800
			214900 215000 215100 215200 215300 215400 215500
			215600 215700 215800 215900 216000 216100 216200
			216300 216400 216500 216600 216700 216800 216900
			217000 217100 217200 217300 217400 217500 217600
			217700 217800 217900 218000 218100 218200 218300
			218400 218500 218600 218700 218800 218900 219000
			219100 219200 219300 219400 219500 219600 219700
			219800 219900 220000 220100 220200 220300 220400
			220500 220600 220700 220800 220900 221000 221100
			221200 221300 221400 221500 221600 221700 221800
			221900 222000 222100 222200 222300 222400 222500
			222600 222700 222800 222900 223000 223100 223200
			223300 223400 223500 223600 223700 223800 223900
			224000 224100 224200 224300 224400 224500 224600
			224700 224800 225000 225100 225200 225300 225400
			225500 225600 225700 225800 225900 226000 226200
			226300 226400 226600 226700 226800 226900 227000
			227100 227200 227300 227400 227500 227600 227700
			227800 227900 228100 228200 228300 228400 228500
			228600 228700 228900 229000 229100 229200 229400
			229500 229600 229700 229800 229900 230000 230100
			230200 230300 230400 230500 230600 230700 230900
			231000 231100 231200 231300 231400 231500 231600
			231700 231800 231900 232000 232100 232200 232300
			232400 232500 232600 232700 232800 232900 233000
			233100 233200 233300 233400 233500 233600 233700
			233800 233900 234000 234100 234200 234300 234400
			234500 234600 234700 234800 234900 235000 235100
			235200 235300 235400 235500 235600 235700 235800
			235900 236000 236100 236200 236300 236400 236500
			236600 236700 236800 236900 237000 237100 237200
			237300 237400 237500 237600 237700 237800 237900
			238000 238100 238200 238300 238400 238500 238600
			238700 238800 238900 239000 239100 239200 239300
			239400 239500 239600 239700 239800 239900 240000
			240100 240200 240300 240400 240500 240600 240700
			240900 241000 241100 241200 241300 241400 241500
			241600 241700 241800 241900 242000 242100 242200
			242300 242400 242500 242600 242700 242800 242900
			243000 243100 243200 243400 243500 243600 243700
			243900 244000 244100 244200 244300 244500 244600
			244700 245000 245100 245200 245300 245400 245500
			245600 245700 245800 245900 246000 246100 246200
			246300 246400 246500 246600 246700 246800 246900
			247000 247100 247200 247300 247400 247500 247600
			247700 247800 247900 248000 248100 248200 248300
			248400 248500 248600 248700 248800 248900 249000
			249100 249200 249300 249400 249500 249600 249700
			249800 249900 250000 250100 250200 250300 250400
			250500 250600 250700 250800 250900 251000 251100
			251200 251300 251400 251500 251600 251700 251800
			252000 252100 252400 252500 252800 252900 253000
			253100 253200 253300 253400 253500 253600 253700
			253800 253900 254000 254100 254200 254300 254600
			254700 254800 254900 255000 255100 255200 255300
			255400 255500 255600 255700 255800 255900 256000
			256100 256200 256300 256400 256500 256600 256700
			256800 256900 257000 257100 257200 257300 257400
			257500 257600 257700 257800 257900 258000 258100
			258200 258300 258400 258500 258600 258700 258800
			259000 259200 259300 259500 259700 259900 260000
			260100 260200 260500 260600 260700 261200 261300
			261400 261500 261600 261700 261900 262100 262200
			262300 262400 262600 262700 263200 263500 263600
			263700 263800 263900 264000 264100 264200 264300
			264400 264500 264600 264700 264800 264900 265000
			265400 265500 265600 265700 265800 266000 266100
			266200 266300 266400 266500 266600 266700 266800
			266900 267000 267100 267200 267300 267400 267500
			267600 267700 267800 267900 268000 268100 268200
			268300 268400 268500 268600 268700 268800 269100
			269200 269300 269400 269700 269800 270200 270300
			270400 270500 270600 270700 270800 270900 271100
			271200 271400 271500 271600 271800 271900 272000
			272100 272200 272300 272500 272600 272700 272800
			272900 273000 273100 273200 273300 273400 273600
			273700 273800 274000 274100 274200 274300 274400
			274500 274600 275000 275100 275400 277800 278600
			278700 278800 278900 279000 279200 279300 280200
			280300 280400 280800 281300 281400 281600 281800
			282100 282300 282400 282500 282600 282800 283000
			283200 283300 283500 283700 283800 284000 284300
			284400 284500 284600 284700 284800 284900 285000
			285100 289700 290000 290100 290700 290800 290900
			291000 291200 291300 291400 291700 291800 291900
			292100 292300 292400 292500 292600 292700 292800
			292900 293000 293100 293300 293800 294100 294200
			294300 294400 294500 294600 294700 294800 294900
			295000 295100 295600 295700 295800 295900 296100
			296200 296300 296400 296500 296900 297000 297400
			298300 298500 299000 304500 311500 311600 311700
			312300 312600
3	779 0.148	80700 .132	7300 23200 26700 44900 45000 45100 45200
			45300 45400 45500 45600 45700 45800 45900
			46000 46400 46500 46700 46800 46900 47000
			47200 47300 47600 47900 48000 48100 48200
			48400 48500 48600 48700 48900 49000 49500
			49600 49800 49900 50000 50300 50500 50700
			50800 50900 51000 51200 51700 52100 52200
			52300 52400 52500 52600 52900 53000 53300
			53400 53500 53600 53700 53800 53900 54000
			54100 54200 54300 54400 54500 54700 54800
			54900 55100 55200 55400 55500 55600 55800
			55900 56000 56200 56300 56500 56600 56700
			56800 56900 57000 57100 57200 57300 57400
			57600 57700 57800 57900 58000 58200 58300
			58400 58600 59100 59200 59300 59400 59500
			59600 59700 59800 60000 60400 60500 60600
			60700 60800 61000 61100 61200 61300 61400
			61500 61600 61700 61800 61900 62000 62100
			62200 62300 62400 62500 62600 62700 62800
			62900 63000 63100 63200 63300 63400 63500
			63600 63700 63800 63900 64000 64100 64200
			64300 64400 64500 64600 64700 64800 65000
			65100 65200 65300 65400 65500 65600 65700
			65800 67100 67200 67300 67400 67500 67600
			67700 67800 67900 68000 68100 68200 68300
			68400 68500 68600 68700 68800 68900 69000
			69100 69200 69300 69400 69500 69600 69700
			69800 69900 70000 70100 70200 70300 70400
			70600 70700 70800 70900 71000 71100 71200
			71300 71400 71500 71600 71700 71800 71900
			72000 72100 72200 72300 72400 72500 72600
			72700 72800 72900 73000 73100 73200 73300
			73400 73500 73600 73700 73800 73900 74000
			74100 74200 74300 74400 74500 74600 74700
			74800 74900 75000 75100 75200 75300 75400
			75500 75600 75700 75800 75900 76000 76100
			76200 76300 76400 76500 76600 76700 76800
			76900 77000 77100 77200 77300 77400 77500
			77600 77700 77800 77900 78000 78100 78200
			78300 78400 78500 78600 78700 78800 78900
			79000 79100 79200 79300 79400 79500 79600
			79700 79800 79900 80000 80100 80200 80300
			80400 80500 80600 80700 80800 80900 81000
			81100 81200 81300 81400 81500 81600 81700
			81800 81900 82000 82100 82200 82300 82400
			82500 82600 82700 82800 82900 83000 83100
			83200 83300 83400 83600 83700 83800 83900
			84000 84100 84200 84300 84400 84500 84600
			84700 84800 84900 85000 85100 85200 85300
			85400 85500 85600 85700 85800 85900 86000
			86100 86200 86300 86400 86500 86600 86700
			86800 86900 87100 87200 87300 87400 87500
			87600 87900 88000 88100 88200 88400 88500
			88600 88700 88800 88900 89000 89100 89200
			89300 89400 89500 89600 89700 89800 89900
			90000 90100 90200 90300 90400 90500 90600
			90700 90800 90900 91000 91100 91200 91300
			91400 91500 91600 91700 91800 91900 92000
			92100 92200 92300 92400 92500 92600 92700
			92800 92900 93000 93100 93200 93300 93400
			93500 93600 93700 93800 93900 94000 94100
			94200 94300 94400 94500 94600 94700 94800
			94900 95000 95100 95200 95300 95400 95500
			95600 95700 95800 95900 96000 96100 96200
			96300 96400 96500 96600 96700 96800 96900
			97000 97100 97200 97300 97400 97500 97600
			97700 97800 97900 98000 98100 98200 98300
			98400 98500 98600 98700 98800 98900 99000
			99100 99200 99300 99400 99500 99600 99700
			99800 99900 100000 100100 100200 100300 100400
			100500 100600 100700 100800 100900 101000 101100
			101200 101300 101400 101500 101600 101700 101800
			101900 102000 102100 102200 102300 102400 102500
			102600 102700 102800 102900 103000 103100 103200
			103300 103400 103500 103600 103700 103800 103900
			104000 104100 104200 104300 104400 104500 104600
			104700 104800 104900 105000 105100 105200 105300
			105400 105500 105600 105700 105800 106000 106100
			106200 106300 106400 106500 106600 106700 106800
			106900 107000 107100 107200 107300 107400 107500
			107600 107700 107800 107900 108000 108100 108200
			108300 108400 108500 108600 108700 108800 109000
			109100 109200 109400 109600 109700 110000 110200
			110300 110400 110600 111300 111700 111800 111900
			112000 112100 112200 112400 112600 112700 112800
			112900 113000 113100 113200 113300 113400 113500
			113600 113800 113900 114000 114200 114300 114400
			114500 114600 114700 114800 114900 115000 115100
			115200 115400 115500 115600 115700 115800 115900
			116000 116100 116200 116300 116400 116500 116600
			116700 116800 116900 117000 117100 117200 117300
			117400 117500 117600 117700 117800 117900 118000
			118100 118300 118400 118500 118600 118700 118800
			118900 119100 119200 119300 119400 119700 120000
			120100 120400 120500 120600 120700 120800 120900
			121000 121100 121200 121300 121400 121500 121600
			121700 121800 121900 122000 122100 122200 122300
			122400 122500 122600 122700 122800 122900 123000
			123100 123200 123300 123400 123500 123600 124000
			124100 124200 124300 124400 124700 124900 125000
			125100 125200 125300 125500 125600 125700 125800
			125900 126000 126100 126200 126300 126400 126500
			126600 126700 126800 126900 127000 127100 127200
			127300 127400 127600 127800 127900 128100 128200
			128300 128400 128500 128600 128700 128800 129000
			129100 129200 130100 130200 130300 130400 130500
			130600 130700 130800 130900 131000 131100 131200
			131300 131400 131500 131600 131800 132500 132700
			132800 132900 133100 133200 133700 133800 133900
			134000 134100 134200 134500 134700 134800 134900
			135500 135600 135700 135800 135900 136000 136100
			136300 136400
4	232 0.152	307100 .135	274700 274900 277500 277900 278100 278200 279400
			279500 279600 279700 279800 280100 280500 280600
			280700 280900 281000 281100 282000 283100 289400
			289900 291100 292200 293200 293400 293600 293700
			293900 294000 295200 296000 298600 298800 298900
			299100 299400 300400 300500 301300 301400 301600
			302100 303600 303700 303900 304000 304100 304200
			304300 304400 304700 304900 305000 305100 305200
			305300 305400 305500 305600 305700 305800 305900
			306000 306100 306200 306300 306400 306600 306700
			306800 306900 307000 307100 307200 307300 307400
			307500 307600 307700 307800 307900 308000 308100
			308200 308300 308400 308500 308600 308700 308800
			308900 309000 309100 309200 309300 309400 309500
			309600 309700 309800 309900 310000 310100 310200
			310300 310400 310500 310600 310700 310800 310900
			311000 311100 311200 311300 311400 311800 311900
			312000 312100 312200 312400 312500 312700 312800
			312900 313000 313100 313200 313300 313400 313500
			313600 313700 313800 313900 314000 314100 314500
			314700 314800 314900 315000 315100 315200 315300
			315400 315600 315700 315800 315900 316300 316800
			317200 317300 317400 317500 317600 317700 317800
			317900 318000 318100 318200 318300 318400 318500
			318600 318700 318800 318900 319000 319100 319200
			319300 319400 319500 319600 319700 319800 320000
			320100 320200 320700 320800 320900 321200 321400
			321600 321700 321800 322000 322500 325500 325600
			325700 326000 326100 326200 326300 326400 326500
			326600 326900 327000 327100 327200 327300 327400
			327500 327600 327700 327800 327900 328000 328100
			328200 328300 328400 328500 328600 328800 328900
			329000 329100 329200 329300 329400 329500 330500
			331000
5	228 0.146	41900 .132	14100 14200 15500 15800 15900 17200 17300
			17500 17600 17700 18000 18600 18700 18900
			19000 19200 19400 19900 20500 20600 20700
			20800 20900 21000 21100 21200 21300 21400
			21500 21600 21700 21800 21900 22000 22100
			22200 22300 22400 22500 22600 22900 23000
			23100 23300 23400 23500 23600 23900 24100
			24300 24400 24500 24600 25000 25200 25400
			25800 26000 26100 26200 26300 26400 26600
			26800 26900 27000 27300 27500 27600 27800
			27900 28100 28200 28500 28600 28700 28800
			28900 29000 29100 29500 29600 29800 29900
			30000 30200 30300 30400 30500 30600 30700
			30800 30900 31000 31100 31200 31300 31400
			31500 31600 31700 31800 31900 32000 32100
			32200 32300 32400 32500 32600 32700 32800
			32900 33000 33100 33200 33300 33400 33500
			33600 33700 33800 33900 34000 34100 34200
			34300 34400 34500 34600 34700 34800 34900
			35000 35100 35200 35300 35400 35500 35600
			35700 35800 35900 36000 36100 36200 36300
			36400 36500 36600 36700 36800 36900 37000
			37100 37200 37300 37400 37500 37600 37700
			37800 37900 38000 38100 38200 38300 38400
			38500 38600 38700 38800 38900 39000 39100
			39200 39300 39400 39500 39600 39700 39800
			39900 40000 40100 40200 40300 40400 40500
			40600 40700 40800 40900 41000 41100 41200
			41300 41400 41500 41600 41700 41800 41900
			42000 42100 42200 42400 42500 42600 42700
			42800 42900 43000 43100 43200 43300 43400
			43500 43600 43700 43800 43900 44000 44100
			44200 44300 44700 44800
6	159 0.144	2400 .129	300 400 500 600 700 800 900
			1000 1100 1200 1300 1400 1500 1600
			1700 1800 1900 2000 2100 2200 2300
			2400 2500 2600 2700 2800 2900 3000
			3100 3200 3300 3400 3500 3600 3700
			3800 3900 4000 4100 4200 4300 4400
			4500 4600 4700 4800 4900 5000 5100
			5200 5300 5400 5500 5600 5700 5800
			5900 6000 6100 6200 6300 6400 6500
			6600 6700 6800 6900 7000 7100 7200
			7400 7500 7600 7700 7800 7900 8000
			8100 8200 8300 8400 8500 8800 9000
			9100 9200 9300 9400 9500 9600 9700
			9800 9900 10000 10100 10200 10300 10400
			10500 10700 10800 10900 11000 11100 11200
			11300 11400 11700 11800 11900 12000 12100
			12200 12300 12400 12600 12700 12900 13000
			13100 13200 13300 13400 13500 13600 13700
			13800 13900 14000 14300 14400 14500 14600
			14700 15100 15200 15300 15400 15600 15700
			16000 16100 16200 16300 16500 16600 16700
			16800 16900 17000 17400 18100 18200 18400
			18800 19100 19500 19600 19700
7	132 0.156	146800 .143	128000 136500 137400 138000 138100 138200 138300
			138400 138500 138600 138700 139300 139400 139500
			139600 139700 139800 140200 140300 140700 141200
			141500 141900 142000 142100 142200 142300 142700
			142800 142900 143000 143100 143200 143800 143900
			145800 145900 146000 146100 146200 146300 146400
			146500 146600 146700 146800 147000 147100 147300
			147600 147700 147800 147900 148900 149100 149200
			149400 150300 150500 150600 150700 150800 150900
			151000 151100 151200 151400 151500 151700 151900
			152100 152200 152300 152400 154200 157500 158700
			159300 159400 159700 163300 170500 174300 174500
			182400 183000 183100 184000 184200 184300 185000
			188800 189500 189600 191500 192500 192600 193800
			195600 195700 196400 197000 198600 198800 199400
			200300 200700 200800 200900 201100 201500 201700
			203100 204800 205000 205100 205500 206000 206100
			206200 206300 206400 206500 210600 224900 226500
			228000 229300 230800 240800 243300 243800
8	84 0.145	324300 .133	314200 314300 314400 316000 316200 316400 316500
			316600 316700 316900 317000 317100 319900 320300
			320400 320600 321000 321100 321300 321500 321900
			322100 322200 322300 322400 322600 322700 322800
			322900 323000 323100 323200 323300 323400 323500
			323600 323700 323800 323900 324000 324100 324200
			324300 324500 324600 324700 324800 324900 325000
			325100 325200 325300 325400 325800 326800 329600
			329700 329800 329900 330000 330100 330200 330300
			330400 330700 330800 331200 331300 331600 331700
			332200 332500 332600 332700 332800 332900 333300
			333600 333700 333900 334100 335400 336800 449200
9	78 0.155	297100 .143	251900 252300 252600 254400 254500 258900 259100
			259400 259600 259800 260300 260400 260800 260900
			261100 261800 262000 262500 262800 262900 263400
			265100 265200 265900 268900 269000 269500 269600
			269900 270000 270100 271300 271700 273900 274800
			275500 275600 275700 275800 276000 276100 276200
			276300 276500 276800 277700 278500 279100 281200
			281500 281900 283400 283600 286400 286500 286800
			286900 287100 287200 287600 288000 288100 288300
			288500 288600 289800 295300 295400 297100 297200
			297600 298200 299500 300800 301500 302000 302500
			303300
10	72 0.158	134400 .144	49200 50600 56100 87700 87800 108900 109500
			109800 109900 110100 110500 110700 110800 110900
			111000 111100 111200 111400 111600 112300 112500
			114100 115300 118200 119000 119500 119600 119800
			120200 120300 123700 123800 123900 124500 124600
			124800 125400 127500 127700 129300 129500 129700
			129800 129900 130000 131700 131900 132000 132100
			132200 132300 132400 132600 133000 133300 133500
			133600 134300 134400 134600 135000 135100 135200
			135300 135400 136200 136600 136700 137100 137300
			141000 142500
11	47 0.150	46300 .137	44400 44600 46100 46200 46300 46600 47100
			47400 47500 47700 47800 48300 48800 49300
			49400 49700 50100 50200 51100 51300 51400
			51500 51600 51800 52000 52700 52800 53100
			53200 54600 55300 55700 56400 57500 58100
			58500 58700 58800 58900 59000 59900 60100
			60200 60300 60900 64900 105900
12	29 0.144	496200 .129	394600 394700 398700 471200 471700 473100 484000
			495200 495300 495400 495500 495700 495800 495900
			496000 496200 496300 496500 496600 496700 496900
			497000 497200 497300 497600 497700 498800 499100
			499500
13	26 0.148	25600 .133	22700 22800 23700 23800 24700 24800 24900
			25100 25300 25500 25600 25700 25900 26500
			27100 27200 27400 27700 28000 28300 28400
			29200 29300 29400 29700 30100
14	19 0.141	142600 .128	137500 137600 137900 140000 140400 140500 140600
			140800 141300 141400 141600 141700 141800 142600
			143300 143400 143600 143700 151600
15	15 0.153	191000 .142	151300 151800 182500 186300 189800 190000 190100
			191000 191100 205900 226100 228800 244400 244800
			244900
16	13 0.165	399200 .154	378300 379200 379700 389000 392200 398200 398900
			399000 399200 414900 450300 450400 466100
17	13 0.153	17800 .139	10600 12500 15000 17100 17800 17900 18300
			18500 19300 19800 20100 20200 20300
18	12 0.112	66300 .102	65900 66000 66100 66200 66300 66400 66500
			66600 66700 66800 66900 67000
19	11 0.161	263000 .147	140900 252200 252700 261000 263000 263100 263300
			265300 271000 275900 276400
20	7 0.149	8600 .142	8600 8700 8900 11500 11600 12800 14800
21	7 0.153	328700 .141	325900 326700 328700 330600 330900 448700 450100
22	7 0.167	113700 .162	109300 113700 119900 129400 136800 136900 137000
23	4 0.158	316100 .150	314600 315500 316100 320500
24	4 0.165	385300 .163	379800 385300 394500 397600
25	4 0.179	44500 .172	44500 49100 51900 111500
26	3 0.178	87000 .177	50400 83500 87000
27	3 0.136	100 .124	0 100 200
28	3 0.160	300300 .153	287700 300300 301800
29	2 0.123	20000 .123	20000 20400
30	2 0.108	24000 .108	24000 24200
31	2 0.193	14900 .193	14900 16400
32	2 0.180	55000 .180	55000 70500
33	1	286600	286600
34	1	137200	137200
35	1	324400	324400
36	1	42300	42300
37	1	129600	129600
38	1	143500	143500
