# Supplementary material for: Photocobilins integrate B12 and bilin photochemistry for enzyme control
Source: Nat Commun. 2024 Mar 28;15:2740. doi: 10.1038/s41467-024-46995-1 (PMC10979010; doi:10.1038/s41467-024-46995-1)
Supplement: Supplementary file 8 — Source Data [file 41467_2024_46995_MOESM8_ESM.xlsx]

## Sheet: Figure2a
Wavelength (nm)	Absorbance			Wavelength (nm)
	Buffer	SasPcob and BV	SasPcob AdoCbl and BV		SasPcob and AdoCbl
800.011	-0.00014	-0.000684	-0.00014	799.987	9.15e-05
799.005	-0.000558	0.000421	-4.62e-05	799.016	0.000875
797.999	0.000255	0.000497	0.000314	798.045	0.000892
796.993	0.000203	0.000514	0.000551	796.934	-5.06e-05
795.987	-1.7e-05	0.0011	-2.87e-05	795.962	0.000489
795.014	-0.000149	0.000885	0.000226	794.99	0.000919
794.007	0.00033	0.000959	0.000288	794.017	0.000546
792.999	0.000256	0.00136	0.000435	793.043	0.000663
791.991	0.000644	0.00133	0.000528	791.931	0.00182
791.017	0.000318	0.00155	0.0005	790.957	0.00043
790.008	-2.78e-05	0.00125	0.000528	789.982	0.00191
788.999	0.000263	0.00204	0.00063	789.007	0.00166
787.989	0.00045	0.00157	0.000753	788.032	0.00117
787.013	0.000428	0.002	0.000828	787.057	0.00146
786.003	0.000408	0.00197	0.000798	785.941	0.000916
784.992	-1.95e-05	0.00192	0.000892	784.965	0.00171
784.015	-5.59e-05	0.00197	0.000667	783.988	0.00182
783.003	-0.000237	0.00236	0.000774	783.011	0.00183
781.991	0.000361	0.00245	0.00162	782.034	0.00204
781.014	0.000217	0.00296	0.00124	781.056	0.00168
780.001	0.000628	0.00231	0.00181	779.938	0.00254
778.987	6.34e-05	0.0028	0.00102	778.959	0.00199
778.009	0.000388	0.00348	0.00145	777.98	0.00275
776.994	0.000261	0.00327	0.00171	777.001	0.00231
776.015	-9.96e-05	0.00395	0.00133	776.021	0.00271
775	0.000119	0.00393	0.00205	775.041	0.00267
773.985	0.000242	0.00386	0.00167	774.061	0.00244
773.004	1.06e-05	0.0044	0.00203	772.94	0.00257
771.988	2.18e-05	0.00505	0.00266	771.959	0.00286
771.007	-0.000415	0.00474	0.00238	770.977	0.00224
769.99	0.000101	0.00501	0.00251	769.995	0.00273
769.008	0.000184	0.00527	0.0028	769.013	0.00313
767.99	-4.37e-05	0.00518	0.00277	768.03	0.00313
767.007	4.59e-05	0.00687	0.00359	767.047	0.00296
765.989	0.000354	0.00738	0.0036	766.064	0.00324
765.005	6.22e-05	0.00615	0.00364	764.939	0.00346
763.986	5.97e-05	0.00832	0.00383	763.955	0.00429
763.002	-7.27e-05	0.01033	0.00435	762.971	0.00395
762.017	-3.92e-05	0.00955	0.00488	761.986	0.00385
760.997	0.000383	0.01	0.00529	761.001	0.00359
760.011	0.000282	0.01014	0.00664	760.015	0.00379
758.99	-0.000165	0.01084	0.00667	759.029	0.00449
758.004	0.000159	0.01173	0.00777	758.043	0.00434
756.982	-0.0001	0.01261	0.00829	757.056	0.00429
755.995	8.95e-05	0.01364	0.00898	756.069	0.00448
755.008	0.000202	0.01399	0.00994	754.94	0.00507
753.985	-0.000169	0.01536	0.01141	753.953	0.00573
752.997	-4.09e-05	0.01632	0.01233	752.964	0.00503
752.009	1.56e-05	0.01748	0.0141	751.976	0.00516
750.985	0.000326	0.01888	0.01594	750.987	0.00586
749.996	0.000219	0.02048	0.01777	749.998	0.00499
749.006	3.59e-05	0.02203	0.01966	749.008	0.00523
748.017	0.000207	0.02369	0.02204	748.018	0.00506
746.991	7.78e-05	0.02581	0.02455	747.028	0.00552
746.001	-0.000214	0.02765	0.02763	746.037	0.00588
745.01	-1.39e-05	0.03004	0.03078	745.046	0.00587
743.983	0.000183	0.03238	0.03477	744.055	0.00636
742.992	0.000332	0.03521	0.03897	743.063	0.00626
742	0.000157	0.03902	0.04354	741.93	0.00619
741.008	0.000118	0.0418	0.04761	740.937	0.00563
740.015	-7.63e-05	0.04482	0.05238	739.944	0.00621
738.986	0.000229	0.04982	0.05976	738.951	0.00646
737.993	4.3e-05	0.05533	0.06839	737.958	0.00653
736.999	4.93e-05	0.0614	0.0779	736.964	0.0067
736.005	0.000205	0.06862	0.08872	735.97	0.0063
735.011	0.000199	0.07651	0.10143	734.975	0.00689
734.016	0.000286	0.0858	0.11485	733.98	0.00785
732.986	0.000242	0.09668	0.13153	732.985	0.00678
731.99	0.00013	0.10776	0.14878	731.989	0.00758
730.995	0.000129	0.1209	0.16856	730.993	0.00721
729.998	5.85e-06	0.1342	0.18984	729.997	0.00812
729.002	0.00019	0.14945	0.21397	729.001	0.00795
728.005	0.000378	0.1665	0.2405	728.004	0.00796
727.008	0.000202	0.18576	0.26761	727.006	0.0081
726.011	-8.81e-05	0.20601	0.29935	726.009	0.00832
725.013	0.000249	0.22902	0.33333	725.011	0.00828
724.015	0.000222	0.2529	0.37003	724.012	0.00868
723.016	0.000153	0.28005	0.40969	723.014	0.00898
722.017	0.000118	0.30918	0.44882	722.015	0.00974
720.982	0.000203	0.33919	0.49291	721.015	0.00947
719.983	7.06e-05	0.36799	0.53842	720.016	0.00965
718.983	5.01e-05	0.40302	0.58352	719.016	0.0106
717.983	-6.49e-05	0.43653	0.62638	718.015	0.0102
717.018	0.000127	0.46705	0.66801	717.014	0.0106
716.017	3.59e-05	0.49962	0.70778	716.013	0.0109
715.016	0.00013	0.52965	0.74582	715.012	0.0111
714.014	0.000158	0.56698	0.7959	714.01	0.0109
713.012	0.000143	0.60866	0.84475	713.008	0.0119
712.01	0.000242	0.65048	0.89047	712.006	0.0115
711.007	-0.000146	0.69302	0.9344	711.003	0.0126
710.004	0.000134	0.73212	0.97354	710	0.0122
709.001	0.000249	0.77012	1.0088	708.997	0.0124
707.997	3.41e-05	0.80286	1.0372	707.993	0.0129
706.994	0.000374	0.83447	1.06046	706.989	0.0131
705.989	0.000198	0.86346	1.07993	705.984	0.0132
704.985	0.000159	0.88692	1.09281	704.98	0.013
704.016	-0.000179	0.90805	1.1001	703.975	0.0131
703.01	0.000267	0.92902	1.1049	702.969	0.0129
702.005	-0.000173	0.94154	1.10453	701.963	0.0132
700.999	0.000146	0.95464	1.10045	700.957	0.0131
699.993	0.000245	0.96311	1.09168	699.951	0.0135
698.986	4.35e-06	0.96498	1.08291	698.944	0.0144
698.015	0.000221	0.97024	1.06715	697.937	0.0143
697.008	0.000157	0.97084	1.05417	696.93	0.014
696	0.000138	0.96843	1.03393	696.066	0.0136
694.993	0.000177	0.96641	1.0154	695.058	0.0137
693.984	0.000101	0.95839	0.99594	694.05	0.0147
693.012	0.00034	0.95208	0.97612	693.041	0.0139
692.003	4.35e-05	0.94357	0.95447	692.032	0.0145
690.994	-2.31e-05	0.93613	0.93609	691.023	0.0145
689.984	0.000287	0.92871	0.92203	690.013	0.0143
689.01	4.96e-05	0.91608	0.90131	689.003	0.0144
688	6.21e-05	0.9024	0.87559	687.993	0.0142
686.99	0.000257	0.88765	0.84958	686.982	0.0144
686.015	6.79e-05	0.87138	0.82655	685.971	0.0142
685.004	-0.000186	0.85342	0.7986	684.96	0.0145
683.993	0.000234	0.83723	0.77529	683.948	0.0143
683.017	0.000175	0.81991	0.75324	682.936	0.0145
682.005	-2.56e-05	0.80324	0.73131	682.069	0.0145
680.992	5.12e-05	0.78451	0.7113	681.056	0.0143
680.016	0.00014	0.76787	0.69228	680.044	0.0154
679.003	0.000152	0.7505	0.67255	679.03	0.0153
677.99	7.99e-05	0.7328	0.65441	678.017	0.0153
677.012	0.000454	0.71592	0.63869	677.003	0.0156
675.998	-0.000254	0.70024	0.62011	675.989	0.0153
674.984	-4.33e-05	0.68517	0.60686	674.975	0.0156
674.005	0.000208	0.67052	0.59221	673.96	0.016
672.991	-7.83e-05	0.65519	0.57791	672.945	0.016
672.012	4.93e-05	0.6429	0.56602	671.929	0.0165
670.996	5.24e-05	0.62885	0.55465	671.059	0.0166
670.016	9.84e-07	0.6152	0.54316	670.043	0.0158
669	-0.000201	0.60463	0.53369	669.027	0.0166
667.984	-5.69e-05	0.59359	0.52458	668.01	0.0164
667.003	0.00013	0.5841	0.51724	666.993	0.0175
665.986	2.43e-05	0.57574	0.51077	665.976	0.0165
665.005	1.16e-05	0.56717	0.50317	664.958	0.0167
663.987	9.44e-05	0.5607	0.49726	663.94	0.0168
663.006	8.85e-06	0.55014	0.48994	663.068	0.0177
661.987	0.000254	0.54016	0.48347	662.049	0.0172
661.005	9.02e-05	0.53193	0.47722	661.03	0.017
659.986	0.000199	0.52429	0.47295	660.011	0.0175
659.003	0.000211	0.5184	0.4676	658.992	0.018
657.984	0.000156	0.51071	0.46413	657.972	0.0181
657	0.000218	0.50414	0.46057	656.952	0.0178
656.017	-0.00011	0.49808	0.45772	655.932	0.0182
654.996	-0.000199	0.49334	0.45559	655.057	0.0185
654.012	0.00017	0.48927	0.45447	654.036	0.0183
652.991	-1.42e-05	0.485	0.45322	653.015	0.0184
652.006	0.000232	0.48114	0.45168	651.994	0.0189
650.984	0.00011	0.4783	0.45187	650.972	0.0189
649.999	0.000149	0.47624	0.45162	649.95	0.0189
649.013	-0.000199	0.47314	0.45073	648.927	0.0186
647.99	-0.000122	0.471	0.4505	648.051	0.0192
647.004	-0.000153	0.46872	0.45062	647.028	0.0187
646.017	2.25e-05	0.4669	0.45017	646.004	0.0193
644.994	-3.94e-05	0.46525	0.4496	644.981	0.0193
644.007	-5.9e-05	0.46398	0.44847	643.957	0.0193
642.982	0.000262	0.46296	0.44731	642.933	0.0195
641.995	-3.03e-05	0.46036	0.44499	642.054	0.0202
641.007	-0.000186	0.45839	0.44252	641.03	0.0203
640.018	-0.000134	0.45678	0.44055	640.005	0.0203
638.993	-4.97e-05	0.45514	0.43823	638.979	0.0206
638.004	1.78e-05	0.45317	0.43591	637.954	0.0207
637.015	0.000274	0.45004	0.43102	636.928	0.0209
635.989	8.71e-05	0.44619	0.42429	636.048	0.0208
634.999	-0.00027	0.44138	0.41702	635.021	0.0213
634.009	0.000103	0.43653	0.40958	633.995	0.022
632.982	-2.17e-05	0.43152	0.40133	632.967	0.0219
631.991	0.000161	0.42427	0.39271	631.94	0.0222
631	0.000107	0.41766	0.38311	631.059	0.0223
630.009	3.1e-05	0.41016	0.37349	630.031	0.0226
629.018	-1.53e-05	0.40296	0.36303	629.003	0.0228
627.989	8.07e-05	0.39387	0.35206	627.974	0.0233
626.997	0.000276	0.38617	0.34208	626.945	0.0243
626.005	-3.28e-05	0.37776	0.33224	626.063	0.0248
625.012	-2.77e-05	0.36743	0.32118	625.034	0.0249
623.983	0.000186	0.35878	0.31084	624.004	0.0255
622.99	0.000183	0.34905	0.30095	622.974	0.0259
621.996	3.01e-05	0.33875	0.29084	621.944	0.027
621.003	9.46e-05	0.32965	0.28145	621.06	0.027
620.008	9.68e-05	0.32056	0.27264	620.029	0.0284
619.014	-0.0001	0.31154	0.26399	618.998	0.0294
617.983	-7.24e-05	0.30189	0.2558	617.967	0.0304
616.988	9.63e-06	0.29347	0.24775	616.935	0.0318
615.993	0.000117	0.2857	0.24163	616.05	0.0327
614.998	0.000117	0.27804	0.23458	615.018	0.0344
614.002	-6.34e-05	0.2709	0.22881	613.986	0.0359
613.006	8.29e-05	0.26526	0.22388	612.953	0.0376
612.01	8.75e-05	0.258	0.21855	612.067	0.0395
611.014	-9.91e-05	0.2497	0.21167	611.034	0.0415
610.017	8.74e-05	0.24107	0.20505	610	0.0444
608.983	0.000124	0.23546	0.19878	608.966	0.048
607.986	3.1e-05	0.22632	0.19366	607.932	0.0507
606.989	0.000169	0.21908	0.18855	607.045	0.0534
605.991	8.84e-05	0.21048	0.18363	606.01	0.0567
604.993	-9.99e-06	0.20615	0.17916	604.975	0.0612
603.995	0.000145	0.20105	0.17552	603.94	0.0661
602.996	8.06e-05	0.1964	0.1716	603.052	0.0702
601.997	-6.01e-06	0.1892	0.16837	602.016	0.0759
600.998	0.000284	0.18315	0.16509	600.98	0.081
599.999	-9.28e-05	0.17748	0.16242	599.944	0.0863
598.999	4.15e-05	0.17221	0.15978	599.055	0.0925
597.999	4.24e-05	0.16583	0.15752	598.018	0.1
596.999	1.52e-05	0.16583	0.15556	596.981	0.107
595.999	0.000128	0.16139	0.15367	595.943	0.115
594.998	9.47e-06	0.1565	0.15195	595.054	0.122
593.997	-3.36e-05	0.15299	0.15078	594.016	0.131
592.996	-0.000105	0.14772	0.14909	592.977	0.141
591.995	5.86e-05	0.14436	0.14798	591.939	0.149
590.993	0.0001	0.14078	0.14712	591.048	0.157
589.991	-0.000119	0.1385	0.14612	590.009	0.168
588.989	0.000116	0.13538	0.14539	588.97	0.178
587.986	7.8e-05	0.13284	0.14449	587.93	0.189
586.984	9.17e-05	0.13032	0.14367	587.039	0.196
586.018	-4.1e-05	0.12825	0.14327	585.998	0.207
585.014	-5.54e-05	0.12576	0.1422	584.958	0.218
584.011	0.000137	0.12181	0.14167	584.066	0.228
583.007	8.68e-05	0.11864	0.14046	583.025	0.238
582.003	4.14e-07	0.11571	0.13944	581.983	0.248
580.999	0.000146	0.11224	0.13862	580.942	0.256
579.994	7.91e-05	0.10936	0.13751	580.049	0.266
578.99	6.89e-05	0.10607	0.13623	579.007	0.276
577.985	0.000104	0.10262	0.13496	577.964	0.284
577.017	-4.02e-05	0.09974	0.1338	577.071	0.291
576.011	4.76e-05	0.09669	0.13273	576.028	0.299
575.005	0.000209	0.09543	0.13175	574.985	0.306
573.999	0.000202	0.09224	0.13029	573.941	0.314
572.993	-8.19e-05	0.08804	0.12886	573.047	0.32
571.986	1.66e-06	0.08765	0.12772	572.003	0.326
571.017	-6.93e-05	0.08519	0.12675	570.959	0.332
570.01	3.47e-05	0.08119	0.12526	570.064	0.337
569.003	-0.000157	0.07821	0.12417	569.019	0.343
567.995	7.04e-06	0.07479	0.12307	567.974	0.347
566.987	8.32e-05	0.07274	0.122	566.929	0.351
566.017	9.01e-05	0.07205	0.12112	566.033	0.356
565.008	7.27e-05	0.06936	0.12017	564.987	0.359
564	0.000137	0.06635	0.11956	563.941	0.362
562.991	0.000113	0.06381	0.11864	563.044	0.365
561.982	0.000108	0.06192	0.11799	561.998	0.367
561.01	0.000101	0.06103	0.11724	560.951	0.371
560.001	-4.33e-05	0.05966	0.11698	560.054	0.373
558.991	0.000148	0.05794	0.11669	559.006	0.375
558.018	-5.18e-07	0.05575	0.11607	557.959	0.377
557.008	-8.8e-07	0.05394	0.11562	557.061	0.379
555.998	0.000158	0.05223	0.11512	556.013	0.382
554.987	5.16e-05	0.05057	0.1149	554.965	0.385
554.013	-2.73e-05	0.04833	0.11441	554.066	0.386
553.002	-3.84e-05	0.0465	0.11396	553.017	0.388
551.991	0.000125	0.04645	0.11383	551.968	0.391
551.017	7.33e-05	0.04467	0.11342	551.069	0.392
550.005	-6.11e-05	0.04226	0.11322	550.02	0.394
548.992	-2.64e-06	0.04091	0.113	548.97	0.396
548.018	-4.07e-05	0.03836	0.11264	548.07	0.397
547.005	0.000121	0.03965	0.11232	547.02	0.399
545.992	-2.72e-05	0.03903	0.11171	545.969	0.401
545.016	3.71e-05	0.03723	0.11146	545.069	0.401
544.003	5.36e-05	0.03427	0.11105	544.018	0.402
542.99	9.94e-05	0.03473	0.11044	542.966	0.403
542.013	1.33e-05	0.03293	0.10952	542.065	0.403
540.999	8.14e-05	0.03907	0.10907	541.014	0.404
539.985	0.000146	0.03648	0.10835	539.962	0.403
539.008	9.47e-05	0.0331	0.10745	539.06	0.402
537.993	1.86e-06	0.0307	0.10666	538.007	0.4
537.016	9.79e-05	0.03067	0.10568	536.955	0.399
536.001	-4.66e-07	0.03294	0.10475	536.052	0.397
534.985	7.35e-05	0.03041	0.10398	534.999	0.393
534.007	0.000112	0.02694	0.10287	533.946	0.391
532.991	9.67e-05	0.02845	0.10202	533.043	0.39
532.013	5.55e-05	0.03283	0.10112	531.989	0.385
530.996	0.000126	0.02957	0.1	530.935	0.378
530.017	4.12e-05	0.02652	0.09852	530.031	0.374
529.001	9.98e-05	0.02325	0.09707	528.976	0.371
527.984	6.33e-05	0.0309	0.09601	528.072	0.368
527.004	5.96e-05	0.03067	0.09488	527.017	0.362
525.986	-1.71e-06	0.02683	0.09323	525.962	0.356
525.006	7.14e-05	0.02896	0.09221	525.057	0.352
523.988	-6.9e-05	0.02728	0.09113	524.002	0.346
523.008	-6.89e-05	0.02646	0.08991	522.946	0.34
521.99	7.53e-05	0.02552	0.08874	522.04	0.335
521.009	-2.89e-05	0.02513	0.08775	520.984	0.329
519.99	-6.76e-05	0.0236	0.08684	519.927	0.323
519.008	-9.98e-05	0.02351	0.08579	519.021	0.319
517.989	3.56e-05	0.02693	0.0851	517.964	0.314
517.007	-4.56e-06	0.02607	0.08425	517.058	0.309
515.988	-5.18e-08	0.02491	0.08348	516	0.304
515.005	4.9e-05	0.02414	0.08299	514.942	0.299
513.985	-0.00015	0.02395	0.08212	514.035	0.295
513.002	-3.05e-06	0.02362	0.08151	512.977	0.29
511.982	-0.00012	0.02472	0.08087	512.07	0.287
510.999	-0.000145	0.02457	0.08043	511.011	0.283
510.015	9.44e-05	0.02514	0.08008	509.952	0.28
508.994	9.59e-05	0.0252	0.07949	509.044	0.277
508.01	8e-05	0.0255	0.07934	507.985	0.273
506.989	4.82e-05	0.02533	0.079	506.925	0.27
506.005	0.000102	0.02494	0.07877	506.017	0.268
504.982	-4.72e-05	0.02477	0.07835	504.957	0.265
503.998	0.000119	0.02513	0.07809	504.048	0.264
503.013	-6.67e-05	0.02604	0.07756	502.987	0.262
501.99	4.9e-05	0.02592	0.07735	501.926	0.259
501.005	-4.32e-05	0.026	0.07706	501.017	0.258
499.982	5.72e-05	0.02606	0.07669	499.956	0.256
498.996	2.11e-05	0.02606	0.0762	499.046	0.254
498.011	9.84e-06	0.02659	0.07601	497.984	0.252
496.987	1.05e-05	0.02702	0.07551	497.074	0.25
496	-8.39e-05	0.0292	0.07511	496.012	0.248
495.014	0.000123	0.0284	0.07505	494.95	0.246
493.989	3.14e-05	0.02716	0.0745	494.039	0.243
493.003	-5.9e-06	0.02487	0.07426	492.976	0.241
492.016	8.46e-05	0.02737	0.07391	492.065	0.24
490.99	-5.37e-05	0.03477	0.07332	491.002	0.239
490.003	3.08e-05	0.03082	0.07338	489.938	0.237
489.015	-8.96e-06	0.02816	0.07315	489.027	0.234
487.99	-1.25e-05	0.03199	0.07278	487.963	0.233
487.002	8.21e-05	0.03583	0.07267	487.051	0.233
486.013	-7.4e-06	0.03343	0.07261	485.986	0.23
484.987	8.84e-05	0.02889	0.0724	485.074	0.226
483.998	5.78e-05	0.03628	0.07199	484.009	0.227
483.009	6.83e-05	0.04204	0.07212	482.944	0.225
481.982	7.92e-05	0.03912	0.07199	482.031	0.223
480.993	5.64e-05	0.03907	0.07185	480.966	0.22
480.004	3.02e-05	0.03888	0.07175	480.053	0.218
479.014	1.16e-05	0.03841	0.07176	478.987	0.216
477.986	-3.99e-06	0.03854	0.07162	478.073	0.214
476.996	6.73e-06	0.04017	0.07165	477.007	0.212
476.006	8.53e-05	0.0411	0.07194	475.94	0.21
475.016	0.000109	0.04209	0.07189	475.026	0.209
473.987	6.88e-05	0.04291	0.07215	473.959	0.207
472.996	8.98e-05	0.04393	0.0724	473.045	0.206
472.005	1.11e-05	0.04487	0.07243	471.978	0.204
471.014	6.56e-05	0.04596	0.07285	471.063	0.203
469.984	4.4e-06	0.04703	0.07319	469.995	0.203
468.993	2.01e-05	0.04765	0.07347	468.927	0.201
468.001	-5.28e-06	0.04832	0.07396	468.011	0.2
467.009	6.39e-05	0.04984	0.07425	466.943	0.2
466.017	-1.24e-05	0.05105	0.07458	466.027	0.199
464.987	1.81e-05	0.05218	0.07531	464.959	0.198
463.994	4.25e-05	0.05367	0.07567	464.042	0.197
463.001	0.000128	0.05414	0.07623	462.973	0.196
462.008	-3.54e-05	0.05432	0.07677	462.057	0.195
461.015	-8.9e-06	0.05462	0.07734	460.987	0.195
459.984	0.000179	0.05893	0.07811	460.07	0.195
458.99	-4.97e-06	0.06266	0.07841	459	0.195
457.997	0.000134	0.06174	0.07935	457.93	0.194
457.003	5.26e-05	0.0622	0.07996	457.013	0.194
456.009	4.95e-05	0.06323	0.08065	455.942	0.194
455.015	-4.91e-05	0.0644	0.08149	455.024	0.193
453.982	0.000158	0.06492	0.08248	453.953	0.194
452.987	9.81e-05	0.06521	0.083	453.035	0.195
451.992	3.92e-05	0.06734	0.08382	451.964	0.196
450.998	7.39e-05	0.06921	0.0846	451.045	0.196
450.002	7.48e-06	0.06992	0.08589	449.974	0.197
449.007	3.46e-05	0.07098	0.08731	449.055	0.198
448.012	8.39e-06	0.07297	0.08879	447.983	0.2
447.016	-4.18e-05	0.07497	0.09027	447.064	0.201
445.982	6.87e-05	0.07802	0.09177	445.991	0.202
444.986	0.000112	0.08023	0.09337	445.072	0.204
443.989	4.22e-05	0.08157	0.09546	443.999	0.205
442.993	2.35e-05	0.08263	0.09735	442.926	0.206
441.996	-1.47e-05	0.08477	0.0993	442.006	0.207
440.999	-4.42e-05	0.08733	0.10129	440.932	0.208
440.002	0.00013	0.0909	0.1031	440.012	0.209
439.005	1.94e-05	0.09291	0.10532	438.938	0.21
438.008	7.48e-05	0.09509	0.10743	438.017	0.211
437.01	8.53e-05	0.0974	0.10984	436.943	0.211
436.013	5.75e-05	0.09975	0.11229	436.022	0.212
435.015	6.93e-05	0.10242	0.11451	434.947	0.212
434.017	2.43e-05	0.10582	0.11711	434.026	0.213
433.019	1.49e-05	0.10914	0.11973	432.951	0.212
431.982	5.08e-05	0.11219	0.12249	432.029	0.213
430.983	3.73e-06	0.11462	0.12519	430.954	0.212
429.984	7.64e-06	0.11824	0.1279	430.032	0.212
428.985	6.91e-06	0.12137	0.13088	428.956	0.212
427.986	4.13e-05	0.12414	0.13403	428.034	0.211
426.987	3.76e-05	0.1277	0.1368	426.958	0.211
425.988	0.000131	0.13058	0.13944	426.035	0.211
424.988	7.08e-05	0.13405	0.14224	424.958	0.211
423.988	-6.3e-05	0.13724	0.14471	424.035	0.211
422.988	3.15e-05	0.14266	0.14842	422.959	0.21
421.988	6.49e-05	0.14684	0.15301	422.035	0.21
420.988	6.57e-05	0.1509	0.15719	420.958	0.21
419.987	3.12e-05	0.15849	0.16154	420.034	0.21
418.987	6.29e-06	0.16347	0.16633	418.957	0.21
417.986	6.58e-05	0.16905	0.17139	418.033	0.21
416.985	0.000113	0.17498	0.17757	416.955	0.21
415.984	3.19e-05	0.18046	0.18283	416.031	0.209
414.982	2.17e-06	0.18666	0.18846	414.952	0.21
414.019	6.47e-05	0.19272	0.19413	414.028	0.21
413.018	6.09e-05	0.20012	0.20017	412.949	0.21
412.016	-3.75e-05	0.20697	0.20661	412.024	0.21
411.014	8.46e-05	0.21389	0.21339	410.945	0.211
410.011	2.78e-05	0.22348	0.22077	410.02	0.212
409.009	2.8e-05	0.2323	0.22898	408.94	0.212
408.007	-3.08e-05	0.24052	0.2372	408.015	0.214
407.004	-9.68e-06	0.25019	0.24737	406.935	0.216
406.001	2.17e-05	0.26028	0.25751	406.009	0.217
404.998	-9.52e-05	0.27123	0.2688	404.929	0.22
403.995	8.65e-05	0.28406	0.28038	404.003	0.224
402.992	2.14e-05	0.2956	0.29244	403.077	0.227
401.988	9.08e-05	0.30842	0.3067	401.996	0.232
400.984	0.000134	0.32228	0.32294	401.07	0.237
400.019	0.000134	0.33413	0.33658	399.989	0.244
399.015	-6.27e-05	0.34754	0.35253	399.062	0.252
398.011	8.62e-05	0.36106	0.36622	397.981	0.262
397.007	0.000128	0.37377	0.38095	397.054	0.271
396.002	9.05e-05	0.38917	0.39996	395.972	0.284
394.998	8.2e-05	0.41147	0.42556	395.044	0.295
393.993	7.8e-05	0.43207	0.45101	393.962	0.313
392.988	6.73e-05	0.45862	0.47669	393.035	0.327
391.983	0.00011	0.48328	0.51101	391.952	0.343
391.016	6.88e-05	0.51197	0.54022	391.024	0.358
390.011	9.16e-05	0.54066	0.57033	389.941	0.377
389.005	0.000105	0.56546	0.59558	389.013	0.393
387.999	5.08e-05	0.59339	0.62638	387.93	0.409
386.993	-3.91e-05	0.6187	0.65078	387.001	0.422
385.987	5.42e-05	0.64487	0.67228	386.073	0.435
384.981	-4.45e-06	0.66539	0.68988	384.989	0.446
384.013	9.63e-05	0.67987	0.70197	384.06	0.455
383.007	0.000161	0.69303	0.71106	382.976	0.463
382	0.000134	0.70046	0.71376	382.047	0.468
380.993	-4.86e-05	0.70357	0.71125	380.963	0.471
379.986	7.87e-05	0.70063	0.70482	380.033	0.473
379.018	7.69e-05	0.69469	0.69517	378.948	0.472
378.011	8.48e-05	0.68473	0.68485	378.019	0.471
377.003	-8.26e-05	0.67552	0.67275	376.934	0.47
375.995	-4.71e-05	0.66136	0.65895	376.003	0.467
374.988	1.4e-05	0.64638	0.64442	375.073	0.464
374.019	6.15e-05	0.63415	0.63347	373.988	0.46
373.01	0.000125	0.62148	0.62333	373.057	0.457
372.002	3.16e-05	0.60957	0.61436	371.971	0.454
370.994	0.000134	0.59994	0.60691	371.041	0.454
369.985	0.000195	0.59072	0.59942	369.954	0.453
369.015	0.000118	0.58299	0.59392	369.023	0.452
368.007	-6.98e-05	0.57186	0.58633	367.937	0.453
366.998	-2.24e-05	0.56041	0.57822	367.006	0.455
365.989	8.8e-06	0.55104	0.57161	366.074	0.457
365.018	0.000218	0.53942	0.56359	364.987	0.461
364.009	1.98e-05	0.52823	0.55507	364.055	0.464
362.999	-2.85e-05	0.51417	0.54553	362.968	0.467
361.989	0.000104	0.49981	0.534	362.036	0.473
361.018	6.06e-05	0.49357	0.52526	360.949	0.477
360.008	9.45e-05	0.47483	0.51122	360.016	0.48
358.998	0.000107	0.45721	0.49544	358.928	0.482
357.988	7.19e-05	0.43973	0.48038	357.996	0.484
357.016	4.74e-05	0.43039	0.46825	357.063	0.487
356.006	7.64e-05	0.4097	0.45459	355.975	0.489
354.995	7.04e-05	0.39654	0.43929	355.042	0.49
353.984	-1.84e-05	0.38054	0.42641	353.953	0.493
353.012	0.000113	0.36937	0.41437	353.02	0.494
352.001	-8.02e-06	0.35521	0.40194	351.931	0.498
350.99	-3.17e-05	0.34364	0.39231	350.998	0.501
350.017	9.19e-06	0.33348	0.38396	350.064	0.506
349.006	0.00013	0.32548	0.37745	348.975	0.514
347.994	-5.02e-05	0.31557	0.37143	348.041	0.519
346.982	9.63e-05	0.30776	0.3667	346.951	0.529
346.009	0.000115	0.30406	0.36282	346.017	0.539
344.997	0.000123	0.29865	0.35996	344.927	0.548
343.985	9.09e-05	0.29586	0.35804	343.992	0.557
343.011	2.75e-05	0.29182	0.35699	343.058	0.562
341.999	8.26e-06	0.28818	0.35548	341.967	0.569
340.986	7.39e-05	0.28524	0.35442	341.033	0.573
340.012	6.09e-05	0.28238	0.35326	339.942	0.575
338.999	4.99e-05	0.27911	0.35208	339.007	0.575
337.986	0.0003	0.27809	0.35023	338.072	0.574
337.012	1.59e-05	0.2778	0.34823	336.981	0.571
335.998	6.8e-05	0.27535	0.34514	336.045	0.566
334.985	6.26e-05	0.27307	0.34065	334.954	0.561
334.01	2.94e-05	0.2689	0.3353	334.018	0.557
332.996	0.0001	0.26734	0.33013	332.926	0.555
331.982	0.000145	0.26378	0.32358	331.99	0.552
331.007	3.2e-05	0.25783	0.31657	331.054	0.55
329.993	0.000122	0.25152	0.30972	329.962	0.548
329.018	0.000126	0.24724	0.30423	329.026	0.548
328.003	0.000121	0.24095	0.29902	327.933	0.548
326.989	0.000169	0.23495	0.29442	326.997	0.55
326.013	0.000109	0.23448	0.29186	326.06	0.553
324.998	7.48e-05	0.22717	0.28901	324.967	0.556
323.983	7.31e-05	0.22953	0.2874	324.03	0.561
323.007	1.08e-05	0.22743	0.28672	322.937	0.566
321.992	0.000116	0.22309	0.28591	322	0.569
321.016	0.000143	0.21927	0.28531	321.063	0.574
320	-5.4e-05	0.21636	0.28409	319.969	0.578
318.985	2.94e-05	0.21858	0.28359	319.032	0.582
318.008	9.41e-05	0.21456	0.28283	317.938	0.583
316.992	0.000115	0.21223	0.28205	317	0.584
316.015	-1.83e-05	0.20942	0.28153	316.062	0.585
314.999	8.79e-05	0.20695	0.2813	314.968	0.588
313.983	0.000146	0.21299	0.28178	314.03	0.589
313.006	7.57e-05	0.21029	0.28308	312.936	0.592
311.989	0.000149	0.20683	0.28593	311.997	0.599
311.012	8.58e-05	0.20932	0.28987	311.059	0.609
309.995	8.24e-05	0.21066	0.29571	309.964	0.625
309.017	7.36e-05	0.21324	0.30292	309.025	0.644
308	8.91e-05	0.21879	0.31065	307.93	0.67
306.983	0.000117	0.22225	0.32041	306.991	0.7
306.005	0.000156	0.22897	0.33066	306.052	0.745
304.987	0.000126	0.23629	0.3434	304.957	0.809
304.009	4.75e-05	0.24506	0.35631	304.017	0.876
302.992	0.00012	0.2557	0.37265	303.078	0.946
302.013	4.73e-05	0.27278	0.38945	301.982	1.06
300.995	3.12e-05	0.28979	0.41101	301.043	1.21
300.016	-8.39e-06	0.31128	0.43766	299.946	1.4
298.998	-8.51e-05	0.33709	0.46661	299.007	1.58
298.019	2.84e-05	0.36448	0.49738	298.067	1.74
297.001	-2.6e-05	0.40216	0.53312	296.97	1.99
295.982	5.44e-05	0.44533	0.58129	296.03	2.28
295.003	-2e-05	0.4969	0.6315	294.933	2.52
293.984	4.69e-05	0.55431	0.68317	293.993	2.61
293.005	-4.04e-06	0.6169	0.74586	293.052	2.72
291.986	6.72e-05	0.67885	0.81467	291.955	2.78
291.006	-7.66e-05	0.7323	0.86232	291.014	2.76
289.987	5.29e-05	0.76859	0.89776	290.074	2.78
289.007	2.15e-05	0.78389	0.92486	288.976	2.77
287.987	1.49e-05	0.79269	0.94055	288.035	2.83
287.007	3.37e-05	0.80204	0.95241	286.937	2.78
285.987	6.46e-05	0.82547	0.96602	285.996	2.82
285.007	2.06e-05	0.86232	0.99129	285.055	2.82
283.987	-1.79e-05	0.90529	1.03518	283.956	2.84
283.006	-5.51e-05	0.93671	1.07941	283.015	2.86
281.986	1.19e-05	0.95738	1.11466	282.073	2.85
281.005	2.99e-05	0.97246	1.13154	280.975	2.87
279.985	2.8e-05	0.97713	1.14575	280.033	2.87
279.004	2.46e-06	0.97859	1.15635	278.934	2.89
277.983	9.03e-06	0.97675	1.16578	277.992	2.83
277.002	8.29e-05	0.97428	1.1727	277.05	2.85
275.981	-2.67e-05	0.97243	1.17731	275.951	2.92
274.999	-3.04e-05	0.97049	1.18275	275.008	2.88
274.018	5.25e-05	0.96709	1.18931	274.066	2.9
272.997	3.95e-05	0.9625	1.19529	272.966	2.96
272.015	4.32e-05	0.9518	1.19773	272.024	2.96
270.993	-9.24e-05	0.95543	1.19533	270.924	2.9
270.011	-1.62e-05	0.93698	1.19247	269.981	2.96
268.99	7.61e-05	0.92611	1.18754	269.038	2.96
268.008	4.09e-06	0.91177	1.1793	267.938	2.96
266.986	3.5e-05	0.8993	1.1659	266.995	2.98
266.003	4.86e-05	0.89126	1.15249	266.052	2.99
264.981	0.000154	0.87152	1.13267	264.951	3.05
263.999	-6.28e-05	0.85718	1.11673	264.008	3.04
263.016	1.59e-05	0.84611	1.09809	263.064	3.04
261.994	-1.4e-06	0.83407	1.08038	261.963	3.14
261.01	0.000136	0.82081	1.06139	261.02	3.03
259.988	3.86e-05	0.82029	1.0468	260.076	3.04
259.005	-2.42e-05	0.8233	1.03576	258.975	3.04
257.982	0.000134	0.81636	1.02026	258.031	3.08
256.999	-2.07e-05	0.8009	0.99758	256.929	3
256.015	7.84e-05	0.78916	0.97299	255.985	2.97
254.992	5.01e-05	0.7806	0.94827	255.041	2.98
254.008	3.35e-05	0.77746	0.92797	253.939	3
252.985	3.47e-05	0.77484	0.90757	252.995	2.94
252.001	-4.78e-05	0.78324	0.89246	252.05	2.9
251.017	1.5e-05	0.78934	0.87745	250.948	2.9
249.994	0.000104	0.79225	0.86558	250.003	2.93
249.01	1.09e-06	0.80266	0.86022	249.064	2.92
247.986	6.09e-05	0.81976	0.85994	247.968	2.95
247.002	4.67e-05	0.84822	0.86307	247.029	2.97
246.017	2.19e-05	0.8803	0.87433	245.933	3.08
244.993	0.000111	0.91791	0.89849	244.993	3.27
244.008	-9.42e-05	0.9646	0.9384	244.054	3.3
242.984	3.27e-05	1.0261	0.98514	242.958	3.27
241.999	3.25e-05	1.10622	1.04405	242.018	3.31
241.014	-8.04e-05	1.20978	1.12391	241.078	3.23
239.99	-1.37e-05	1.32299	1.22098	239.981	3.3
239.005	6.91e-06	1.4722	1.31888	239.041	3.39
238.02	-8.92e-05	1.64336	1.46712	237.944	3.24
236.995	9.66e-05	1.86336	1.63651	237.004	3.35
236.009	0.00022	2.09977	1.78942	236.064	3.31
234.984	0.000224	2.41204	2.0349	234.966	3.72
233.999	0.000239	2.64231	2.24169	234.026	3.25
233.013	0.000341	2.9167	2.47649	232.929	3.96
231.988	-4.97e-05	3.02197	2.74436	231.988	10
231.002	0.000109	3.20994	2.91685	231.047	10
230.016	-0.0002	3.24447	3.13926	229.95	10
228.991	9.24e-06	3.30663	3.35181	229.009	4.08
228.004	0.000105	3.39976	3.52572	228.068	3.95
227.018	-0.000198	3.49479	3.59117	226.97	3.99
225.992	-0.000113	3.44901	3.5881	226.028	3.98
225.006	0.000183	3.43467	3.47547	224.93	4.55
224.02	0.00015	3.41785	3.4945	223.989	4.07
222.994	0.000264	3.45211	3.47589	223.048	4.16
222.007	0.000239	3.48733	3.51167	221.949	3.55
220.981	0.000524	3.45756	3.42931	221.007	10
219.994	0.000426	3.32953	3.49055	220.066	3.95
219.007	0.000288	3.39209	3.45408	218.967	3.62
217.981	0.000706	3.37128	3.49822	218.025	3.73
216.993	0.000816	3.34088	3.32514	216.926	3.84
216.006	0.000766	3.20823	3.36037	215.984	4.48
215.019	0.000375	3.4203	3.41847	215.042	10
213.992	0.00316	3.36798	3.4162	213.943	4.28
213.005	0.00322	3.33638	3.37752	213.001	4.03
212.017	0.0016	3.22882	3.20386	212.059	3.59
210.99	0.00499	3.1497	3.33317	210.959	3.45
210.003	-0.00187	3.05384	3.1953	210.017	3.07
209.015	0.0016	3.01789	3.14537	209.074	2.72
207.988	0.00534	2.90275	2.9523	207.974	3.2
207	0.00188	2.88343	2.917	207.032	2.89
206.012	0.00304	2.95943	2.8657	205.932	2.98
204.984	0.00347	2.62294	2.74542	204.989	10
203.996	0.01739	2.44005	2.63809	204.046	2.26
203.008	0.0092	2.31466	2.52094	202.946	1.62
202.02	0.00295	2.23015	2.32397	202.003	1.62
200.992	-0.00063	2.25478	2.20175	201.06	1.08
200.003	0.00266	2.04526	2.13153	199.959	1.33

## Sheet: Figure2b
Wavelength (nm)	Absorbance
	Buffer	AbDPcob and BV	AbDPcob and AdoCbl	AbDPcob AdoCbl and BV
799.987	-0.000325	-0.000468	-0.00109	-0.000655
799.432	-0.000299	-0.000414	-0.000707	-0.000168
799.016	-0.000459	1.85e-05	-0.000704	-8.98e-05
798.461	-0.000271	0.000482	-0.00019	-0.000163
798.045	-0.00029	0.00077	-0.000628	4.82e-05
797.489	-0.000783	0.00149	-0.000599	0.00113
796.934	-0.000402	0.00141	-0.000565	0.00134
796.518	-0.000585	0.000658	-0.000793	0.00126
795.962	-0.000403	0.00149	-0.00154	0.00108
795.545	-0.000363	0.00197	-1.07e-05	0.00113
794.99	-0.000179	0.00208	-0.0005	0.00137
794.434	-0.000337	0.00233	-0.000551	0.00163
794.017	-0.000103	0.00308	-0.000354	0.00232
793.461	-0.000331	0.00287	0.000126	0.00289
793.043	2.8e-06	0.00396	-0.000131	0.00252
792.487	-0.000515	0.00346	-0.0003	0.00346
791.931	-0.000653	0.00383	-0.000797	0.00254
791.513	-0.000118	0.00446	1.15e-05	0.00348
790.957	-7.31e-05	0.00482	-0.000113	0.00329
790.539	-0.000761	0.00442	-0.000574	0.00386
789.982	-3.44e-05	0.00518	-0.000449	0.00428
789.564	-0.000682	0.00522	-0.00058	0.00417
789.007	-0.00014	0.00521	-4.52e-05	0.00484
788.45	-6.11e-05	0.00612	-0.00046	0.00507
788.032	0.000448	0.00638	-0.000633	0.00548
787.475	5.58e-05	0.00576	-0.000618	0.00564
787.057	0.000116	0.00688	0.000122	0.00625
786.499	-7.56e-05	0.0077	-0.000292	0.00618
785.941	-0.000531	0.00695	-0.000607	0.00612
785.523	0.0001	0.00804	-0.000286	0.00676
784.965	-0.00019	0.00804	-0.000226	0.00658
784.546	-0.000317	0.00882	-9.92e-05	0.0071
783.988	-0.000505	0.00837	-0.000536	0.00776
783.57	-0.00041	0.00852	-0.000943	0.00786
783.011	0.000668	0.00961	0.00044	0.0077
782.453	5.67e-05	0.00968	-6.57e-05	0.00808
782.034	-0.000118	0.01017	-0.000598	0.00829
781.475	-0.000748	0.01049	-0.000779	0.00986
781.056	-8.93e-05	0.01053	-0.00014	0.00963
780.497	-0.000443	0.01069	-0.000162	0.01061
779.938	2.96e-05	0.01044	-0.000197	0.01029
779.519	-0.000636	0.01187	-0.000282	0.00991
778.959	-0.000232	0.01159	-5.54e-06	0.01066
778.54	-0.0008	0.01165	-0.000129	0.01124
777.98	-7.58e-05	0.01218	2.52e-05	0.01139
777.561	-0.000683	0.01202	0.000324	0.01091
777.001	-2.02e-05	0.0132	0.000261	0.01176
776.441	-0.00012	0.01317	0.000287	0.01192
776.021	-0.000105	0.01385	-0.00015	0.01239
775.461	0.000465	0.01377	0.000904	0.01248
775.041	-0.00022	0.01418	-0.000271	0.0127
774.481	-0.000421	0.01469	0.000371	0.01346
774.061	0.000584	0.0156	0.000633	0.01318
773.5	-0.000638	0.01536	0.000428	0.01431
772.94	-0.000103	0.01616	0.000507	0.01539
772.519	6.94e-05	0.01674	0.0012	0.01505
771.959	-0.000737	0.01629	-0.000197	0.01517
771.538	0.000373	0.01739	0.000695	0.01583
770.977	-0.000253	0.01743	8.53e-05	0.01644
770.556	-0.000124	0.01734	-0.000342	0.01641
769.995	0.000566	0.01848	-0.000225	0.01692
769.434	3.91e-05	0.01896	0.000979	0.01721
769.013	-0.000139	0.01939	0.000644	0.01747
768.451	-0.000587	0.01925	0.000415	0.01738
768.03	-0.000169	0.01966	0.000625	0.01864
767.469	0.000143	0.02003	-0.000309	0.01851
767.047	-0.000252	0.0207	0.000383	0.01907
766.485	0.000511	0.02167	0.00105	0.01941
766.064	-2.85e-06	0.02142	0.000479	0.01965
765.502	9.8e-05	0.02183	0.000317	0.02081
764.939	0.000206	0.02267	0.000402	0.02112
764.518	8.83e-05	0.02288	0.000434	0.02091
763.955	-7.08e-05	0.02281	-0.000119	0.0216
763.533	-0.00053	0.02303	-5.79e-05	0.02222
762.971	-7.25e-05	0.02465	0.000298	0.02201
762.549	0.000205	0.02494	0.000224	0.02239
761.986	-9.36e-05	0.02505	-0.00024	0.02328
761.564	0.00019	0.02566	0.000367	0.02359
761.001	0.000216	0.02591	-0.000689	0.02403
760.437	-0.000104	0.02672	0.000512	0.02454
760.015	0.000523	0.02745	0.000393	0.02487
759.452	1.56e-05	0.02756	0.000143	0.02535
759.029	-0.000497	0.02738	-0.000408	0.0262
758.465	6.29e-05	0.02806	-3.14e-05	0.02586
758.043	-0.000354	0.02905	0.000611	0.0259
757.479	0.000225	0.0294	0.000636	0.02704
757.056	0.000543	0.03013	0.000717	0.02742
756.492	-3.3e-05	0.03	0.00018	0.02797
756.069	-2.22e-05	0.03044	0.000366	0.029
755.505	-7.07e-05	0.03162	0.000339	0.02939
754.94	-4.63e-05	0.03185	0.000481	0.02946
754.517	0.000147	0.03194	0.000321	0.02951
753.953	5.43e-05	0.03315	6.11e-06	0.03063
753.529	0.000406	0.03365	0.000333	0.03111
752.964	0.000362	0.0336	0.000677	0.03132
752.541	8.57e-05	0.03412	0.000558	0.03202
751.976	-1.56e-05	0.03466	0.000204	0.03256
751.552	0.000255	0.03499	0.000265	0.03254
750.987	-0.00012	0.03599	0.000568	0.03329
750.563	0.000205	0.03615	0.000392	0.03343
749.998	0.000281	0.03701	0.000835	0.03392
749.432	-2.55e-05	0.03712	0.000815	0.03413
749.008	0.000244	0.03759	0.000723	0.03521
748.443	0.000186	0.03842	0.00061	0.03495
748.018	0.000446	0.0385	0.0011	0.03571
747.453	-0.00043	0.03896	0.00076	0.03627
747.028	0.000687	0.04039	0.0011	0.0372
746.462	8.59e-05	0.0409	0.0011	0.03732
746.037	-0.00011	0.04093	0.000284	0.03783
745.471	0.000318	0.04159	0.00123	0.03831
745.046	-0.000313	0.04157	0.000662	0.03913
744.48	0.000558	0.04304	0.00135	0.03927
744.055	-0.000173	0.04232	0.000624	0.03949
743.488	0.000224	0.0441	0.00137	0.04039
743.063	0.000119	0.04417	0.000896	0.04114
742.497	-0.000313	0.04431	0.00113	0.04102
741.93	0.00011	0.04566	0.00105	0.04173
741.504	0.000375	0.04618	0.000773	0.0425
740.937	6.96e-05	0.04625	0.00059	0.0427
740.512	0.000377	0.04727	0.000839	0.04319
739.944	7.84e-05	0.04779	0.000465	0.04395
739.519	0.000394	0.04817	0.000691	0.0438
738.951	-0.000359	0.04889	-4.36e-05	0.04444
738.525	0.000497	0.0493	0.000662	0.04469
737.958	-4.18e-05	0.05	0.000583	0.04503
737.532	1.52e-05	0.0503	0.000417	0.04585
736.964	1.44e-05	0.05084	0.00053	0.04638
736.538	9.77e-05	0.05127	0.000552	0.04632
735.97	0.000467	0.05205	0.000718	0.04714
735.543	0.000148	0.05274	0.000719	0.04807
734.975	-7.95e-05	0.05296	0.000131	0.04735
734.549	-9.63e-06	0.05339	0.000354	0.04799
733.98	0.000111	0.05407	3.91e-05	0.0486
733.554	-0.00015	0.05441	0.000463	0.04899
732.985	0.000255	0.0551	0.00015	0.04942
732.558	5.38e-06	0.05586	0.00069	0.04988
731.989	0.000501	0.05668	0.000313	0.05058
731.563	-0.000292	0.05642	6.31e-05	0.05089
730.993	0.000276	0.05733	0.000436	0.0515
730.567	-0.00021	0.05783	0.000105	0.05167
729.997	3.76e-05	0.05822	2.08e-05	0.05246
729.57	-1.2e-05	0.0587	-0.000177	0.05279
729.001	0.000209	0.05952	6.08e-05	0.05339
728.431	-0.000403	0.06023	-0.000568	0.05354
728.004	-0.000115	0.06092	0.000297	0.05385
727.434	3.27e-05	0.06113	0.000156	0.05482
727.006	5.23e-05	0.06143	0.000152	0.05488
726.436	-0.000153	0.06243	0.000133	0.05528
726.009	8.96e-05	0.06248	-0.000134	0.05616
725.438	-0.000484	0.06325	0.000313	0.05625
725.011	-7.13e-05	0.06384	-0.000128	0.05698
724.44	-0.000324	0.06402	-8.84e-05	0.05776
724.012	-0.000205	0.06495	0.000233	0.05788
723.442	2.77e-06	0.06531	-0.000263	0.05865
723.014	-0.000249	0.06597	-2.45e-05	0.05912
722.443	-0.00021	0.06657	0.000171	0.05959
722.015	-0.000217	0.06744	0.000428	0.06006
721.444	-0.000344	0.06788	3.71e-05	0.06036
721.015	-0.000402	0.06838	0.000333	0.06104
720.444	-0.000306	0.06905	0.000479	0.06187
720.016	-0.00041	0.06957	-0.000167	0.06153
719.444	0.000102	0.07039	0.000198	0.06241
719.016	-0.000324	0.07067	0.000173	0.06328
718.444	-1.01e-05	0.0715	0.000194	0.06337
718.015	-0.000287	0.07165	0.000123	0.06418
717.443	0.0002	0.07264	0.000374	0.06449
717.014	-0.000328	0.07286	0.000245	0.06464
716.442	-7.41e-05	0.07331	0.000307	0.06518
716.013	-0.000121	0.0741	0.000693	0.06569
715.441	-0.000367	0.07485	0.000572	0.06588
715.012	2.76e-05	0.07543	0.000672	0.06685
714.44	0.000127	0.07609	0.000491	0.06727
714.01	0.000156	0.07641	0.000631	0.06802
713.438	-0.000312	0.07683	0.000102	0.06839
713.008	-0.00043	0.07727	2.61e-05	0.06863
712.435	-0.000339	0.07846	-0.000123	0.0692
712.006	-0.000306	0.07827	0.000204	0.06944
711.433	-0.000257	0.07962	0.000413	0.07023
711.003	0.000273	0.08037	0.000589	0.07082
710.43	-0.000375	0.08064	0.000419	0.07124
710	-0.000591	0.08098	0.000229	0.07154
709.57	-6.2e-05	0.08171	0.00052	0.07224
708.997	-0.000354	0.08218	0.000501	0.07279
708.566	-0.000389	0.08269	0.000307	0.07288
707.993	-0.00028	0.08316	0.000379	0.07373
707.563	-0.00022	0.08371	0.000448	0.07383
706.989	-0.00022	0.08444	0.000512	0.07477
706.558	-3.25e-05	0.08519	0.000668	0.07481
705.984	-0.000786	0.08607	0.000293	0.07538
705.554	0.00019	0.08691	0.000935	0.07586
704.98	-0.000178	0.08707	0.000589	0.07663
704.549	-0.000118	0.08741	9.59e-05	0.07701
703.975	-0.000184	0.08805	0.000619	0.07702
703.544	8.86e-05	0.08857	0.000542	0.07842
702.969	8.26e-05	0.08881	0.000591	0.07847
702.538	4.15e-05	0.08975	0.000468	0.07875
701.963	-0.000393	0.09062	0.000343	0.07954
701.532	-0.000103	0.09083	0.00092	0.08007
700.957	-0.00048	0.09127	0.000445	0.08005
700.526	-0.000271	0.09211	0.00076	0.08066
699.951	-6.9e-05	0.0923	0.000665	0.0812
699.52	-0.000644	0.09279	0.000146	0.08145
698.944	-0.000367	0.09337	0.000306	0.0822
698.513	-0.000179	0.09395	0.000461	0.08213
697.937	1.92e-05	0.09459	0.000639	0.08323
697.505	-0.000518	0.09488	0.000316	0.0835
696.93	-0.000208	0.0957	0.000862	0.08373
696.498	-0.000275	0.09589	0.000788	0.08396
696.066	-0.000443	0.09637	0.000444	0.08463
695.49	0.00023	0.09758	0.00115	0.0854
695.058	0.000115	0.097	0.000684	0.08536
694.482	8.87e-05	0.09767	0.000626	0.08635
694.05	-0.00019	0.0979	0.000898	0.08633
693.473	-0.000289	0.09841	0.00099	0.08684
693.041	-0.000301	0.09943	0.00106	0.08727
692.464	-0.000187	0.09991	0.00105	0.08731
692.032	-6.99e-06	0.10031	0.00087	0.08843
691.455	0.000494	0.10157	0.00156	0.08892
691.023	-0.000466	0.10086	0.00102	0.08951
690.446	-0.000211	0.10129	0.000694	0.08971
690.013	0.000137	0.10259	0.00134	0.09002
689.436	-4.45e-05	0.10251	0.0013	0.08993
689.003	-8.76e-05	0.10256	0.000971	0.09041
688.57	-0.000248	0.10294	0.0014	0.09089
687.993	-4.32e-05	0.10374	0.00116	0.09094
687.56	-7.9e-05	0.10394	0.00108	0.09201
686.982	0.000209	0.10529	0.00151	0.09187
686.549	-0.000146	0.1049	0.00115	0.09247
685.971	5.04e-05	0.10528	0.000833	0.09281
685.538	-0.000232	0.1058	0.000895	0.09323
684.96	-0.000216	0.10609	0.000631	0.09294
684.526	0.000277	0.10713	0.000875	0.09297
683.948	-0.000341	0.10676	0.000461	0.09438
683.515	-0.000316	0.10752	0.000737	0.09418
682.936	-0.000311	0.10764	0.000136	0.09457
682.503	-0.000162	0.10812	0.000722	0.09489
682.069	-0.000352	0.10844	0.000483	0.09502
681.49	-4.14e-05	0.10891	0.000555	0.0953
681.056	-0.000147	0.10937	0.000369	0.09582
680.478	-5.54e-05	0.10984	0.000582	0.09652
680.044	0.000247	0.11022	0.000793	0.09628
679.465	-8.96e-05	0.11042	0.000998	0.09677
679.03	-0.000303	0.11079	0.000445	0.09695
678.451	-0.000601	0.11031	0.000562	0.09719
678.017	-0.000598	0.11122	0.000334	0.09768
677.438	-0.000325	0.11162	0.000153	0.09794
677.003	-7.19e-05	0.11224	0.000822	0.09841
676.569	-0.00061	0.11179	0.000246	0.09837
675.989	0.000191	0.11271	0.000826	0.09861
675.554	6.59e-05	0.11316	0.000953	0.09881
674.975	8.55e-05	0.11359	0.00101	0.09905
674.54	-4.54e-05	0.11368	0.000645	0.09913
673.96	-0.000523	0.11362	0.000579	0.09922
673.525	3.53e-05	0.11429	0.000775	0.09988
672.945	-0.000428	0.11492	0.00029	0.09974
672.51	-7.48e-05	0.11513	0.000748	0.10028
671.929	-0.00063	0.1152	0.000551	0.10061
671.494	-0.000733	0.11495	0.000743	0.1006
671.059	-2.88e-05	0.11606	0.000931	0.10047
670.478	-6.54e-05	0.1159	0.00132	0.10073
670.043	0.00013	0.11623	0.000826	0.10095
669.462	-0.000358	0.11641	0.000712	0.1017
669.027	-4.77e-05	0.11655	0.000733	0.10117
668.446	-9.41e-05	0.1174	0.00101	0.10166
668.01	-0.000573	0.11711	0.000753	0.10175
667.429	-1.05e-05	0.11768	0.000814	0.10212
666.993	-0.000479	0.11761	0.000435	0.10178
666.557	-0.000687	0.11807	0.000516	0.10259
665.976	0.00017	0.11841	0.00121	0.1024
665.54	-5.77e-05	0.11867	0.00123	0.10248
664.958	-0.000106	0.11912	0.00116	0.10267
664.522	3.91e-06	0.1191	0.00073	0.10292
663.94	0.000256	0.11886	0.00078	0.10296
663.504	-4.87e-06	0.11903	0.000799	0.10299
663.068	1.99e-05	0.11914	0.00106	0.10274
662.486	-7.97e-05	0.11964	0.000399	0.10382
662.049	4.16e-05	0.12012	0.00138	0.10306
661.467	-0.000399	0.11981	0.000992	0.10379
661.03	0.000246	0.11998	0.000857	0.10394
660.448	-0.000205	0.12015	0.000849	0.10337
660.011	5.49e-06	0.12028	0.000946	0.10343
659.429	-5.5e-05	0.12076	0.00141	0.10374
658.992	-0.00035	0.12034	0.000828	0.10369
658.555	0.000107	0.12075	0.00119	0.10391
657.972	-0.000467	0.12092	0.00143	0.10424
657.535	-0.000292	0.12074	0.0013	0.10411
656.952	-0.000165	0.12085	0.00105	0.10433
656.515	4.16e-05	0.12081	0.00136	0.10422
655.932	-0.0004	0.12083	0.00112	0.10418
655.495	0.000112	0.12097	0.00161	0.10415
655.057	-0.000197	0.12076	0.00104	0.10448
654.474	0.000205	0.12139	0.0018	0.10455
654.036	-2.96e-05	0.12155	0.00118	0.10457
653.453	-0.00021	0.12096	0.00114	0.10443
653.015	-0.000114	0.12087	0.00143	0.10452
652.431	-0.000207	0.12112	0.00123	0.10417
651.994	-0.000277	0.12099	0.00143	0.10426
651.556	-0.000193	0.12102	0.00133	0.10452
650.972	-0.000434	0.12093	0.00115	0.10475
650.534	-0.000352	0.12107	0.00158	0.1046
649.95	-0.000224	0.12092	0.0013	0.10457
649.512	-5.67e-05	0.12098	0.00155	0.1048
648.927	-0.000228	0.12085	0.00143	0.10431
648.489	-3.74e-05	0.12068	0.00171	0.10523
648.051	-0.000594	0.1209	0.00129	0.10434
647.466	0.000226	0.12117	0.00172	0.10499
647.028	-5.86e-05	0.12115	0.00195	0.10528
646.443	-6.8e-05	0.12098	0.00136	0.10457
646.004	-0.000206	0.12058	0.00179	0.10493
645.566	-0.0003	0.12044	0.00158	0.10496
644.981	6.78e-05	0.12103	0.00208	0.10483
644.542	-0.000262	0.12055	0.00196	0.10461
643.957	-0.000303	0.12039	0.00167	0.10421
643.518	-9.55e-05	0.12056	0.002	0.10447
642.933	-0.00028	0.12014	0.0018	0.10415
642.494	-0.00045	0.11995	0.00135	0.10464
642.054	0.00018	0.12032	0.00188	0.10448
641.469	0.000123	0.12028	0.00164	0.10455
641.03	0.00012	0.11992	0.00205	0.10453
640.444	-8.88e-05	0.11971	0.00175	0.10439
640.005	0.000279	0.11994	0.0023	0.10397
639.565	1.18e-05	0.12019	0.00211	0.10447
638.979	-6.22e-05	0.11961	0.00199	0.10451
638.54	-0.000446	0.11946	0.00199	0.1045
637.954	-4.74e-05	0.11912	0.00198	0.1044
637.514	-0.000293	0.11935	0.00227	0.10466
636.928	-0.000213	0.11902	0.00236	0.104
636.488	-2.13e-05	0.11928	0.00245	0.10392
636.048	-0.000202	0.11878	0.0022	0.10422
635.461	7.92e-05	0.1189	0.00245	0.10425
635.021	-0.000103	0.11852	0.00244	0.10391
634.435	-0.000201	0.11841	0.00254	0.10423
633.995	-0.000195	0.1184	0.00275	0.10426
633.554	0.000306	0.11859	0.00314	0.10444
632.967	-7.51e-05	0.11794	0.00245	0.10431
632.527	-3.78e-05	0.11772	0.00267	0.10435
631.94	-0.000199	0.11773	0.00269	0.10432
631.5	-5.24e-05	0.11769	0.00265	0.10468
631.059	-6.47e-05	0.11751	0.0026	0.10445
630.472	7.35e-06	0.1176	0.00309	0.10489
630.031	-0.000107	0.11702	0.0029	0.10507
629.443	-0.000363	0.11712	0.00267	0.10476
629.003	-0.000202	0.11633	0.00283	0.10496
628.562	-0.000231	0.11689	0.00312	0.10528
627.974	-0.000142	0.11644	0.0031	0.10529
627.533	-0.000154	0.1166	0.00337	0.10528
626.945	-0.000176	0.11622	0.00286	0.10571
626.504	-0.00022	0.11632	0.00346	0.10607
626.063	-0.000265	0.11616	0.00328	0.10582
625.475	-0.000157	0.11611	0.00357	0.10619
625.034	0.000364	0.11576	0.00357	0.1066
624.445	4.87e-05	0.11592	0.00397	0.10736
624.004	9.64e-05	0.11546	0.00428	0.10742
623.563	3.74e-05	0.11554	0.00348	0.10732
622.974	-0.000154	0.11508	0.00401	0.10821
622.532	-0.000187	0.11461	0.00416	0.10879
621.944	-8.92e-05	0.11455	0.00427	0.10916
621.502	0.000117	0.11499	0.00461	0.10964
621.06	-0.000406	0.11437	0.00466	0.11018
620.471	-0.000219	0.11441	0.0048	0.11077
620.029	1.58e-05	0.11408	0.00496	0.11157
619.44	-5.5e-05	0.11366	0.00504	0.11268
618.998	6.44e-05	0.11384	0.00539	0.11299
618.556	3.19e-05	0.11407	0.00576	0.11431
617.967	6.91e-06	0.11338	0.00572	0.11506
617.525	-1.13e-05	0.11364	0.00565	0.11581
616.935	-0.000211	0.11327	0.00632	0.11778
616.493	-0.000545	0.11256	0.00635	0.1187
616.05	6.48e-05	0.11292	0.00722	0.11965
615.461	-1.13e-05	0.11274	0.00737	0.12087
615.018	-0.000518	0.11237	0.00746	0.12233
614.428	-0.000175	0.1123	0.00736	0.12351
613.986	1.81e-05	0.11192	0.00786	0.12515
613.543	-0.000354	0.11163	0.0082	0.12659
612.953	-0.000233	0.11146	0.00882	0.12841
612.51	-0.000253	0.11135	0.00896	0.13078
612.067	-0.000394	0.11155	0.0093	0.13218
611.477	-0.000349	0.1112	0.00988	0.13495
611.034	0.000211	0.11128	0.0103	0.13643
610.443	-0.000285	0.11101	0.01086	0.13909
610	-4.1e-05	0.11112	0.01109	0.14105
609.557	-0.000232	0.1106	0.01138	0.14203
608.966	0.000147	0.11071	0.01219	0.14672
608.523	-0.000163	0.11022	0.01284	0.14878
607.932	0.000124	0.11057	0.01373	0.15313
607.489	-3.67e-05	0.11023	0.01432	0.15626
607.045	5.77e-05	0.11003	0.01441	0.15845
606.454	4.9e-05	0.10989	0.01549	0.16274
606.01	2.54e-05	0.1099	0.01603	0.1645
605.567	0.00021	0.10963	0.01662	0.16883
604.975	-0.000122	0.10955	0.01724	0.17203
604.532	7.71e-05	0.10933	0.01791	0.17529
603.94	0.000381	0.10947	0.01954	0.1813
603.496	-7.76e-05	0.10905	0.01963	0.18389
603.052	0.000129	0.10917	0.02073	0.18918
602.46	-2.42e-05	0.10859	0.02177	0.19361
602.016	-3.59e-05	0.10861	0.0224	0.19912
601.572	0.000646	0.10929	0.0241	0.20311
600.98	-0.00013	0.10821	0.02441	0.20839
600.536	-0.000178	0.108	0.02509	0.21266
599.944	-5.95e-06	0.10783	0.02636	0.21802
599.499	-0.000438	0.10743	0.02759	0.22509
599.055	3.25e-05	0.10771	0.02866	0.22945
598.463	0.000114	0.10711	0.02991	0.23798
598.018	-0.000379	0.10706	0.03111	0.24338
597.574	0.00023	0.10718	0.0321	0.24763
596.981	0.000333	0.10735	0.0338	0.25523
596.536	0.000225	0.10685	0.03396	0.25847
595.943	-0.000225	0.10645	0.03611	0.26869
595.499	0.000112	0.1065	0.03707	0.27269
595.054	-0.000101	0.10593	0.03847	0.27943
594.461	0.000101	0.10626	0.04036	0.28938
594.016	-0.000168	0.10585	0.04122	0.2949
593.571	7.63e-05	0.10619	0.04309	0.30265
592.977	-9.26e-05	0.10547	0.04456	0.31108
592.532	0.00017	0.10569	0.04613	0.31871
591.939	-0.000146	0.10524	0.04772	0.32581
591.493	-4.69e-05	0.10501	0.04884	0.33314
591.048	5.94e-05	0.10526	0.05044	0.33973
590.454	1.26e-05	0.10491	0.05181	0.34768
590.009	0.000113	0.10455	0.0539	0.35687
589.564	-6.55e-05	0.10455	0.05492	0.36331
588.97	-4.49e-05	0.10423	0.05739	0.37457
588.524	4.14e-05	0.104	0.05887	0.3819
587.93	-9.04e-05	0.10416	0.06075	0.39129
587.484	-0.000284	0.10392	0.06226	0.39852
587.039	5.13e-06	0.10382	0.06315	0.4033
586.444	-0.000289	0.10372	0.06535	0.41529
585.998	0.000228	0.10365	0.06654	0.42068
585.552	8.94e-05	0.10348	0.06829	0.42916
584.958	0.00016	0.1032	0.0706	0.44026
584.512	-0.000206	0.10302	0.07191	0.44501
584.066	-0.000179	0.10297	0.07346	0.4539
583.471	-0.000194	0.10228	0.07522	0.4627
583.025	0.000159	0.10296	0.07719	0.47103
582.43	-0.000174	0.10247	0.07856	0.47806
581.983	-8.68e-05	0.10245	0.07979	0.4854
581.537	2.62e-05	0.10209	0.08091	0.49221
580.942	-0.000227	0.10171	0.0826	0.49964
580.495	-0.000377	0.10144	0.08462	0.50899
580.049	5.06e-05	0.10154	0.08597	0.51464
579.453	-2.72e-05	0.1017	0.08804	0.52441
579.007	-0.000176	0.10145	0.08965	0.53116
578.56	0.000144	0.10146	0.09106	0.53661
577.964	-3.62e-05	0.10119	0.0925	0.54435
577.518	-0.000199	0.10087	0.09323	0.54821
577.071	-0.000422	0.1007	0.09477	0.5561
576.475	-0.000229	0.10058	0.09613	0.5616
576.028	-3.3e-05	0.10054	0.09754	0.56797
575.432	-7.9e-05	0.10051	0.09926	0.57584
574.985	9.42e-05	0.10045	0.10009	0.5798
574.538	-2.02e-05	0.10054	0.1016	0.58596
573.941	0.000117	0.10016	0.10297	0.59242
573.494	0.000273	0.09995	0.10463	0.59805
573.047	0.000161	0.09974	0.10543	0.60201
572.45	4.33e-05	0.09988	0.10642	0.60751
572.003	0.000407	0.10014	0.10758	0.61166
571.555	-0.000153	0.09956	0.10787	0.61406
570.959	-0.000114	0.09931	0.10966	0.62168
570.511	9.03e-05	0.0995	0.11051	0.62487
570.064	-2.14e-05	0.09906	0.11146	0.62855
569.467	-1.93e-05	0.09876	0.11282	0.63546
569.019	7.97e-05	0.09871	0.11358	0.63835
568.571	-0.000253	0.09844	0.11447	0.6423
567.974	0.00032	0.09868	0.11586	0.64559
567.526	2.55e-05	0.09868	0.11669	0.64943
566.929	-0.000141	0.09812	0.1172	0.65244
566.481	0.000522	0.09899	0.11835	0.65607
566.033	0.000349	0.09866	0.11938	0.6593
565.435	-0.000187	0.09817	0.11977	0.66294
564.987	-0.000173	0.09793	0.12064	0.66602
564.539	-0.000196	0.09814	0.12133	0.66817
563.941	-2.71e-05	0.09786	0.12228	0.67194
563.493	0.000125	0.09785	0.12299	0.67406
563.044	-0.000329	0.09781	0.12331	0.67584
562.446	-0.000315	0.09732	0.12422	0.6793
561.998	-0.000292	0.09734	0.12446	0.68045
561.549	-0.000321	0.09715	0.12535	0.68396
560.951	-0.000324	0.09715	0.12612	0.6867
560.502	-0.00031	0.09758	0.12692	0.68843
560.054	-0.000312	0.09729	0.12732	0.69173
559.455	-6.57e-05	0.09687	0.1281	0.69378
559.006	-0.000187	0.09727	0.12871	0.69551
558.558	9.62e-05	0.09751	0.12954	0.69735
557.959	-4.5e-05	0.09715	0.13015	0.69971
557.51	-0.000322	0.09702	0.1304	0.70182
557.061	-0.000138	0.09717	0.13089	0.70316
556.462	-0.000313	0.09679	0.13163	0.70565
556.013	-0.000553	0.09668	0.13179	0.70775
555.564	-0.000232	0.09705	0.13279	0.70963
554.965	-0.000119	0.09678	0.13302	0.71157
554.515	5.82e-05	0.09655	0.13388	0.71364
554.066	3.28e-05	0.09682	0.13437	0.71491
553.467	-0.000111	0.0966	0.13465	0.71677
553.017	-0.000259	0.09677	0.13525	0.71851
552.568	-0.000267	0.09676	0.1355	0.71964
551.968	-0.000376	0.09656	0.13635	0.72243
551.519	-0.00029	0.09635	0.13647	0.72397
551.069	-0.000278	0.0966	0.13692	0.72423
550.469	-0.000149	0.09662	0.13762	0.7271
550.02	-0.000239	0.09635	0.13787	0.72832
549.57	-9.15e-05	0.0965	0.13862	0.72997
548.97	-0.000133	0.09637	0.13876	0.73074
548.52	-0.000407	0.09636	0.1391	0.7323
548.07	-0.000254	0.0965	0.13959	0.73359
547.47	-0.000204	0.0965	0.13976	0.73398
547.02	7.47e-05	0.09673	0.14041	0.7351
546.569	-0.000189	0.09621	0.14019	0.73611
545.969	-0.000261	0.09643	0.14085	0.73738
545.519	-0.000344	0.0962	0.14098	0.73803
545.069	-0.000599	0.09633	0.14124	0.73843
544.468	-0.000788	0.09627	0.14144	0.73897
544.018	-0.000108	0.09632	0.14191	0.73964
543.567	-0.000141	0.09637	0.14189	0.7398
542.966	-0.00022	0.09631	0.14223	0.73952
542.516	-0.00022	0.09627	0.14199	0.73937
542.065	-6.27e-05	0.09652	0.14234	0.73965
541.464	-0.000411	0.09658	0.14206	0.73911
541.014	-0.000209	0.097	0.14158	0.73891
540.563	-0.000399	0.09686	0.14236	0.73841
539.962	-0.000272	0.09699	0.14239	0.73728
539.511	-0.000278	0.09707	0.14224	0.73662
539.06	-0.000277	0.09705	0.14209	0.7356
538.458	-0.000372	0.09719	0.14206	0.7343
538.007	-0.000179	0.09714	0.14187	0.73311
537.556	-0.000143	0.09724	0.14162	0.73163
536.955	-0.000307	0.09767	0.14135	0.72986
536.503	-0.000131	0.09803	0.14116	0.72781
536.052	-0.000344	0.09763	0.14079	0.72572
535.451	-0.000307	0.09787	0.14036	0.7228
534.999	-0.000112	0.09795	0.14007	0.72079
534.548	-0.000263	0.09792	0.13978	0.71879
533.946	-0.000209	0.09851	0.13914	0.71534
533.494	-0.000156	0.0986	0.13903	0.71373
533.043	-0.000194	0.09892	0.13852	0.71173
532.44	-0.000383	0.09904	0.13779	0.70695
531.989	-0.000492	0.09857	0.13678	0.70338
531.537	-0.000279	0.09873	0.13593	0.69904
530.935	-0.0002	0.09916	0.13583	0.69592
530.483	-0.000245	0.09935	0.13534	0.69302
530.031	-0.000119	0.09976	0.13488	0.68949
529.428	0.000118	0.09985	0.13417	0.68522
528.976	-0.00035	0.10018	0.13342	0.68204
528.524	-0.000202	0.10066	0.13307	0.67979
528.072	0.000114	0.10095	0.1327	0.67545
527.469	3.18e-06	0.10114	0.13143	0.66975
527.017	-9.44e-05	0.10151	0.13086	0.66697
526.565	-0.00029	0.10168	0.12992	0.66181
525.962	-4.23e-05	0.10187	0.12876	0.65629
525.51	-0.000186	0.1021	0.12784	0.65192
525.057	-7.11e-05	0.10282	0.12753	0.64878
524.454	-0.000233	0.10275	0.12623	0.64449
524.002	-0.000169	0.10297	0.12574	0.64018
523.549	-0.000132	0.10345	0.12528	0.63774
522.946	-0.00012	0.10388	0.12397	0.63074
522.493	-0.00024	0.10408	0.12333	0.6274
522.04	-0.000258	0.10436	0.12215	0.62292
521.437	-0.000352	0.10507	0.12112	0.61674
520.984	-0.000182	0.10528	0.12027	0.61337
520.531	-0.000147	0.10577	0.1196	0.60952
519.927	0.000189	0.10613	0.11902	0.60575
519.474	-0.000156	0.10638	0.11788	0.60005
519.021	-0.000598	0.10685	0.1172	0.59826
518.568	-2.88e-05	0.10736	0.11688	0.59504
517.964	-0.000311	0.1078	0.1155	0.58944
517.511	-4.03e-05	0.10845	0.11516	0.58679
517.058	-0.00017	0.10898	0.11403	0.58181
516.453	-0.000427	0.10959	0.11301	0.57744
516	-0.000382	0.10999	0.11231	0.57491
515.547	-0.000274	0.1106	0.11176	0.57109
514.942	-0.000255	0.11084	0.11047	0.5682
514.489	-0.000337	0.11154	0.11012	0.5648
514.035	-0.000343	0.11212	0.1097	0.56289
513.431	-0.000264	0.11303	0.10856	0.55803
512.977	-0.000298	0.11347	0.10806	0.55556
512.524	-0.000375	0.11397	0.10763	0.55381
512.07	-0.000309	0.11475	0.1068	0.55054
511.465	-0.000179	0.11552	0.1061	0.54806
511.011	-0.000129	0.11638	0.10537	0.54545
510.557	-0.000267	0.11669	0.10503	0.54367
509.952	-8.3e-05	0.11775	0.10461	0.5416
509.498	-0.000265	0.11827	0.10397	0.53991
509.044	-0.000379	0.11848	0.10366	0.5388
508.439	-8.59e-05	0.11968	0.1029	0.53597
507.985	2.12e-05	0.12074	0.10272	0.53492
507.531	-1.37e-05	0.12127	0.10205	0.53373
506.925	-0.000379	0.12233	0.10127	0.53172
506.471	-0.000315	0.12311	0.1012	0.5311
506.017	-0.000275	0.12405	0.10045	0.52977
505.562	-0.000236	0.12462	0.10043	0.52871
504.957	-0.000128	0.12577	0.09998	0.52758
504.502	-7.6e-05	0.1268	0.09967	0.52704
504.048	-0.000173	0.12718	0.09947	0.5265
503.442	-0.000346	0.12874	0.09867	0.52473
502.987	-0.000338	0.1294	0.09869	0.52453
502.533	-0.000269	0.13075	0.09826	0.52388
501.926	-0.000152	0.13208	0.09771	0.52285
501.472	-0.000168	0.13294	0.09725	0.52225
501.017	-0.000161	0.13386	0.09668	0.5214
500.562	-0.000116	0.13478	0.09666	0.52085
499.956	-0.00011	0.13617	0.09612	0.51937
499.501	-0.000216	0.13686	0.09553	0.5188
499.046	-0.000273	0.13845	0.09548	0.51793
498.439	-0.000418	0.13961	0.09462	0.51685
497.984	-0.000693	0.14061	0.09405	0.51563
497.529	-0.000509	0.14188	0.09344	0.51446
497.074	-0.000232	0.14321	0.09332	0.51361
496.467	-0.00034	0.14484	0.09272	0.5122
496.012	-0.000209	0.14595	0.09242	0.51132
495.557	-0.000283	0.14704	0.09236	0.51074
494.95	8.18e-05	0.14906	0.09193	0.50952
494.494	-0.00033	0.14975	0.09126	0.50967
494.039	-0.000289	0.15147	0.0907	0.508
493.432	-0.000446	0.15276	0.09018	0.50694
492.976	-0.000545	0.15428	0.08938	0.5059
492.521	-0.000222	0.15591	0.08936	0.50525
492.065	-0.000306	0.15705	0.08907	0.50446
491.457	-0.000264	0.15922	0.08816	0.50346
491.002	-4.19e-06	0.16055	0.08831	0.50304
490.546	-0.000438	0.16185	0.0877	0.5024
489.938	-0.000458	0.16362	0.08735	0.50122
489.483	-0.000235	0.1648	0.08685	0.50125
489.027	-0.000263	0.16652	0.08619	0.49996
488.571	-0.00028	0.16765	0.08637	0.49943
487.963	-0.000207	0.16993	0.08558	0.49837
487.507	-0.000869	0.17172	0.08496	0.49808
487.051	-1.6e-06	0.17315	0.08506	0.49766
486.443	-0.000202	0.17538	0.08435	0.49666
485.986	-0.00063	0.17619	0.08405	0.49653
485.53	-0.000444	0.17801	0.08306	0.49566
485.074	-0.000413	0.17931	0.08305	0.49524
484.466	-0.000129	0.18166	0.08261	0.49445
484.009	-0.000372	0.18266	0.08178	0.49298
483.553	-0.00023	0.18432	0.08178	0.49268
482.944	-0.000194	0.18716	0.08127	0.49184
482.488	-0.000372	0.18854	0.08084	0.49132
482.031	-0.000426	0.18979	0.07979	0.49112
481.575	-0.000517	0.19126	0.07956	0.49036
480.966	-0.00056	0.19287	0.07898	0.48948
480.509	-0.00032	0.195	0.07883	0.4888
480.053	-0.000261	0.1964	0.0786	0.48853
479.444	-0.000197	0.19874	0.07791	0.48812
478.987	-0.00033	0.20043	0.07758	0.48721
478.53	-0.000567	0.20175	0.07729	0.48766
478.073	-0.00012	0.20405	0.07688	0.48724
477.464	-0.000334	0.20584	0.07643	0.48703
477.007	-0.00036	0.20792	0.07604	0.48699
476.55	-0.000293	0.20925	0.0755	0.48668
475.94	2.21e-05	0.2113	0.07528	0.48671
475.483	-1.45e-05	0.21252	0.07492	0.48687
475.026	-0.000231	0.21371	0.07477	0.48714
474.569	-0.000258	0.21642	0.07407	0.48717
473.959	-0.000486	0.21811	0.07376	0.48735
473.502	-0.000596	0.21989	0.07329	0.48754
473.045	-0.00041	0.2216	0.07301	0.48785
472.435	-0.000156	0.22362	0.0725	0.48849
471.978	-0.000437	0.2252	0.07239	0.4884
471.52	-0.000233	0.22633	0.07196	0.48919
471.063	3.3e-05	0.22865	0.07174	0.48965
470.452	-0.000173	0.23016	0.07155	0.48986
469.995	-0.000134	0.23126	0.07122	0.49007
469.537	-8.69e-05	0.23346	0.07091	0.49083
468.927	-0.000202	0.23504	0.07069	0.49131
468.469	-0.000211	0.23711	0.07028	0.49161
468.011	-0.00014	0.23883	0.07004	0.49217
467.554	-9.11e-05	0.24006	0.06981	0.49268
466.943	-7.89e-05	0.24254	0.06951	0.49276
466.485	0.000105	0.24384	0.06966	0.49405
466.027	-2.17e-06	0.24603	0.06932	0.49454
465.569	-0.000139	0.2463	0.06866	0.49427
464.959	-0.000196	0.24868	0.06845	0.49563
464.5	-0.000259	0.25039	0.06847	0.49635
464.042	-2.89e-05	0.25124	0.06817	0.49575
463.431	-0.000122	0.25383	0.0677	0.49651
462.973	-8.99e-05	0.2556	0.06775	0.49791
462.515	-0.000293	0.25707	0.06727	0.49852
462.057	5.47e-05	0.25845	0.06737	0.49937
461.445	-6.82e-05	0.26001	0.06702	0.49985
460.987	-0.000343	0.2616	0.06703	0.5006
460.529	-0.00027	0.2627	0.06679	0.50108
460.07	-0.000272	0.26434	0.06638	0.50189
459.459	-0.000105	0.26667	0.06643	0.50323
459	-2.09e-05	0.26774	0.06645	0.50399
458.542	-0.000235	0.26899	0.06587	0.50447
457.93	-0.000237	0.27067	0.06588	0.50624
457.471	-0.000248	0.27281	0.06591	0.50816
457.013	-0.000168	0.27436	0.06588	0.50907
456.554	-2.23e-05	0.27522	0.0662	0.51031
455.942	-0.000398	0.27711	0.06608	0.51203
455.483	-0.000206	0.27787	0.06596	0.51302
455.024	-5.74e-05	0.27993	0.06601	0.51523
454.565	-6.45e-05	0.28116	0.06604	0.51663
453.953	-5.7e-05	0.28305	0.06608	0.51892
453.494	-0.000245	0.28471	0.06599	0.52095
453.035	-0.000157	0.28579	0.06574	0.52226
452.576	-0.00018	0.28742	0.06642	0.52478
451.964	-0.000128	0.28892	0.06637	0.52674
451.505	-0.000126	0.29034	0.06667	0.52878
451.045	-0.000152	0.29171	0.06673	0.53114
450.433	-0.000206	0.29323	0.06698	0.53364
449.974	-3.68e-05	0.29535	0.06702	0.53646
449.514	-3.71e-05	0.29642	0.06744	0.53846
449.055	-0.000209	0.29793	0.0674	0.54076
448.442	-0.000147	0.30014	0.06756	0.54478
447.983	-0.000162	0.30115	0.06803	0.54656
447.523	-0.000202	0.30286	0.06808	0.54902
447.064	-0.000339	0.3039	0.06828	0.55108
446.451	-0.000249	0.30591	0.06861	0.55463
445.991	-0.000171	0.30695	0.06896	0.55629
445.531	-0.000224	0.30802	0.06912	0.55881
445.072	-0.000292	0.31011	0.06928	0.56192
444.459	-0.000372	0.3114	0.06959	0.56478
443.999	-0.000203	0.31351	0.07007	0.56795
443.539	-4.72e-05	0.31536	0.07048	0.57085
442.926	-0.000136	0.31685	0.07068	0.57381
442.466	-0.000101	0.31812	0.07092	0.57564
442.006	-0.000294	0.3192	0.07093	0.57734
441.546	-0.000187	0.32095	0.0712	0.58014
440.932	-3.74e-05	0.32279	0.07163	0.58249
440.472	-0.000158	0.32411	0.07176	0.585
440.012	-0.000207	0.32554	0.07178	0.58771
439.551	-0.000195	0.3267	0.072	0.58928
438.938	-0.000319	0.32931	0.0722	0.59286
438.478	-0.000251	0.33075	0.07258	0.59425
438.017	-0.000338	0.33198	0.07252	0.59642
437.557	-0.000228	0.33361	0.07273	0.59812
436.943	-0.00014	0.33519	0.07302	0.60033
436.482	-0.000346	0.33679	0.07289	0.60225
436.022	-0.000165	0.3382	0.07305	0.60373
435.561	-0.000462	0.33968	0.07322	0.60551
434.947	-0.000243	0.34214	0.07327	0.60725
434.487	-0.000201	0.34335	0.07352	0.6088
434.026	-0.000189	0.34537	0.07338	0.61039
433.565	-0.000208	0.34697	0.07343	0.61178
432.951	-4.13e-05	0.34927	0.07338	0.61362
432.49	-6.5e-05	0.35068	0.07351	0.61463
432.029	-0.00024	0.35201	0.0734	0.6154
431.568	-3.79e-05	0.35406	0.07345	0.61678
430.954	-0.000496	0.35532	0.07308	0.61783
430.493	7.92e-06	0.35824	0.07334	0.61934
430.032	-3.16e-05	0.35982	0.07309	0.62044
429.571	-0.000226	0.36108	0.07309	0.62117
428.956	-0.000166	0.36417	0.07304	0.62277
428.495	-0.000132	0.36545	0.07279	0.62332
428.034	-7.87e-05	0.36771	0.07282	0.62494
427.573	-0.000348	0.36891	0.07256	0.62504
426.958	-0.000118	0.37158	0.07263	0.62664
426.496	-0.000203	0.37324	0.07234	0.62753
426.035	-0.000102	0.37476	0.07258	0.6282
425.574	-0.000255	0.37752	0.07216	0.62957
424.958	-0.000415	0.37962	0.07203	0.63078
424.497	-0.000348	0.38202	0.07191	0.63122
424.035	-0.00016	0.38464	0.07213	0.6327
423.574	-0.000366	0.38606	0.07175	0.6336
422.959	-0.000325	0.38952	0.07143	0.63514
422.497	-0.00043	0.39113	0.07138	0.63595
422.035	-0.000312	0.3933	0.07141	0.63709
421.574	-0.000405	0.39543	0.07145	0.63791
420.958	-0.000396	0.39793	0.07141	0.63874
420.496	-0.000413	0.40124	0.07127	0.64078
420.034	-0.000297	0.40338	0.07126	0.64161
419.573	-0.000119	0.40581	0.07144	0.64256
418.957	-0.000332	0.40994	0.07113	0.64456
418.495	-0.000315	0.41198	0.07101	0.64634
418.033	-0.000306	0.41466	0.07128	0.64787
417.571	-0.000187	0.41652	0.07123	0.64882
416.955	-0.000342	0.42035	0.07117	0.65126
416.493	-0.00033	0.42221	0.07091	0.65279
416.031	-0.000232	0.42365	0.07067	0.65257
415.569	-0.0005	0.42744	0.07064	0.65563
414.952	-0.000126	0.43024	0.07107	0.65813
414.49	-3.55e-05	0.43399	0.07126	0.66041
414.028	-0.000421	0.43644	0.07115	0.66243
413.565	-0.000191	0.43879	0.07125	0.66422
412.949	-0.000249	0.44192	0.07107	0.66716
412.487	-0.000123	0.444	0.07141	0.6682
412.024	-0.000182	0.44708	0.0713	0.67146
411.562	-9.05e-05	0.44961	0.07184	0.67392
410.945	-0.00026	0.45281	0.07173	0.67647
410.483	-0.000305	0.45538	0.07183	0.67998
410.02	-0.000141	0.45743	0.07191	0.68183
409.557	-0.000251	0.46073	0.07202	0.68544
408.94	-0.000195	0.4642	0.07252	0.68991
408.478	-0.00014	0.4673	0.07288	0.69369
408.015	-0.000258	0.46949	0.07287	0.69706
407.552	-0.000347	0.47133	0.07316	0.69921
406.935	7.66e-06	0.47516	0.07365	0.7048
406.472	-5.51e-05	0.47707	0.07405	0.70828
406.009	-0.00017	0.47985	0.07446	0.71294
405.547	-0.000214	0.48243	0.07492	0.71826
404.929	-0.000362	0.48471	0.07507	0.72282
404.466	-0.000265	0.4881	0.0757	0.72883
404.003	-5.81e-05	0.4907	0.07676	0.73346
403.54	-9.88e-05	0.49317	0.0775	0.74064
403.077	-3.93e-05	0.49552	0.07813	0.7458
402.46	-0.00017	0.49845	0.07918	0.75329
401.996	-0.000379	0.50136	0.08026	0.76056
401.533	-0.000118	0.50337	0.08121	0.7672
401.07	-0.000312	0.5061	0.08222	0.77435
400.452	-0.000339	0.50964	0.08417	0.78648
399.989	-0.000452	0.51137	0.08504	0.79265
399.525	-0.000303	0.51393	0.0867	0.80385
399.062	-0.000491	0.51674	0.08836	0.81496
398.444	-0.000104	0.52016	0.09076	0.82814
397.981	-9.35e-05	0.52184	0.09243	0.83647
397.517	1e-05	0.52388	0.09383	0.84485
397.054	-0.000141	0.52642	0.09613	0.85892
396.435	-0.000179	0.52881	0.09806	0.86953
395.972	-1.96e-05	0.53233	0.10158	0.88845
395.508	-4.87e-05	0.53426	0.10393	0.90068
395.044	-0.000202	0.53584	0.10571	0.91154
394.426	-0.00034	0.5391	0.10962	0.93298
393.962	-0.00028	0.54068	0.11188	0.94508
393.498	-0.000205	0.54323	0.11543	0.9643
393.035	-0.000244	0.54448	0.11789	0.97716
392.571	-7.39e-05	0.54598	0.12037	0.98889
391.952	-0.000123	0.54833	0.12404	1.00947
391.488	-0.000259	0.54916	0.12586	1.01799
391.024	-0.000189	0.55153	0.13032	1.03969
390.56	-7.8e-05	0.55258	0.13303	1.05676
389.941	-7.1e-05	0.55467	0.13746	1.07695
389.477	-1.91e-05	0.55651	0.14102	1.09366
389.013	-7.3e-06	0.55711	0.14325	1.10577
388.549	-0.000307	0.55848	0.14691	1.12333
387.93	-5.62e-05	0.55986	0.15016	1.13743
387.466	-0.000478	0.56037	0.15246	1.15037
387.001	-0.000199	0.56184	0.15524	1.16038
386.537	1.3e-05	0.5622	0.15649	1.17105
386.073	0.000108	0.56378	0.16076	1.18356
385.454	-8.26e-05	0.56416	0.16289	1.19636
384.989	-0.000175	0.56502	0.16511	1.20449
384.525	-8.09e-05	0.56521	0.16724	1.21523
384.06	-0.000161	0.56557	0.16851	1.22022
383.441	-3.93e-05	0.5664	0.17068	1.22715
382.976	-0.000111	0.56657	0.17175	1.23097
382.512	-7.12e-05	0.56682	0.17292	1.23512
382.047	-0.000272	0.56628	0.17378	1.23845
381.427	-0.000289	0.56644	0.1747	1.24166
380.963	-0.000123	0.56659	0.17556	1.24278
380.498	0.000183	0.56676	0.17611	1.24214
380.033	-0.00024	0.56577	0.17615	1.24215
379.568	-0.000634	0.56526	0.176	1.24031
378.948	-0.000287	0.56454	0.17625	1.23683
378.483	-0.000433	0.56368	0.17588	1.23515
378.019	-0.000259	0.56299	0.17527	1.23092
377.554	-0.000261	0.56228	0.1752	1.22695
376.934	-0.000519	0.56089	0.1744	1.22309
376.469	-0.000717	0.56046	0.17419	1.2193
376.003	-0.000303	0.55914	0.17385	1.21231
375.538	-0.000282	0.55844	0.17326	1.20768
375.073	-7.56e-05	0.55698	0.17271	1.20338
374.453	-0.000171	0.55499	0.17173	1.19463
373.988	-0.000295	0.55397	0.17091	1.19147
373.522	-0.000104	0.55243	0.17025	1.18512
373.057	-0.000414	0.55089	0.16964	1.18145
372.437	-0.000206	0.54868	0.16905	1.17416
371.971	-0.00011	0.54773	0.16868	1.17071
371.506	-0.000325	0.54631	0.16845	1.16806
371.041	-0.000281	0.54357	0.1679	1.1634
370.575	-0.000262	0.54218	0.16763	1.15997
369.954	-0.000331	0.53954	0.16735	1.15544
369.489	-0.000521	0.5372	0.16764	1.15213
369.023	-0.000122	0.53578	0.16734	1.15078
368.558	-7.27e-05	0.5335	0.16755	1.14761
367.937	-0.000433	0.53066	0.16721	1.14639
367.471	-0.000147	0.52917	0.16781	1.14435
367.006	-0.000236	0.52658	0.16799	1.14262
366.54	0.000208	0.52548	0.16831	1.14058
366.074	-0.000307	0.52169	0.16857	1.14071
365.453	-0.000307	0.51954	0.16941	1.13967
364.987	-0.000609	0.51587	0.16946	1.13856
364.521	-0.000111	0.51412	0.17052	1.13761
364.055	-0.00027	0.51184	0.17104	1.13736
363.434	-0.000386	0.50812	0.172	1.1368
362.968	-0.00029	0.50628	0.17233	1.13642
362.502	-0.000636	0.50358	0.17256	1.1363
362.036	-6.26e-06	0.50272	0.17346	1.13577
361.57	-0.000604	0.50048	0.1736	1.13603
360.949	-0.00027	0.49676	0.17471	1.13308
360.483	-0.000237	0.49494	0.17525	1.13308
360.016	-0.000196	0.49189	0.1758	1.13297
359.55	-0.000244	0.48888	0.17665	1.13267
358.928	0.0002	0.48646	0.17761	1.1318
358.462	-0.000143	0.48297	0.17731	1.1297
357.996	-0.000293	0.48188	0.17743	1.12907
357.53	-0.000166	0.47921	0.17798	1.12906
357.063	-0.000387	0.47719	0.17878	1.12866
356.441	-0.000272	0.47434	0.1794	1.1285
355.975	-0.000185	0.47159	0.17968	1.12869
355.508	-0.000656	0.46927	0.17961	1.12942
355.042	-0.000151	0.46693	0.18082	1.12806
354.575	-0.000282	0.46413	0.1815	1.13012
353.953	-0.000148	0.46162	0.18218	1.13089
353.487	-0.000206	0.45941	0.18303	1.13428
353.02	-0.000399	0.45744	0.18309	1.13509
352.553	-0.000236	0.45451	0.18451	1.13892
351.931	-4.08e-05	0.45229	0.18553	1.14119
351.464	-0.000301	0.44962	0.18651	1.14666
350.998	-1.66e-06	0.44788	0.18802	1.15125
350.531	7.68e-05	0.44589	0.18901	1.1552
350.064	-0.000214	0.44284	0.19087	1.16191
349.441	-1.07e-05	0.44025	0.19278	1.17026
348.975	-6.19e-05	0.43842	0.19443	1.17804
348.508	-0.000214	0.43604	0.19604	1.18528
348.041	5.49e-05	0.43432	0.19713	1.19022
347.574	3.4e-05	0.43128	0.19965	1.19965
346.951	7.11e-05	0.42986	0.20162	1.20723
346.484	1.8e-05	0.42814	0.20342	1.21451
346.017	-2.62e-05	0.426	0.20515	1.2227
345.55	-3.86e-05	0.42475	0.20643	1.22743
344.927	-0.000177	0.4219	0.20924	1.23955
344.46	-5.3e-05	0.42044	0.21055	1.24429
343.992	-2.17e-05	0.41863	0.21189	1.24895
343.525	-9.58e-06	0.41735	0.21302	1.25318
343.058	-0.000151	0.41604	0.21379	1.25495
342.435	9.71e-05	0.41345	0.21496	1.25943
341.967	-0.000124	0.41221	0.21539	1.25759
341.5	-0.000231	0.41073	0.21572	1.26066
341.033	-0.000137	0.40909	0.2162	1.26092
340.565	-0.000181	0.40774	0.2163	1.26119
339.942	-0.000266	0.40575	0.21579	1.25625
339.474	-0.000103	0.40427	0.21552	1.25248
339.007	-7.52e-05	0.403	0.21505	1.24867
338.539	-0.000112	0.40196	0.21424	1.24626
338.072	-0.000363	0.40149	0.21364	1.24159
337.448	-4.52e-05	0.39952	0.21249	1.23415
336.981	-1.08e-05	0.39924	0.21199	1.23066
336.513	-3.78e-05	0.39779	0.21076	1.22397
336.045	-0.000121	0.39645	0.20974	1.21856
335.577	-0.000333	0.39542	0.20886	1.21568
334.954	-0.000114	0.39401	0.20759	1.20656
334.486	-0.0002	0.39319	0.20673	1.20102
334.018	-0.000122	0.39229	0.20586	1.19608
333.55	-0.000405	0.39187	0.20542	1.19275
332.926	-2.98e-05	0.39133	0.20489	1.18842
332.458	0.000137	0.3908	0.20424	1.18473
331.99	-0.000244	0.39003	0.20382	1.18146
331.522	0.000145	0.38949	0.20342	1.17799
331.054	-0.000329	0.38882	0.20282	1.17611
330.43	0.000136	0.38809	0.20237	1.17256
329.962	2.58e-05	0.38732	0.20225	1.1716
329.494	-1.58e-05	0.38719	0.202	1.16954
329.026	3.99e-05	0.38699	0.20179	1.16929
328.558	-9.67e-05	0.38631	0.20175	1.16739
327.933	7.66e-05	0.38619	0.20194	1.16679
327.465	-2.41e-05	0.38582	0.20194	1.16773
326.997	-0.000326	0.38551	0.20189	1.16598
326.529	0.000132	0.38587	0.20222	1.16696
326.06	0.000119	0.38613	0.20267	1.16716
325.436	0.00019	0.38565	0.20294	1.16833
324.967	-8.55e-05	0.38508	0.20299	1.16968
324.499	-1.71e-06	0.38492	0.20336	1.17222
324.03	-7.79e-05	0.38564	0.20405	1.17344
323.562	2.85e-05	0.38622	0.20485	1.17699
322.937	-0.0001	0.38671	0.20558	1.17964
322.469	-9.39e-05	0.3868	0.20626	1.18364
322	2.6e-05	0.38707	0.20696	1.18505
321.532	-8.75e-06	0.38704	0.20732	1.18756
321.063	-0.000228	0.38764	0.20791	1.1919
320.438	-0.000137	0.38789	0.20863	1.19498
319.969	7.07e-06	0.38869	0.20896	1.19636
319.501	-0.00018	0.38914	0.20911	1.19725
319.032	-0.000113	0.38994	0.20984	1.19973
318.563	-0.000108	0.39065	0.20968	1.2003
317.938	-0.00031	0.39171	0.20998	1.19988
317.469	-0.00033	0.39274	0.2097	1.19915
317	-0.000204	0.39356	0.20956	1.19878
316.531	-0.000106	0.39525	0.20985	1.19957
316.062	-0.000162	0.39672	0.20924	1.19783
315.437	5.2e-05	0.39851	0.2091	1.19574
314.968	-2.21e-05	0.40066	0.20903	1.19441
314.499	-8.38e-05	0.40231	0.20865	1.19424
314.03	-0.000218	0.40466	0.20861	1.19456
313.561	-0.000254	0.40807	0.20904	1.19631
312.936	-0.000108	0.41212	0.20961	1.19897
312.466	-0.000116	0.41646	0.21033	1.20239
311.997	-0.000219	0.41937	0.21072	1.20438
311.528	1.4e-05	0.42494	0.21193	1.2113
311.059	-0.000156	0.43283	0.21358	1.22011
310.433	-0.000228	0.44186	0.2154	1.23139
309.964	-0.000433	0.45387	0.2185	1.24517
309.495	-0.000376	0.46337	0.22114	1.26076
309.025	-0.000127	0.47497	0.22465	1.27636
308.556	-0.000107	0.48801	0.22811	1.29355
307.93	-7.74e-05	0.50649	0.23262	1.31839
307.461	-0.000206	0.52946	0.23874	1.35014
306.991	-0.000371	0.54543	0.24296	1.3712
306.522	-0.000307	0.57147	0.24973	1.40508
306.052	-1.71e-06	0.60265	0.25834	1.4501
305.426	-0.000208	0.63957	0.26813	1.49927
304.957	-0.000232	0.68686	0.27934	1.55462
304.487	-0.00027	0.72548	0.28914	1.61448
304.017	-0.0003	0.77003	0.30019	1.67305
303.548	-0.000168	0.82629	0.31383	1.73529
303.078	-0.00012	0.86442	0.32347	1.78771
302.452	-0.000108	0.95946	0.34496	1.90602
301.982	-5.28e-05	1.00376	0.35748	1.9594
301.512	-0.000145	1.08217	0.37738	2.06794
301.043	-0.000181	1.17516	0.40227	2.18109
300.573	-6.19e-05	1.25314	0.41849	2.25126
299.946	-5.71e-05	1.40775	0.46078	2.45995
299.476	-0.000351	1.5306	0.48815	2.61204
299.007	-0.000257	1.62584	0.51677	2.7229
298.537	-0.000145	1.7399	0.54847	2.87491
298.067	-5.26e-05	1.80998	0.57126	2.92619
297.44	-0.000242	2.00081	0.62266	3.10648
296.97	-0.000169	2.09299	0.65306	3.20436
296.5	-0.000222	2.24665	0.70023	3.31114
296.03	6.43e-05	2.42955	0.75408	3.43432
295.56	-0.000534	2.51271	0.7858	3.42142
294.933	-0.000155	2.76473	0.88047	3.58472
294.463	-0.000399	2.86235	0.93842	3.57853
293.993	-0.000142	2.90261	1.01692	3.49308
293.522	-0.00028	2.96382	1.06652	3.33419
293.052	-0.000579	3.10337	1.11999	3.78033
292.425	-0.000337	3.19018	1.24141	3.72311
291.955	-0.000217	3.12141	1.28999	3.68766
291.485	-0.000245	3.19438	1.36338	3.58249
291.014	-0.000289	3.1335	1.40562	3.43138
290.544	-0.000224	3.1723	1.42715	3.44124
290.074	-2.21e-05	3.15278	1.46098	3.39728
289.446	-0.000163	3.16084	1.47743	3.57355
288.976	0.000223	3.14255	1.49015	3.4534
288.505	-0.000322	3.19062	1.50488	3.44253
288.035	-0.000176	3.16189	1.52353	3.75988
287.564	-0.000224	3.2254	1.55935	3.61567
286.937	-0.0001	3.20605	1.59096	3.46155
286.466	-2.9e-06	3.18944	1.63346	3.50872
285.996	-0.000509	3.19526	1.68611	3.55087
285.525	-0.000645	3.19323	1.71965	3.49957
285.055	-4.35e-06	3.22817	1.77961	3.5524
284.427	-0.000252	3.21695	1.82469	3.48595
283.956	0.00017	3.21353	1.8619	3.60744
283.486	-0.000247	3.22553	1.88754	3.60815
283.015	0.000233	3.24096	1.89899	3.52613
282.544	-0.000321	3.2705	1.92021	3.53972
282.073	-0.000345	3.28227	1.92683	3.59926
281.445	-0.000179	3.2741	1.94385	3.65205
280.975	-0.00045	3.19925	1.95554	3.4248
280.504	-6.71e-05	3.26615	1.9593	3.52481
280.033	-5.69e-06	3.19402	1.964	3.57371
279.562	-0.000314	3.22042	1.9638	3.48251
278.934	-0.000125	3.29037	1.96003	3.48769
278.463	-0.000201	3.27936	1.96105	3.47907
277.992	-0.000146	3.20454	1.96364	3.49165
277.521	8.15e-06	3.20089	1.9627	3.72796
277.05	-0.000398	3.2136	1.95941	3.51488
276.422	-0.000268	3.39569	1.96638	3.66758
275.951	-0.00043	3.32015	1.96077	3.64902
275.479	-0.000782	3.27808	1.96643	3.78835
275.008	-7.17e-05	3.26379	1.9753	3.59933
274.537	8.96e-06	3.30575	1.97156	3.69992
274.066	-7.09e-05	3.23671	1.96783	3.6114
273.438	0.000172	3.26964	1.96704	3.61179
272.966	-3.42e-05	3.30256	1.96201	3.84557
272.495	-6.71e-05	3.38711	1.9598	3.7608
272.024	-0.000253	3.45871	1.95644	4.02463
271.552	2.27e-05	3.40593	1.94728	4.00201
270.924	1.58e-05	3.28637	1.94007	3.90452
270.452	-0.000271	3.25096	1.93648	3.61647
269.981	-0.000187	3.36869	1.93051	3.66796
269.51	8.88e-05	3.2955	1.91913	3.55729
269.038	-0.000136	3.29966	1.91352	3.70073
268.567	-0.000303	3.30864	1.90913	3.63572
267.938	0.000139	3.22862	1.89753	3.69245
267.466	-7.6e-05	3.3422	1.88168	3.69756
266.995	0.000256	3.31566	1.87484	3.53634
266.523	-0.000356	3.33797	1.86772	3.68255
266.052	-0.000482	3.38359	1.84916	3.85415
265.423	-0.000597	3.30842	1.84216	3.70377
264.951	-0.000497	3.40846	1.82682	3.56821
264.479	-0.000553	3.33212	1.81784	3.61607
264.008	0.000189	3.37928	1.80519	3.4782
263.536	0.000277	3.40316	1.78978	4.43993
263.064	0.000378	3.23889	1.78501	3.60785
262.435	-4.14e-05	3.44608	1.76541	10
261.963	-0.000105	3.43497	1.76371	4.24788
261.492	0.0002	3.43338	1.75655	10
261.02	0.00033	3.46173	1.7497	3.91373
260.548	0.000507	3.37944	1.74598	3.76934
260.076	0.000627	3.43041	1.74053	3.76014
259.447	-0.000124	3.41219	1.72883	4.04228
258.975	0.000281	3.33292	1.72066	3.54372
258.503	-0.000904	3.21577	1.70423	3.71526
258.031	0.000441	3.41734	1.69279	3.8941
257.559	-1.92e-05	3.30731	1.67593	3.64502
256.929	0.000369	3.15076	1.65581	4.22383
256.457	-0.000161	3.1727	1.64205	3.74566
255.985	-4.61e-05	3.16925	1.62168	3.41795
255.513	-6.1e-05	3.11712	1.6093	3.64105
255.041	-0.000225	3.1376	1.5992	4.21974
254.569	-0.000629	3.11741	1.5818	3.88463
253.939	0.000583	3.11313	1.57198	10
253.467	0.000164	3.02088	1.56102	3.69917
252.995	0.00043	3.01813	1.55369	3.47833
252.522	-9.55e-05	3.07696	1.54439	3.69754
252.05	-0.000303	3.05647	1.53545	3.70122
251.578	-0.000802	2.99322	1.52767	3.55033
250.948	-5.09e-05	2.99725	1.50948	3.84508
250.476	0.000262	3.08933	1.49982	10
250.003	-0.000123	2.9992	1.49278	4.49745
249.534	3.69e-05	3.04252	1.48777	4.25464
249.064	0.000437	2.98604	1.48615	10
248.438	0.000104	3.05395	1.48312	10
247.968	0.000264	3.07357	1.48369	4.45484
247.499	0.000278	3.0942	1.4877	4.69846
247.029	0.000631	3.1357	1.48888	4.00823
246.559	0.000522	3.17825	1.49295	4.10216
245.933	0.000706	3.44645	1.5097	3.98402
245.463	0.000143	3.34897	1.52048	10
244.993	0.000571	3.58268	1.54516	10
244.524	0.000703	3.38564	1.57285	10
244.054	0.000673	3.52078	1.60065	10
243.427	0.000726	3.58339	1.64957	4.61568
242.958	0.000689	3.57841	1.67472	4.16721
242.488	0.000512	3.56889	1.72063	4.08156
242.018	0.000943	4.11654	1.76644	10
241.548	0.00106	3.31392	1.80145	10
241.078	0.00142	3.33693	1.90473	3.8722
240.451	0.00131	3.42932	1.99172	3.72225
239.981	0.00122	3.45565	2.06628	4.33961
239.511	0.00166	3.39369	2.19542	3.69919
239.041	0.00198	3.69707	2.27483	4.30099
238.571	0.00237	3.35979	2.38674	3.63361
237.944	0.00261	3.40876	2.51823	3.58121
237.474	0.00308	3.3921	2.56558	3.75239
237.004	0.00313	3.71629	2.76493	3.896
236.534	0.00341	3.41859	2.84026	3.87101
236.064	0.00388	3.68692	3.00378	10
235.437	0.00353	3.52956	3.00601	3.92663
234.966	0.00499	3.34	3.06331	3.29632
234.496	0.00586	3.04587	3.02823	10
234.026	0.00518	3.31804	3.08702	4.30488
233.556	0.00655	3.33216	3.06067	10
232.929	0.0062	4.16047	3.16987	3.83394
232.458	0.00883	3.20601	2.98591	3.97525
231.988	0.00943	3.87523	2.97822	3.46495
231.518	0.00967	3.5691	2.98482	3.30308
231.047	0.01173	3.37618	3.1431	3.95024
230.577	0.00928	10	2.93489	4.02102
229.95	0.01008	3.79095	3.20364	3.48368
229.479	0.01355	3.72572	3.05523	3.46066
229.009	0.01482	3.48713	3.06695	10
228.538	0.01538	3.60525	3.02305	10
228.068	0.014	3.38512	3.05273	3.76797
227.44	0.01665	3.3133	2.98484	3.96713
226.97	0.01906	3.36172	3.05865	3.91725
226.499	0.01992	3.34332	2.94406	3.96208
226.028	0.02237	3.27013	2.90444	3.71581
225.558	0.02224	3.29764	2.82804	3.59218
224.93	0.02971	3.05071	2.72054	3.93445
224.46	0.02517	3.33513	2.74408	10
223.989	0.03964	10	2.65727	10
223.518	0.03166	3.52001	2.61483	10
223.048	0.03932	2.9228	2.4858	3.4919
222.577	0.04029	3.47497	2.50228	10
221.949	0.05152	2.6726	2.42897	2.82436
221.478	0.04871	2.65787	2.44703	4.18368
221.007	0.0598	2.86359	2.1139	3.38951
220.537	0.04565	2.37822	2.16703	2.99175
220.066	0.03801	2.24798	1.94179	2.74742
219.438	0.06238	3.08158	1.80599	2.23564
218.967	0.05867	2.2374	1.54934	10
218.496	0.04681	1.95518	1.45652	10
218.025	0.07372	2.20534	1.45442	1.85462
217.554	0.05838	1.66171	1.26566	1.97209
216.926	0.04736	1.43039	1.14172	10
216.455	0.0423	1.5499	1.10346	2.76775
215.984	0.04794	1.76179	0.92833	2.06
215.513	0.04727	1.70671	0.94541	10
215.042	0.02085	1.15743	0.82139	2.32564
214.571	0.05439	1.16872	0.6487	10
213.943	0.06776	0.94129	0.7094	10
213.472	0.0164	1.44338	0.73159	10
213.001	0.04232	1.11402	0.58019	10
212.53	0.03697	1.19757	0.68636	10
212.059	0.00782	1.55042	0.54658	10
211.43	0.07022	10	0.53037	10
210.959	0.09058	1.4792	0.54005	10
210.488	0.04493	1.00999	0.48691	2.27537
210.017	-0.02688	1.3361	0.45466	1.09955
209.545	-0.01344	1.11979	0.45735	10
209.074	0.01246	0.81421	0.44617	1.69775
208.446	-0.04242	0.75071	0.33196	1.28146
207.974	-0.000159	0.74738	0.5464	10
207.503	0.08054	0.729	0.51074	10
207.032	0.03261	0.85369	0.48592	1.28294
206.56	-0.01775	0.81969	0.31948	10
205.932	-0.00463	1.17848	0.338	10
205.46	0.02879	0.59589	0.206	0.73251
204.989	0.05015	0.74766	0.42218	10
204.518	0.06328	0.90758	0.42326	10
204.046	0.05335	10	0.55551	10
203.575	0.03968	1.14653	0.22851	10
202.946	-0.05084	1.40906	0.49421	0.88899
202.474	-0.08329	0.76107	0.51551	1.38038
202.003	-0.00598	0.50496	0.38844	0.6934
201.531	-0.09429	0.53009	0.38965	1.69918
201.06	-0.05083	0.67804	0.57204	1.25738
200.431	0.09371	0.94594	0.47982	0.55931
199.959	-0.03842	10	0.22243	1.03821

## Sheet: Figure2c
Wavelength (nm)	Absorbance	100 ms	Pulse 2	Pulse 3	400 ms	Pulse 5	Pulse 6	Pulse 7	800 ms	Pulse 9	Pulse 10	Pulse 11	1200 ms	Pulse 13	Pulse 14	Pulse 15	1600 ms	Pulse 17	Pulse 18	Pulse 19	2000 ms
	Buffer	100 ms	Pulse 2	Pulse 3	400 ms	Pulse 5	Pulse 6	Pulse 7	800 ms	Pulse 9	Pulse 10	Pulse 11	1200 ms	Pulse 13	Pulse 14	Pulse 15	1600 ms	Pulse 17	Pulse 18	Pulse 19	2000 ms
799.987	-0.000790872	-0.00122	-0.00351	-0.00296	-0.00495	-0.00627	-0.0052	-0.00523	-0.0053	-0.00484	-0.00444	-0.00487	-0.00554	-0.00596	-0.00626	-0.00599	-0.00634	-0.0065	-0.0062	-0.00589	-0.00603
799.432	-0.000515963	-0.00114	-0.00319	-0.00155	-0.00462	-0.00476	-0.0048	-0.00499	-0.00477	-0.00451	-0.00361	-0.00482	-0.00455	-0.00546	-0.00597	-0.00521	-0.0063	-0.0057	-0.00552	-0.00575	-0.00563
799.016	-0.000159118	-0.0018	-0.00355	-0.00236	-0.00516	-0.00611	-0.00576	-0.0059	-0.00485	-0.00527	-0.00496	-0.0055	-0.00545	-0.00612	-0.00634	-0.00712	-0.00675	-0.00653	-0.00617	-0.00685	-0.00636
798.461	-0.000608929	-0.00145	-0.00384	-0.00237	-0.00499	-0.00595	-0.00579	-0.00538	-0.00506	-0.00506	-0.00438	-0.00534	-0.00542	-0.00617	-0.00643	-0.00633	-0.00647	-0.00612	-0.00612	-0.00645	-0.0064
798.045	-0.0002059	-0.00154	-0.00331	-0.00242	-0.00548	-0.00573	-0.00519	-0.00536	-0.00482	-0.00486	-0.00453	-0.00559	-0.0057	-0.00603	-0.0067	-0.00631	-0.00718	-0.00624	-0.00597	-0.00617	-0.00605
797.489	7.58525e-05	-0.00196	-0.004	-0.00273	-0.00532	-0.00595	-0.00566	-0.00628	-0.00555	-0.00541	-0.00458	-0.00507	-0.00604	-0.00638	-0.00702	-0.00679	-0.00688	-0.00675	-0.0063	-0.00689	-0.00649
796.934	-0.000591867	-0.00115	-0.00323	-0.0018	-0.00488	-0.00656	-0.00532	-0.00563	-0.00518	-0.00539	-0.00491	-0.00496	-0.00465	-0.00593	-0.00571	-0.00611	-0.0065	-0.00683	-0.00627	-0.0064	-0.00595
796.518	0.000191106	-0.000855736	-0.00269	-0.00226	-0.0046	-0.00534	-0.00451	-0.00495	-0.00449	-0.00469	-0.00398	-0.0049	-0.00504	-0.00509	-0.00536	-0.00594	-0.00592	-0.00596	-0.0054	-0.00587	-0.00582
795.962	2.98217e-05	-0.00162	-0.00365	-0.00245	-0.00555	-0.0055	-0.00529	-0.00558	-0.00514	-0.00503	-0.00506	-0.00465	-0.00568	-0.00604	-0.00685	-0.00664	-0.00656	-0.00678	-0.00632	-0.00686	-0.00646
795.545	-0.000335353	-0.00176	-0.00301	-0.00259	-0.00545	-0.00604	-0.00527	-0.00584	-0.005	-0.00476	-0.00524	-0.00532	-0.00546	-0.00575	-0.00681	-0.00626	-0.00642	-0.0066	-0.00587	-0.00609	-0.00651
794.99	-0.000746221	-0.00204	-0.00375	-0.00225	-0.00481	-0.00547	-0.00516	-0.00522	-0.00486	-0.00522	-0.00505	-0.00481	-0.00616	-0.00606	-0.00639	-0.0065	-0.0061	-0.0065	-0.00608	-0.00619	-0.00594
794.434	-0.000467921	-0.00124	-0.00284	-0.00154	-0.00496	-0.00575	-0.00497	-0.00527	-0.00444	-0.00518	-0.00456	-0.00508	-0.00566	-0.00581	-0.00601	-0.00574	-0.0063	-0.00622	-0.00599	-0.00628	-0.0063
794.017	-0.000904032	-0.00239	-0.00376	-0.00327	-0.00531	-0.00656	-0.00567	-0.00647	-0.0056	-0.00565	-0.00563	-0.00612	-0.00593	-0.00623	-0.00734	-0.00693	-0.00667	-0.00731	-0.00679	-0.00683	-0.00674
793.461	-0.000526305	-0.00203	-0.00421	-0.00272	-0.00581	-0.00599	-0.00533	-0.00609	-0.00529	-0.00539	-0.00546	-0.00533	-0.00568	-0.00637	-0.00652	-0.00671	-0.00706	-0.00742	-0.00634	-0.00637	-0.00678
793.043	-0.000920616	-0.00176	-0.00375	-0.00206	-0.00559	-0.00557	-0.00553	-0.00572	-0.00512	-0.00493	-0.00443	-0.00498	-0.00543	-0.00628	-0.00663	-0.00606	-0.00676	-0.00672	-0.00625	-0.00643	-0.00635
792.487	-0.000382064	-0.00237	-0.00388	-0.00246	-0.00632	-0.00633	-0.0054	-0.00618	-0.00596	-0.00561	-0.00547	-0.00556	-0.00598	-0.00664	-0.00683	-0.00757	-0.00721	-0.00774	-0.00629	-0.00694	-0.00638
791.931	-0.00024326	-0.00184	-0.00312	-0.0019	-0.00511	-0.00622	-0.00491	-0.00533	-0.00486	-0.00496	-0.00486	-0.00512	-0.00545	-0.00563	-0.00627	-0.00693	-0.00676	-0.00699	-0.00606	-0.00606	-0.00691
791.513	-0.000558932	-0.00168	-0.00312	-0.00217	-0.00458	-0.00589	-0.005	-0.00547	-0.00543	-0.00494	-0.0051	-0.00506	-0.0055	-0.00636	-0.00668	-0.00655	-0.00677	-0.00661	-0.00645	-0.00574	-0.00651
790.957	-0.000489383	-0.00182	-0.00318	-0.00254	-0.00569	-0.00646	-0.0051	-0.00529	-0.00498	-0.00506	-0.00486	-0.00493	-0.00571	-0.00624	-0.00653	-0.00671	-0.00673	-0.0067	-0.00626	-0.00677	-0.00623
790.539	-0.00102	-0.00254	-0.00345	-0.00157	-0.00507	-0.00616	-0.00577	-0.00519	-0.00488	-0.00486	-0.00482	-0.00514	-0.00555	-0.00596	-0.00638	-0.00696	-0.00636	-0.00647	-0.00632	-0.00667	-0.00637
789.982	-0.000389202	-0.000926315	-0.00349	-0.002	-0.00512	-0.00605	-0.00537	-0.00588	-0.00477	-0.00505	-0.00462	-0.00572	-0.00584	-0.00582	-0.0065	-0.00665	-0.00691	-0.00665	-0.00636	-0.00618	-0.00678
789.564	-0.00193	-0.00181	-0.00305	-0.00192	-0.00505	-0.00577	-0.00489	-0.0053	-0.00495	-0.00499	-0.00447	-0.0051	-0.00536	-0.00621	-0.00656	-0.00598	-0.00688	-0.00617	-0.0059	-0.00618	-0.00591
789.007	-0.000814333	-0.00178	-0.00278	-0.00188	-0.00517	-0.00585	-0.00489	-0.00517	-0.00491	-0.00508	-0.00438	-0.00416	-0.00521	-0.00585	-0.00609	-0.00629	-0.00642	-0.00623	-0.00639	-0.00626	-0.00577
788.45	-0.000293499	-0.0024	-0.00352	-0.00249	-0.00516	-0.00593	-0.00581	-0.0057	-0.00504	-0.00485	-0.00489	-0.00499	-0.00564	-0.00642	-0.00659	-0.00596	-0.00724	-0.00673	-0.006	-0.00653	-0.0069
788.032	-0.000459802	-0.00199	-0.00314	-0.00205	-0.00564	-0.00565	-0.00502	-0.00501	-0.00484	-0.00494	-0.00471	-0.00462	-0.00548	-0.00638	-0.00602	-0.00639	-0.00667	-0.00641	-0.0059	-0.00609	-0.00583
787.475	0.000372788	-0.0018	-0.00351	-0.00232	-0.00556	-0.00585	-0.0059	-0.0057	-0.00536	-0.00494	-0.00517	-0.0049	-0.00524	-0.00678	-0.00674	-0.00656	-0.00663	-0.00705	-0.00614	-0.00605	-0.00651
787.057	-0.000138675	-0.00122	-0.0033	-0.00245	-0.00516	-0.00566	-0.0048	-0.00517	-0.00511	-0.00488	-0.00444	-0.00508	-0.00501	-0.00624	-0.00679	-0.00607	-0.00618	-0.00662	-0.0059	-0.00592	-0.00628
786.499	-0.000129152	-0.00218	-0.00366	-0.00253	-0.00546	-0.0062	-0.00562	-0.00529	-0.00462	-0.00561	-0.00468	-0.00485	-0.00563	-0.00618	-0.00686	-0.00601	-0.00653	-0.00695	-0.00672	-0.00709	-0.00699
785.941	-0.000314815	-0.00129	-0.00297	-0.00197	-0.00532	-0.00544	-0.00453	-0.00508	-0.00496	-0.00444	-0.00419	-0.00436	-0.00557	-0.00529	-0.00613	-0.00636	-0.00665	-0.00647	-0.00614	-0.0061	-0.00582
785.523	-0.000668327	-0.00162	-0.00297	-0.00231	-0.00497	-0.00604	-0.00525	-0.00556	-0.00467	-0.00421	-0.00531	-0.00461	-0.00593	-0.00559	-0.00671	-0.00731	-0.00635	-0.00681	-0.00606	-0.00599	-0.00625
784.965	-0.000641188	-0.00134	-0.00354	-0.00223	-0.00521	-0.00555	-0.0049	-0.00508	-0.00474	-0.00498	-0.00498	-0.00446	-0.00579	-0.00593	-0.00667	-0.00632	-0.00631	-0.00618	-0.00581	-0.00686	-0.00622
784.546	-0.000793766	-0.0025	-0.00379	-0.00272	-0.00616	-0.00601	-0.00511	-0.00582	-0.00519	-0.00492	-0.00487	-0.00545	-0.00604	-0.0056	-0.00618	-0.00702	-0.00675	-0.00714	-0.00648	-0.0065	-0.00668
783.988	-0.000169365	-0.00227	-0.00384	-0.00297	-0.00531	-0.00608	-0.00592	-0.00566	-0.00518	-0.00489	-0.00517	-0.00568	-0.00516	-0.00629	-0.00661	-0.00671	-0.00676	-0.00651	-0.00609	-0.00637	-0.00618
783.57	-0.000428564	-0.00185	-0.00308	-0.0023	-0.00482	-0.00591	-0.00517	-0.00573	-0.00474	-0.00482	-0.0044	-0.00467	-0.00511	-0.00633	-0.00586	-0.00632	-0.00777	-0.00636	-0.00539	-0.00636	-0.00602
783.011	-0.000681405	-0.00166	-0.00353	-0.002	-0.00513	-0.00543	-0.00492	-0.00576	-0.00494	-0.00479	-0.00427	-0.00527	-0.00508	-0.0054	-0.00649	-0.00579	-0.00655	-0.00637	-0.00553	-0.00529	-0.00631
782.453	-0.000567929	-0.00217	-0.00338	-0.00243	-0.0053	-0.00586	-0.00521	-0.00493	-0.00462	-0.00478	-0.0047	-0.00465	-0.00541	-0.00573	-0.00675	-0.00568	-0.00626	-0.0066	-0.00601	-0.00636	-0.0059
782.034	-0.000132723	-0.00257	-0.00375	-0.00285	-0.00535	-0.0064	-0.00618	-0.00602	-0.00551	-0.00554	-0.00542	-0.00566	-0.00561	-0.00619	-0.00696	-0.00692	-0.00743	-0.00674	-0.00657	-0.00655	-0.00705
781.475	-0.000379529	-0.00132	-0.0026	-0.00228	-0.00513	-0.00514	-0.00528	-0.00549	-0.00512	-0.00482	-0.00504	-0.00486	-0.00534	-0.00615	-0.00624	-0.00616	-0.00581	-0.00643	-0.00649	-0.00587	-0.00602
781.056	-0.000174022	-0.00155	-0.00359	-0.00223	-0.00541	-0.00567	-0.00537	-0.0054	-0.00462	-0.00462	-0.00478	-0.0053	-0.00524	-0.00613	-0.0063	-0.00597	-0.00631	-0.0066	-0.00622	-0.00594	-0.00573
780.497	-0.000479454	-0.00164	-0.00333	-0.00212	-0.00584	-0.00618	-0.00543	-0.00526	-0.00547	-0.00573	-0.00475	-0.00516	-0.00558	-0.00638	-0.00621	-0.00691	-0.00726	-0.00663	-0.00625	-0.00608	-0.00638
779.938	-0.000974341	-0.00204	-0.00317	-0.002	-0.00453	-0.00596	-0.00494	-0.00536	-0.00537	-0.00479	-0.00456	-0.00501	-0.0055	-0.00588	-0.00696	-0.00603	-0.00678	-0.00635	-0.00623	-0.00633	-0.00628
779.519	-3.09067e-05	-0.00197	-0.00364	-0.00274	-0.00568	-0.00606	-0.00569	-0.00562	-0.00526	-0.0051	-0.00509	-0.00492	-0.00571	-0.00666	-0.0066	-0.00639	-0.00728	-0.00663	-0.00642	-0.00713	-0.00668
778.959	-0.000111192	-0.00152	-0.00318	-0.00173	-0.00477	-0.00548	-0.00485	-0.00511	-0.00435	-0.00456	-0.00421	-0.00509	-0.00514	-0.00564	-0.00635	-0.00641	-0.00657	-0.00604	-0.00586	-0.00555	-0.00625
778.54	-0.000497606	-0.00221	-0.00362	-0.00221	-0.0055	-0.00576	-0.00478	-0.00558	-0.00469	-0.00543	-0.00477	-0.00528	-0.00553	-0.00577	-0.00686	-0.00646	-0.00678	-0.00614	-0.00601	-0.00623	-0.00608
777.98	-0.000297224	-0.0015	-0.0028	-0.00182	-0.0046	-0.00538	-0.00469	-0.00483	-0.00484	-0.0046	-0.00456	-0.00475	-0.0053	-0.00582	-0.0063	-0.00562	-0.00636	-0.00637	-0.00552	-0.00572	-0.00556
777.561	-0.000693759	-0.00145	-0.00284	-0.00211	-0.00509	-0.00533	-0.00469	-0.00493	-0.00484	-0.00468	-0.00484	-0.00441	-0.00508	-0.00593	-0.00578	-0.00645	-0.00647	-0.00611	-0.00602	-0.00558	-0.00576
777.001	-0.000341871	-0.00141	-0.00346	-0.00187	-0.00552	-0.00557	-0.00475	-0.00484	-0.00481	-0.00458	-0.00412	-0.00466	-0.0054	-0.0057	-0.00629	-0.00578	-0.00614	-0.00623	-0.00649	-0.00592	-0.00582
776.441	-0.000131895	-0.00189	-0.00317	-0.00253	-0.00517	-0.0055	-0.00504	-0.00545	-0.00493	-0.00507	-0.00466	-0.00479	-0.00541	-0.00554	-0.00673	-0.00639	-0.00618	-0.00655	-0.00631	-0.00647	-0.00658
776.021	-8.10155e-05	-0.00211	-0.00368	-0.00266	-0.00528	-0.00585	-0.00487	-0.00599	-0.00515	-0.0053	-0.00523	-0.00529	-0.00637	-0.00635	-0.007	-0.00614	-0.00693	-0.00658	-0.00619	-0.00635	-0.00712
775.461	-0.000880989	-0.0015	-0.00344	-0.00209	-0.00471	-0.00573	-0.00488	-0.00545	-0.00486	-0.00495	-0.00452	-0.00505	-0.00582	-0.00622	-0.00665	-0.00621	-0.00657	-0.00608	-0.00554	-0.00609	-0.00592
775.041	-0.000698204	-0.00155	-0.00313	-0.00197	-0.0049	-0.00508	-0.00494	-0.005	-0.0042	-0.00473	-0.00451	-0.00461	-0.00532	-0.00534	-0.00564	-0.00584	-0.00622	-0.00598	-0.0058	-0.00591	-0.00546
774.481	-0.000822911	-0.00123	-0.00288	-0.00198	-0.00487	-0.00528	-0.00504	-0.00493	-0.00426	-0.00447	-0.00421	-0.00448	-0.00519	-0.00511	-0.00591	-0.00629	-0.00612	-0.00568	-0.00572	-0.00576	-0.00611
774.061	0.000275436	-0.00198	-0.00322	-0.00173	-0.00486	-0.0057	-0.00537	-0.00539	-0.0047	-0.00489	-0.00473	-0.00501	-0.00554	-0.00624	-0.00685	-0.00624	-0.00648	-0.00579	-0.00595	-0.00615	-0.00618
773.5	-0.000348854	-0.00103	-0.00252	-0.000582671	-0.00433	-0.00496	-0.00407	-0.00448	-0.00405	-0.00381	-0.00359	-0.004	-0.00446	-0.00447	-0.00524	-0.00519	-0.00574	-0.00562	-0.00538	-0.00531	-0.00513
772.94	-0.000199742	-0.00122	-0.00313	-0.00158	-0.0041	-0.00494	-0.00462	-0.00499	-0.0044	-0.00445	-0.00406	-0.00415	-0.00437	-0.00493	-0.0059	-0.00565	-0.006	-0.0057	-0.00526	-0.00575	-0.00529
772.519	-0.000153684	-0.00114	-0.00289	-0.0015	-0.00427	-0.00492	-0.00442	-0.00462	-0.00455	-0.00473	-0.00427	-0.00456	-0.00485	-0.00538	-0.00586	-0.00563	-0.0063	-0.00588	-0.0056	-0.00538	-0.00546
771.959	-9.87179e-05	-0.00156	-0.00303	-0.0019	-0.00472	-0.00546	-0.00481	-0.00549	-0.00484	-0.0044	-0.00484	-0.00499	-0.00518	-0.00561	-0.00574	-0.00566	-0.00622	-0.00577	-0.00565	-0.00618	-0.00526
771.538	-7.81749e-06	-0.00119	-0.00247	-0.00206	-0.00486	-0.00511	-0.00457	-0.00465	-0.00424	-0.00417	-0.0041	-0.0045	-0.0051	-0.00519	-0.00617	-0.00601	-0.00633	-0.00596	-0.00526	-0.00581	-0.00514
770.977	0.000292558	-0.00124	-0.00328	-0.00145	-0.00485	-0.00532	-0.00438	-0.00494	-0.00426	-0.00405	-0.00382	-0.00436	-0.00499	-0.00553	-0.006	-0.00564	-0.00625	-0.00622	-0.00577	-0.00603	-0.00546
770.556	-0.000426391	-0.00182	-0.00295	-0.00154	-0.00485	-0.00539	-0.00448	-0.00551	-0.00458	-0.00468	-0.00462	-0.00492	-0.00515	-0.00563	-0.00657	-0.00653	-0.00643	-0.00623	-0.00576	-0.00649	-0.00583
769.995	-0.0002311	-0.00121	-0.00291	-0.00114	-0.00464	-0.00508	-0.00466	-0.00406	-0.00423	-0.00388	-0.00368	-0.0042	-0.00481	-0.00503	-0.00537	-0.00594	-0.00541	-0.00586	-0.00525	-0.00589	-0.00556
769.434	-0.000336646	-0.0014	-0.00265	-0.00157	-0.00412	-0.00541	-0.00488	-0.00457	-0.00409	-0.00403	-0.00403	-0.00385	-0.0047	-0.00466	-0.0058	-0.00542	-0.00563	-0.00591	-0.00553	-0.00562	-0.00542
769.013	-6.21219e-05	-0.00122	-0.00248	-0.00105	-0.00439	-0.00514	-0.00462	-0.00462	-0.00405	-0.00371	-0.00437	-0.00411	-0.00486	-0.0054	-0.00574	-0.00547	-0.00591	-0.0051	-0.00546	-0.00518	-0.0058
768.451	-0.000359252	-0.000812064	-0.00206	-0.00128	-0.00384	-0.00449	-0.0037	-0.00419	-0.00388	-0.00353	-0.0035	-0.00381	-0.00409	-0.00494	-0.00534	-0.00523	-0.00569	-0.00555	-0.00482	-0.00511	-0.00533
768.03	-0.00076095	-0.00121	-0.00263	-0.0011	-0.0045	-0.00554	-0.00441	-0.00453	-0.00433	-0.004	-0.00392	-0.00411	-0.00439	-0.00534	-0.0056	-0.00639	-0.0061	-0.0059	-0.00525	-0.00579	-0.00517
767.469	-0.000603087	-0.00124	-0.00248	-0.00131	-0.00438	-0.00483	-0.00435	-0.00454	-0.00449	-0.00397	-0.00387	-0.00403	-0.00493	-0.00505	-0.00556	-0.00596	-0.00619	-0.00561	-0.00498	-0.00511	-0.00504
767.047	-0.000729165	-0.00167	-0.00249	-0.00151	-0.00453	-0.00537	-0.00446	-0.0047	-0.00418	-0.00405	-0.00363	-0.00459	-0.00443	-0.00542	-0.00553	-0.00567	-0.00599	-0.00591	-0.00558	-0.00557	-0.00554
766.485	-0.000314194	-0.00157	-0.00232	-0.00151	-0.00423	-0.00474	-0.00417	-0.00433	-0.00368	-0.00377	-0.00355	-0.00455	-0.00459	-0.00514	-0.00521	-0.00521	-0.00578	-0.00551	-0.0051	-0.00499	-0.00505
766.064	0.000232233	-0.00106	-0.00248	-0.00178	-0.00441	-0.00482	-0.00415	-0.0044	-0.00418	-0.00397	-0.00337	-0.00432	-0.00431	-0.00436	-0.00514	-0.00565	-0.00584	-0.00511	-0.00484	-0.00528	-0.00498
765.502	-0.000400323	-0.00106	-0.00218	-0.000845954	-0.00404	-0.00486	-0.00397	-0.00421	-0.00363	-0.00395	-0.00293	-0.00369	-0.00407	-0.0048	-0.00561	-0.00518	-0.00574	-0.00568	-0.00498	-0.00529	-0.00496
764.939	-0.000496468	-0.00135	-0.00267	-0.00132	-0.00439	-0.00452	-0.00392	-0.00483	-0.00423	-0.00434	-0.00356	-0.00394	-0.00428	-0.00503	-0.00566	-0.00545	-0.00592	-0.00597	-0.00533	-0.00538	-0.00515
764.518	-0.000678976	-0.000898529	-0.00205	-0.0012	-0.00381	-0.00457	-0.00385	-0.00435	-0.00352	-0.00398	-0.00371	-0.0035	-0.00435	-0.00471	-0.00545	-0.00509	-0.00571	-0.00519	-0.00526	-0.00538	-0.00506
763.955	-0.000677942	-0.0013	-0.00252	-0.00146	-0.00435	-0.00491	-0.00431	-0.00474	-0.00399	-0.00415	-0.00371	-0.00421	-0.00464	-0.0048	-0.00532	-0.0052	-0.0059	-0.00575	-0.00498	-0.00541	-0.00516
763.533	-0.000610428	-0.00123	-0.00248	-0.0015	-0.00482	-0.00497	-0.00453	-0.00492	-0.00454	-0.00381	-0.00384	-0.00394	-0.00486	-0.00531	-0.00559	-0.00536	-0.00601	-0.00555	-0.00527	-0.00541	-0.00523
762.971	-0.000454992	-0.00109	-0.00237	-0.00115	-0.00386	-0.0051	-0.00405	-0.00474	-0.00321	-0.00414	-0.00351	-0.00412	-0.00448	-0.00516	-0.00611	-0.00561	-0.00579	-0.0052	-0.00471	-0.00534	-0.00529
762.549	-0.000682594	-0.00136	-0.00265	-0.00144	-0.00482	-0.00471	-0.00418	-0.00469	-0.00453	-0.00404	-0.00389	-0.00411	-0.00484	-0.00508	-0.00571	-0.00593	-0.00597	-0.00583	-0.00568	-0.00543	-0.00553
761.986	-0.000515343	-0.00134	-0.00262	-0.0013	-0.0046	-0.00506	-0.00464	-0.00414	-0.0041	-0.00389	-0.00366	-0.0043	-0.00455	-0.00565	-0.00542	-0.00561	-0.00584	-0.00557	-0.00563	-0.00554	-0.00548
761.564	-0.00128	-0.000510153	-0.00222	-0.000921314	-0.00412	-0.0044	-0.00423	-0.00437	-0.00336	-0.00366	-0.0031	-0.00378	-0.0044	-0.0047	-0.00492	-0.00477	-0.00539	-0.00485	-0.00448	-0.00491	-0.00481
761.001	0.000153686	-0.00106	-0.00247	-0.00121	-0.00443	-0.00472	-0.00412	-0.00449	-0.00332	-0.004	-0.00341	-0.004	-0.00459	-0.00492	-0.00558	-0.00504	-0.00573	-0.00569	-0.00528	-0.00567	-0.00514
760.437	-0.000322316	-0.00209	-0.00275	-0.0015	-0.00398	-0.00505	-0.00442	-0.00512	-0.00411	-0.00402	-0.0036	-0.00428	-0.00501	-0.00517	-0.00582	-0.00553	-0.00636	-0.00582	-0.00534	-0.00567	-0.00508
760.015	-0.000544196	-0.00108	-0.0019	-0.00144	-0.00374	-0.00441	-0.00387	-0.00406	-0.00327	-0.00363	-0.0034	-0.00378	-0.00397	-0.00499	-0.00503	-0.00497	-0.00529	-0.00522	-0.00475	-0.00511	-0.00448
759.452	-0.000160049	-0.00065896	-0.00185	-0.000780402	-0.00358	-0.00456	-0.00371	-0.00394	-0.00319	-0.0031	-0.00277	-0.00348	-0.004	-0.00478	-0.00478	-0.00546	-0.00478	-0.00514	-0.00458	-0.0053	-0.00486
759.029	-0.000767565	-0.00151	-0.00245	-0.00139	-0.00466	-0.00494	-0.00424	-0.00401	-0.00386	-0.00394	-0.00384	-0.00406	-0.00463	-0.00561	-0.00528	-0.00528	-0.00549	-0.00576	-0.00508	-0.00514	-0.00536
758.465	-0.000508	-0.00118	-0.00213	-0.00132	-0.00455	-0.00433	-0.00417	-0.00454	-0.00365	-0.00422	-0.00359	-0.00386	-0.00416	-0.00481	-0.00575	-0.00526	-0.00632	-0.00533	-0.00495	-0.00528	-0.00488
758.043	-8.78481e-05	-0.000958824	-0.00192	-0.00106	-0.00398	-0.00463	-0.00352	-0.0044	-0.00362	-0.00385	-0.00353	-0.00374	-0.0043	-0.00457	-0.00504	-0.00492	-0.00518	-0.00537	-0.00505	-0.00471	-0.00479
757.479	-0.000581269	-0.00090352	-0.00218	-0.00108	-0.00433	-0.00459	-0.00385	-0.00447	-0.00417	-0.00393	-0.0038	-0.00366	-0.00417	-0.00475	-0.0053	-0.00514	-0.00541	-0.00565	-0.00508	-0.0049	-0.00508
757.056	-0.000682129	-0.00113	-0.00174	-0.000764358	-0.00383	-0.00425	-0.00382	-0.00422	-0.00325	-0.00345	-0.00357	-0.00352	-0.00423	-0.00435	-0.00517	-0.00504	-0.00523	-0.00508	-0.00517	-0.00508	-0.00479
756.492	-0.0014	-0.000986286	-0.00156	-0.00109	-0.00395	-0.00465	-0.00398	-0.00435	-0.0032	-0.0038	-0.00333	-0.00352	-0.00439	-0.00453	-0.00566	-0.00496	-0.00558	-0.00513	-0.00464	-0.00501	-0.00494
756.069	-0.000134845	-0.000677773	-0.00171	-0.000972562	-0.00378	-0.00425	-0.00378	-0.00413	-0.00337	-0.00385	-0.00342	-0.00369	-0.00389	-0.00462	-0.00489	-0.0054	-0.00522	-0.00533	-0.00433	-0.00505	-0.00477
755.505	-0.000967471	-0.000978738	-0.00222	-0.000746605	-0.00372	-0.00472	-0.00357	-0.00422	-0.0037	-0.00383	-0.00315	-0.00364	-0.00445	-0.00458	-0.00523	-0.00503	-0.00519	-0.00528	-0.00436	-0.00477	-0.00445
754.94	-0.00065499	-0.00113	-0.00197	-0.00115	-0.00436	-0.00458	-0.00404	-0.00457	-0.00351	-0.00371	-0.00345	-0.00427	-0.00404	-0.00487	-0.00553	-0.00511	-0.00564	-0.00514	-0.00451	-0.00521	-0.00481
754.517	-0.000247296	-0.000755432	-0.00154	-0.000537032	-0.00382	-0.00426	-0.00299	-0.00369	-0.00329	-0.00347	-0.00299	-0.0036	-0.00365	-0.00438	-0.00486	-0.00451	-0.0055	-0.00482	-0.00442	-0.00476	-0.0043
753.953	-8.65023e-05	-0.000804679	-0.00192	-0.000754136	-0.00406	-0.00484	-0.00363	-0.00437	-0.00306	-0.00365	-0.00308	-0.00399	-0.00402	-0.00447	-0.00522	-0.00495	-0.00538	-0.00519	-0.00453	-0.00461	-0.00453
753.529	-0.000481109	-0.00109	-0.00193	-0.000643361	-0.00414	-0.00447	-0.00351	-0.0041	-0.00372	-0.00364	-0.0032	-0.00338	-0.00405	-0.00458	-0.00526	-0.00503	-0.0053	-0.00563	-0.00455	-0.00497	-0.00499
752.964	-0.000178421	-0.00025526	-0.00112	-0.000270566	-0.00309	-0.00393	-0.00324	-0.00348	-0.00252	-0.00261	-0.00243	-0.00277	-0.0032	-0.00394	-0.00448	-0.00443	-0.00448	-0.00447	-0.004	-0.00408	-0.0039
752.541	-0.000502777	-0.00116	-0.00177	-0.00104	-0.00427	-0.00438	-0.00371	-0.00405	-0.00301	-0.00351	-0.00333	-0.00361	-0.00384	-0.00452	-0.00508	-0.005	-0.00551	-0.00534	-0.00499	-0.00469	-0.00518
751.976	-0.000549419	-0.00105	-0.00186	-0.000970325	-0.00379	-0.00445	-0.00363	-0.0046	-0.0037	-0.00359	-0.00348	-0.00407	-0.0044	-0.00456	-0.00534	-0.00489	-0.00522	-0.00525	-0.00491	-0.00496	-0.00513
751.552	-0.000229496	-0.000876019	-0.00187	-0.00111	-0.00416	-0.00428	-0.0039	-0.00399	-0.0034	-0.00352	-0.00323	-0.00353	-0.00373	-0.00475	-0.00465	-0.00502	-0.00538	-0.00509	-0.0049	-0.00502	-0.00489
750.987	-0.000286877	-0.00118	-0.00239	-0.000671925	-0.00399	-0.00451	-0.00361	-0.0042	-0.00358	-0.00341	-0.00308	-0.00343	-0.00437	-0.0044	-0.00498	-0.00494	-0.00507	-0.00491	-0.0051	-0.00444	-0.00479
750.563	-0.000578425	-0.000636328	-0.00159	-0.000544668	-0.00362	-0.004	-0.00343	-0.00379	-0.00315	-0.0031	-0.00289	-0.00314	-0.00405	-0.0041	-0.0049	-0.00484	-0.00509	-0.0049	-0.00448	-0.00463	-0.00426
749.998	-0.00036877	-0.000656756	-0.00152	-0.000194466	-0.00371	-0.00412	-0.00302	-0.00394	-0.00261	-0.00311	-0.00278	-0.00338	-0.00392	-0.00428	-0.00475	-0.00407	-0.00492	-0.00464	-0.00461	-0.00489	-0.00428
749.432	-0.000543782	-0.00075473	-0.00166	-0.000330931	-0.00364	-0.00406	-0.00338	-0.0038	-0.00302	-0.00297	-0.00311	-0.00308	-0.00374	-0.0044	-0.00466	-0.00443	-0.00479	-0.00435	-0.00433	-0.0043	-0.00389
749.008	-0.000465801	-0.00107	-0.00164	-0.000781909	-0.00405	-0.00466	-0.00354	-0.00443	-0.00329	-0.00321	-0.00317	-0.00347	-0.00402	-0.00456	-0.00495	-0.00475	-0.00555	-0.0047	-0.0048	-0.00462	-0.0043
748.443	-0.000722291	-0.000645008	-0.0015	-0.000570695	-0.00387	-0.00437	-0.00344	-0.00372	-0.00309	-0.00343	-0.003	-0.00322	-0.00373	-0.0042	-0.00489	-0.00467	-0.0051	-0.00464	-0.00458	-0.00459	-0.00449
748.018	-0.000590368	-0.0012	-0.00255	-0.000357817	-0.00356	-0.00419	-0.00341	-0.00389	-0.00321	-0.00343	-0.00298	-0.00333	-0.00388	-0.00454	-0.00543	-0.00462	-0.00503	-0.00524	-0.0042	-0.00492	-0.00435
747.453	-0.000202381	-0.00116	-0.00197	-0.000561829	-0.00405	-0.00467	-0.0036	-0.00415	-0.00318	-0.00349	-0.00318	-0.00362	-0.00407	-0.00411	-0.00496	-0.00532	-0.0053	-0.00521	-0.00466	-0.00506	-0.0045
747.028	-0.000644134	-0.00139	-0.00199	-0.00115	-0.00478	-0.00442	-0.00371	-0.00453	-0.00308	-0.0036	-0.00324	-0.00354	-0.00398	-0.00434	-0.00524	-0.00505	-0.00506	-0.00536	-0.00493	-0.00486	-0.00482
746.462	-0.00119	-0.0012	-0.00194	-0.000830621	-0.00424	-0.00445	-0.00384	-0.00421	-0.00336	-0.00354	-0.00347	-0.0033	-0.00407	-0.00427	-0.00513	-0.00488	-0.00521	-0.00499	-0.00456	-0.00465	-0.00474
746.037	-0.000610376	-0.00115	-0.00174	-0.000429753	-0.00384	-0.00433	-0.0039	-0.00376	-0.00316	-0.00374	-0.00311	-0.0035	-0.00378	-0.00475	-0.00489	-0.00483	-0.00531	-0.00489	-0.00461	-0.00483	-0.00457
745.471	-0.000880576	-0.00159	-0.00227	-0.000825006	-0.00419	-0.00458	-0.00344	-0.00459	-0.00358	-0.00319	-0.00329	-0.00364	-0.00428	-0.0049	-0.00525	-0.00477	-0.00543	-0.00523	-0.00476	-0.00453	-0.00515
745.046	-0.0001512	-0.00108	-0.00177	-0.00060976	-0.00392	-0.00386	-0.00323	-0.00407	-0.00317	-0.0028	-0.00305	-0.0029	-0.00373	-0.00456	-0.00468	-0.00482	-0.0056	-0.00498	-0.00481	-0.00455	-0.00486
744.48	-0.00106	-0.00126	-0.0015	-0.000615433	-0.00409	-0.0041	-0.00333	-0.00388	-0.00341	-0.00343	-0.00281	-0.00342	-0.00394	-0.00425	-0.00483	-0.00452	-0.00517	-0.00495	-0.00448	-0.00481	-0.00541
744.055	-0.000191928	-0.00112	-0.00201	-0.00129	-0.00363	-0.00428	-0.00381	-0.00409	-0.00331	-0.00372	-0.00302	-0.00363	-0.00393	-0.00469	-0.00515	-0.00508	-0.00516	-0.0055	-0.0051	-0.00494	-0.00458
743.488	-0.000538508	-0.00108	-0.00182	-0.00111	-0.0038	-0.00459	-0.00385	-0.00412	-0.00381	-0.00336	-0.00321	-0.00372	-0.00419	-0.00448	-0.00531	-0.0049	-0.00546	-0.00482	-0.00506	-0.00502	-0.00459
743.063	-0.000913176	-0.000988317	-0.00174	-0.000589575	-0.00338	-0.00419	-0.00351	-0.00418	-0.00315	-0.00333	-0.00344	-0.00336	-0.00416	-0.00478	-0.00505	-0.00487	-0.00537	-0.0049	-0.0043	-0.00451	-0.00501
742.497	-0.000340784	-0.00111	-0.00143	-0.000804183	-0.00396	-0.00422	-0.00336	-0.00403	-0.00325	-0.00357	-0.00303	-0.00381	-0.00374	-0.00446	-0.00474	-0.00539	-0.00503	-0.0048	-0.00449	-0.00499	-0.00469
741.93	-0.000653233	-0.00078677	-0.00134	-0.000394404	-0.00334	-0.0038	-0.00304	-0.00399	-0.0029	-0.00286	-0.00262	-0.00268	-0.00359	-0.00416	-0.00442	-0.00457	-0.00485	-0.00442	-0.00428	-0.00486	-0.004
741.504	-0.000470662	-0.00129	-0.00144	-0.000804947	-0.00374	-0.00427	-0.00338	-0.00358	-0.00323	-0.00355	-0.00301	-0.00368	-0.00412	-0.00434	-0.00549	-0.00494	-0.00537	-0.005	-0.00443	-0.00491	-0.00432
740.937	-0.000937871	-0.0014	-0.00162	-0.000468541	-0.00371	-0.00412	-0.00382	-0.00386	-0.0026	-0.00339	-0.00294	-0.00335	-0.00386	-0.00412	-0.0048	-0.00471	-0.00507	-0.00489	-0.00455	-0.00449	-0.00429
740.512	-0.000571135	-0.000971676	-0.00165	-0.000836753	-0.0034	-0.00432	-0.00326	-0.00377	-0.00321	-0.00317	-0.00316	-0.00331	-0.00406	-0.00446	-0.00471	-0.00458	-0.00523	-0.00497	-0.00442	-0.00458	-0.00419
739.944	-0.000658092	-0.0016	-0.00187	-0.00072277	-0.00398	-0.00387	-0.00318	-0.004	-0.00285	-0.00357	-0.00317	-0.00357	-0.00398	-0.00438	-0.00478	-0.00479	-0.00529	-0.00491	-0.00487	-0.00488	-0.00465
739.519	-0.000553348	-0.00101	-0.00149	-0.000799181	-0.00368	-0.00404	-0.00331	-0.00405	-0.00293	-0.00341	-0.00263	-0.00347	-0.0036	-0.00429	-0.00471	-0.00457	-0.00488	-0.00474	-0.00435	-0.00425	-0.00436
738.951	-0.000274512	-0.00149	-0.00191	-0.000946267	-0.00443	-0.0044	-0.0038	-0.00402	-0.00345	-0.00348	-0.00323	-0.00353	-0.00418	-0.00447	-0.00513	-0.00506	-0.00544	-0.00501	-0.00469	-0.00505	-0.00493
738.525	-5.48779e-06	-0.00112	-0.00188	-0.000680986	-0.00373	-0.00377	-0.00336	-0.00376	-0.00295	-0.00334	-0.00283	-0.00343	-0.00389	-0.00437	-0.00485	-0.00457	-0.00478	-0.00449	-0.00411	-0.00473	-0.00454
737.958	0.000253679	-0.00156	-0.00156	-0.000712708	-0.00379	-0.00385	-0.00347	-0.00397	-0.00285	-0.00328	-0.00321	-0.00331	-0.00393	-0.00439	-0.00484	-0.00477	-0.00469	-0.00473	-0.00485	-0.00455	-0.00475
737.532	-0.000510223	-0.0016	-0.00258	-0.00109	-0.00427	-0.00443	-0.00353	-0.00431	-0.00324	-0.00369	-0.00324	-0.00367	-0.00466	-0.00466	-0.00539	-0.00496	-0.00508	-0.00515	-0.00469	-0.00495	-0.00475
736.964	-0.000167139	-0.00113	-0.00198	-0.000647149	-0.00401	-0.00456	-0.00374	-0.00393	-0.00339	-0.00346	-0.0032	-0.00348	-0.00401	-0.00447	-0.00488	-0.00478	-0.00559	-0.00537	-0.00444	-0.00505	-0.00469
736.538	-0.00060593	-0.00183	-0.00207	-0.000710551	-0.00412	-0.0041	-0.00356	-0.00404	-0.00326	-0.00338	-0.0031	-0.00335	-0.00413	-0.00464	-0.00518	-0.00496	-0.00509	-0.00514	-0.00472	-0.00471	-0.00468
735.97	-0.000472214	-0.00105	-0.00171	-0.000325264	-0.00363	-0.0041	-0.00329	-0.00402	-0.00289	-0.00301	-0.00294	-0.00321	-0.00376	-0.00441	-0.00493	-0.00478	-0.00486	-0.00495	-0.00427	-0.00461	-0.00422
735.543	-0.000368305	-0.00168	-0.00166	-0.000692336	-0.0039	-0.00472	-0.00339	-0.00393	-0.00349	-0.00339	-0.003	-0.00389	-0.00393	-0.00452	-0.00492	-0.00524	-0.00526	-0.00463	-0.00443	-0.00476	-0.00467
734.975	-0.000466267	-0.00148	-0.00138	-0.000560578	-0.00359	-0.00427	-0.00401	-0.00374	-0.00316	-0.00358	-0.00275	-0.00339	-0.00375	-0.00414	-0.0048	-0.005	-0.00518	-0.00492	-0.00446	-0.00486	-0.00478
734.549	-0.000245588	-0.00129	-0.00182	-0.000653012	-0.00393	-0.00442	-0.00391	-0.00395	-0.00345	-0.00334	-0.00318	-0.00357	-0.00392	-0.0043	-0.00502	-0.00465	-0.00516	-0.00466	-0.00449	-0.0052	-0.00462
733.98	-0.000283514	-0.00137	-0.00167	-0.000736171	-0.00384	-0.00449	-0.00352	-0.00424	-0.00288	-0.00337	-0.00306	-0.00306	-0.00381	-0.00438	-0.00502	-0.00497	-0.00504	-0.00474	-0.00449	-0.00484	-0.00476
733.554	-0.000266285	-0.00155	-0.00175	-0.000664371	-0.00402	-0.00464	-0.00337	-0.00389	-0.00317	-0.00339	-0.00299	-0.00353	-0.00396	-0.00432	-0.00487	-0.00508	-0.0051	-0.0052	-0.00457	-0.00451	-0.00441
732.985	-0.000359459	-0.00169	-0.00179	-0.00072591	-0.00385	-0.00434	-0.00355	-0.0039	-0.00329	-0.00332	-0.00305	-0.00366	-0.00407	-0.0044	-0.00491	-0.00459	-0.00502	-0.00495	-0.0045	-0.00459	-0.00461
732.558	-0.000292103	-0.00146	-0.00217	-0.000732185	-0.00395	-0.00466	-0.00358	-0.00441	-0.00335	-0.00361	-0.00339	-0.00362	-0.00427	-0.00456	-0.00523	-0.00512	-0.00517	-0.00502	-0.00476	-0.00517	-0.00506
731.989	-0.000210454	-0.0015	-0.00198	-0.000840864	-0.00387	-0.00438	-0.00366	-0.00416	-0.00349	-0.00369	-0.00307	-0.00358	-0.00415	-0.00462	-0.00498	-0.00494	-0.00521	-0.00461	-0.00464	-0.00482	-0.00459
731.563	-0.000417754	-0.00125	-0.00184	-0.000773605	-0.00372	-0.00433	-0.00348	-0.0037	-0.00293	-0.0035	-0.00288	-0.00314	-0.00357	-0.00441	-0.00473	-0.00497	-0.00514	-0.00506	-0.00427	-0.00489	-0.00442
730.993	-0.000260542	-0.00132	-0.00145	-0.000651634	-0.00388	-0.00417	-0.00319	-0.00379	-0.0028	-0.00323	-0.00257	-0.00311	-0.00363	-0.00397	-0.00444	-0.00456	-0.00477	-0.0047	-0.00429	-0.00436	-0.0042
730.567	-0.000300743	-0.00179	-0.00206	-0.000745053	-0.00434	-0.00448	-0.00438	-0.00423	-0.00317	-0.00343	-0.00301	-0.00361	-0.00416	-0.0048	-0.00541	-0.00507	-0.00509	-0.00507	-0.00444	-0.00494	-0.00456
729.997	-0.000539749	-0.00168	-0.00195	-0.0013	-0.00421	-0.00424	-0.00358	-0.00425	-0.00319	-0.00353	-0.00327	-0.00353	-0.00411	-0.00464	-0.00509	-0.00488	-0.00507	-0.00497	-0.00464	-0.00483	-0.00462
729.57	-0.000380512	-0.00143	-0.00176	-0.000692963	-0.00383	-0.00405	-0.00358	-0.00405	-0.00295	-0.00324	-0.00288	-0.00346	-0.00403	-0.00462	-0.00487	-0.00477	-0.00496	-0.00531	-0.00473	-0.00527	-0.00417
729.001	-0.00046306	-0.00143	-0.00184	-0.000448774	-0.00371	-0.00416	-0.00336	-0.0038	-0.003	-0.00325	-0.00291	-0.00314	-0.00362	-0.00439	-0.0046	-0.00447	-0.0053	-0.00469	-0.00486	-0.0046	-0.0046
728.431	-0.000203727	-0.00173	-0.00164	-0.000487516	-0.00409	-0.00438	-0.00352	-0.0043	-0.00307	-0.00316	-0.0032	-0.0035	-0.00397	-0.00444	-0.00503	-0.00507	-0.00522	-0.00506	-0.00475	-0.00479	-0.00425
728.004	-0.00040922	-0.00163	-0.00167	-0.000709354	-0.00412	-0.00447	-0.00371	-0.00428	-0.00303	-0.0037	-0.00309	-0.00354	-0.00361	-0.00456	-0.00493	-0.00478	-0.00549	-0.00479	-0.00447	-0.00472	-0.00472
727.434	-0.000289205	-0.00137	-0.00151	-0.000536796	-0.00356	-0.00409	-0.00327	-0.00393	-0.00295	-0.00315	-0.00291	-0.00334	-0.0038	-0.00429	-0.00474	-0.00483	-0.00503	-0.00502	-0.00448	-0.00443	-0.00445
727.006	-0.00030602	-0.00102	-0.00168	-0.000670782	-0.00414	-0.004	-0.00332	-0.004	-0.0031	-0.00308	-0.00272	-0.00339	-0.00348	-0.00396	-0.00449	-0.00443	-0.00494	-0.00466	-0.00423	-0.00427	-0.00412
726.436	-0.00021656	-0.00168	-0.00175	-0.00101	-0.00387	-0.00431	-0.00349	-0.00423	-0.00297	-0.00336	-0.00301	-0.00348	-0.00402	-0.00437	-0.00498	-0.00458	-0.00515	-0.00465	-0.00453	-0.00441	-0.00445
726.009	-9.61299e-05	-0.00186	-0.00159	-0.000673399	-0.00374	-0.00441	-0.00367	-0.00423	-0.00313	-0.00335	-0.00291	-0.00367	-0.00389	-0.00403	-0.00498	-0.00489	-0.00498	-0.00514	-0.00437	-0.00457	-0.00454
725.438	-0.000325575	-0.00153	-0.00159	-0.000836656	-0.00416	-0.00433	-0.00365	-0.00409	-0.00318	-0.0034	-0.003	-0.00389	-0.00383	-0.00467	-0.00465	-0.00492	-0.0051	-0.0049	-0.00471	-0.00473	-0.00483
725.011	-0.000313935	-0.00178	-0.00172	-0.000714742	-0.00402	-0.00431	-0.00364	-0.00405	-0.00355	-0.00343	-0.00304	-0.00318	-0.00399	-0.00427	-0.0049	-0.00484	-0.00514	-0.00469	-0.00456	-0.00447	-0.00464
724.44	-0.000318539	-0.00138	-0.00175	-0.00060277	-0.00351	-0.00414	-0.00338	-0.00384	-0.00287	-0.00325	-0.00288	-0.00338	-0.00351	-0.00438	-0.00462	-0.00452	-0.00494	-0.00434	-0.0041	-0.00469	-0.00438
724.012	-0.000652923	-0.00186	-0.00153	-0.000296451	-0.0037	-0.00418	-0.00314	-0.00402	-0.00304	-0.00302	-0.0028	-0.00325	-0.00357	-0.00406	-0.00468	-0.00457	-0.00497	-0.00493	-0.00402	-0.00461	-0.00434
723.442	-0.000480281	-0.00136	-0.0015	-0.000292153	-0.00372	-0.00398	-0.00312	-0.00374	-0.00291	-0.00315	-0.00289	-0.00341	-0.00322	-0.00415	-0.00463	-0.00458	-0.00493	-0.00484	-0.00401	-0.00442	-0.00433
723.014	-5.97925e-05	-0.00156	-0.0016	-0.000442339	-0.00388	-0.00395	-0.00303	-0.0037	-0.00265	-0.00295	-0.00269	-0.00346	-0.00356	-0.00425	-0.00465	-0.0048	-0.0048	-0.00442	-0.00414	-0.00463	-0.00409
722.443	-0.000571393	-0.00153	-0.00169	-0.000674218	-0.00375	-0.00451	-0.00321	-0.00381	-0.00326	-0.00337	-0.00277	-0.00333	-0.00372	-0.00429	-0.00484	-0.0047	-0.00513	-0.00484	-0.00437	-0.00492	-0.00437
722.015	-0.000512292	-0.00144	-0.00151	-0.000222728	-0.00386	-0.00405	-0.00312	-0.00372	-0.00282	-0.00301	-0.00251	-0.00322	-0.00367	-0.00414	-0.00444	-0.00452	-0.00477	-0.00447	-0.0038	-0.0043	-0.00426
721.444	-0.000370788	-0.00164	-0.00125	-0.000312786	-0.00349	-0.00436	-0.00311	-0.00366	-0.00253	-0.00325	-0.00264	-0.0029	-0.00342	-0.00425	-0.00451	-0.00424	-0.00491	-0.00446	-0.00377	-0.00404	-0.00413
721.015	-0.000310779	-0.00161	-0.00123	-0.000516441	-0.00346	-0.00408	-0.00301	-0.0038	-0.00265	-0.00304	-0.00273	-0.00322	-0.00362	-0.00417	-0.00447	-0.00477	-0.00492	-0.00477	-0.00388	-0.00435	-0.00408
720.444	-0.000155443	-0.00183	-0.00133	-0.000337272	-0.00373	-0.00385	-0.00292	-0.00354	-0.00272	-0.00285	-0.00277	-0.00288	-0.00324	-0.00383	-0.00416	-0.00428	-0.00459	-0.00446	-0.00413	-0.0042	-0.00392
720.016	-0.00101	-0.00191	-0.00112	-0.000181772	-0.00342	-0.00359	-0.00293	-0.00359	-0.00261	-0.0028	-0.00243	-0.00273	-0.00313	-0.00403	-0.00432	-0.00424	-0.00451	-0.00427	-0.00384	-0.00401	-0.00418
719.444	-0.000498433	-0.00133	-0.00106	-0.00019455	-0.0033	-0.00394	-0.00298	-0.00365	-0.00247	-0.0028	-0.00261	-0.00295	-0.00325	-0.00399	-0.00465	-0.00436	-0.0049	-0.00481	-0.00393	-0.00422	-0.00422
719.016	7.89529e-06	-0.00144	-0.00109	-0.000370853	-0.00355	-0.00371	-0.00301	-0.00368	-0.00265	-0.00281	-0.00271	-0.00312	-0.00338	-0.0039	-0.00435	-0.00398	-0.00472	-0.00436	-0.00402	-0.00406	-0.00411
718.444	-6.95241e-05	-0.0015	-0.0012	-1.07101e-05	-0.0034	-0.00388	-0.00311	-0.00339	-0.00299	-0.00279	-0.00251	-0.00286	-0.00351	-0.00429	-0.00441	-0.00421	-0.00452	-0.00442	-0.00384	-0.00429	-0.00367
718.015	-0.000238603	-0.00119	-0.00155	-0.000540888	-0.00354	-0.0039	-0.00318	-0.0035	-0.00278	-0.0029	-0.00255	-0.0031	-0.00348	-0.00389	-0.00421	-0.00418	-0.00487	-0.00453	-0.00402	-0.00426	-0.00397
717.443	-0.000495692	-0.00137	-0.0012	-0.000187566	-0.00338	-0.00367	-0.00294	-0.00356	-0.00253	-0.0028	-0.00225	-0.00315	-0.00341	-0.00392	-0.00416	-0.00422	-0.00448	-0.00454	-0.00391	-0.00436	-0.00378
717.014	-0.0008241	-0.00172	-0.00119	-0.000277996	-0.00345	-0.00364	-0.00293	-0.00368	-0.00248	-0.00288	-0.0023	-0.00274	-0.00349	-0.00376	-0.00438	-0.00424	-0.00435	-0.00427	-0.00452	-0.00418	-0.00385
716.442	-0.000309951	-0.00157	-0.00143	-0.000555634	-0.00385	-0.00375	-0.00322	-0.00379	-0.00232	-0.00292	-0.00248	-0.00278	-0.00329	-0.00381	-0.00445	-0.00446	-0.00465	-0.0047	-0.00405	-0.00449	-0.00448
716.013	-0.000787358	-0.00105	-0.000836378	0.00027023	-0.00335	-0.00341	-0.00259	-0.00333	-0.00218	-0.00231	-0.00202	-0.00253	-0.00278	-0.00356	-0.00402	-0.00366	-0.0042	-0.00391	-0.0037	-0.00384	-0.00365
715.441	-0.000641136	-0.00111	-0.00115	0.000102993	-0.00364	-0.00347	-0.00268	-0.0031	-0.00211	-0.00241	-0.00216	-0.00269	-0.00307	-0.00363	-0.00435	-0.00387	-0.00438	-0.00403	-0.0039	-0.00376	-0.00389
715.012	-0.000279892	-0.00128	-0.0012	-0.000161241	-0.00343	-0.00398	-0.0031	-0.00394	-0.00235	-0.0023	-0.00253	-0.00294	-0.00337	-0.00393	-0.00444	-0.00438	-0.00451	-0.00398	-0.00401	-0.00417	-0.0036
714.44	-0.000680681	-0.00151	-0.00144	-0.000626875	-0.00371	-0.00406	-0.00302	-0.00349	-0.00231	-0.0027	-0.0024	-0.00288	-0.00295	-0.0038	-0.00453	-0.00428	-0.00466	-0.00418	-0.00354	-0.00422	-0.00398
714.01	-0.001	-0.00192	-0.000923046	0.00037344	-0.00327	-0.00314	-0.00264	-0.00322	-0.00233	-0.00257	-0.00206	-0.00244	-0.00274	-0.00363	-0.00399	-0.00369	-0.00436	-0.00393	-0.00345	-0.00394	-0.00378
713.438	-0.000194722	-0.00164	-0.00102	-9.0781e-05	-0.00346	-0.00387	-0.00296	-0.00352	-0.00226	-0.00246	-0.00287	-0.00306	-0.00353	-0.00413	-0.0042	-0.00406	-0.00444	-0.00441	-0.00418	-0.00434	-0.00369
713.008	-0.000396858	-0.00128	-0.00102	-0.000184454	-0.00327	-0.00363	-0.00271	-0.00324	-0.00219	-0.00238	-0.00182	-0.00262	-0.00333	-0.0035	-0.00417	-0.00407	-0.00404	-0.00373	-0.00352	-0.00398	-0.00366
712.435	-0.000138157	-0.00105	-0.000603409	0.000235258	-0.00285	-0.00332	-0.00249	-0.00286	-0.00192	-0.0023	-0.00176	-0.00258	-0.00283	-0.00346	-0.004	-0.0035	-0.00399	-0.00385	-0.00341	-0.00334	-0.00334
712.006	-0.000337577	-0.00151	-0.00116	-0.000226864	-0.00338	-0.00375	-0.00278	-0.00357	-0.00261	-0.003	-0.00226	-0.00295	-0.00338	-0.00367	-0.00397	-0.0041	-0.00451	-0.00416	-0.00378	-0.00387	-0.0037
711.433	0.000150553	-0.00141	-0.000816888	-0.000129723	-0.00348	-0.00362	-0.00288	-0.0035	-0.00251	-0.00278	-0.00232	-0.00281	-0.00326	-0.00383	-0.00417	-0.00407	-0.0043	-0.00438	-0.00379	-0.00404	-0.00365
711.003	-7.6978e-05	-0.00112	-0.000844511	-8.19019e-05	-0.00312	-0.00338	-0.00262	-0.00334	-0.00229	-0.00245	-0.00208	-0.00272	-0.00291	-0.00359	-0.00391	-0.00387	-0.00423	-0.00382	-0.00392	-0.00374	-0.00367
710.43	-0.000407409	-0.00115	-0.000843834	0.000459981	-0.00329	-0.00343	-0.00248	-0.00269	-0.00201	-0.00234	-0.0018	-0.00221	-0.00299	-0.00352	-0.00413	-0.00361	-0.00423	-0.00378	-0.00326	-0.00358	-0.0032
710	-0.000500346	-0.0011	-0.00102	0.000260396	-0.00336	-0.00352	-0.00259	-0.00312	-0.00218	-0.00251	-0.00206	-0.00228	-0.00288	-0.00337	-0.00417	-0.00411	-0.00433	-0.00349	-0.00366	-0.00348	-0.0036
709.57	-0.000522634	-0.00125	-0.00108	0.000118666	-0.00309	-0.00333	-0.00285	-0.00322	-0.00197	-0.00243	-0.00207	-0.00249	-0.00317	-0.00379	-0.00402	-0.00407	-0.00436	-0.00403	-0.00323	-0.00386	-0.00331
708.997	-0.000593057	-0.00111	-0.000665119	0.000624253	-0.00271	-0.00324	-0.00257	-0.00286	-0.00184	-0.00222	-0.00176	-0.00264	-0.00272	-0.00313	-0.00385	-0.00339	-0.00398	-0.00367	-0.00375	-0.00325	-0.00313
708.566	-0.000843115	-0.00124	-0.000890788	0.000207414	-0.00331	-0.00328	-0.00237	-0.00312	-0.00213	-0.00225	-0.00201	-0.00245	-0.00291	-0.00383	-0.00422	-0.00387	-0.004	-0.00372	-0.00345	-0.00383	-0.00322
707.993	-0.000513998	-0.00149	-0.000860714	-3.78183e-05	-0.00334	-0.00346	-0.00288	-0.00311	-0.00217	-0.00256	-0.00186	-0.00258	-0.00279	-0.00373	-0.00397	-0.00379	-0.00421	-0.00418	-0.00335	-0.00387	-0.0033
707.563	-0.000209833	-0.00114	-0.000742219	0.000314424	-0.00293	-0.00325	-0.00253	-0.00329	-0.00202	-0.00221	-0.00198	-0.00231	-0.00256	-0.00342	-0.00383	-0.0038	-0.00379	-0.00356	-0.00362	-0.00349	-0.00333
706.989	-0.000866005	-0.00125	-0.000616989	0.000328813	-0.00305	-0.00329	-0.00233	-0.00297	-0.00175	-0.00237	-0.00178	-0.00223	-0.00284	-0.00341	-0.0039	-0.00351	-0.00401	-0.00352	-0.00326	-0.00346	-0.00328
706.558	-0.000527494	-0.00168	-0.000678261	0.000267604	-0.00342	-0.00351	-0.00237	-0.00335	-0.00217	-0.00236	-0.00235	-0.0025	-0.00294	-0.00352	-0.00397	-0.00394	-0.00422	-0.0039	-0.0035	-0.00378	-0.00356
705.984	-0.00107	-0.00124	-0.000515705	0.00017706	-0.00305	-0.00314	-0.0026	-0.00291	-0.00189	-0.00233	-0.0017	-0.0023	-0.00273	-0.00311	-0.00398	-0.00388	-0.00402	-0.00379	-0.00352	-0.00353	-0.0034
705.554	-0.000707146	-0.00181	-0.00078139	0.000158345	-0.00333	-0.00321	-0.00266	-0.00312	-0.00228	-0.0025	-0.00176	-0.00251	-0.00281	-0.00333	-0.00379	-0.00395	-0.00417	-0.0038	-0.00397	-0.00387	-0.00356
704.98	-0.000158393	-0.00121	-0.000596591	0.000254933	-0.0031	-0.00323	-0.00283	-0.00319	-0.00199	-0.00196	-0.00167	-0.00207	-0.00247	-0.0034	-0.0035	-0.00367	-0.00437	-0.00373	-0.00299	-0.00365	-0.00311
704.549	-0.000557588	-0.00156	-0.001	0.000286512	-0.0028	-0.00314	-0.00234	-0.00307	-0.00204	-0.00251	-0.00192	-0.00235	-0.0031	-0.00335	-0.00385	-0.00368	-0.00434	-0.00388	-0.00314	-0.00364	-0.00342
703.975	-0.000668741	-0.00105	-0.000521327	0.000478169	-0.00301	-0.00283	-0.00211	-0.00305	-0.0015	-0.00196	-0.00147	-0.00223	-0.00226	-0.00289	-0.00353	-0.00355	-0.00397	-0.00355	-0.00323	-0.00319	-0.00313
703.544	-0.000207504	-0.00156	-0.00104	0.000211948	-0.00346	-0.00333	-0.00281	-0.0035	-0.00216	-0.0024	-0.00194	-0.00239	-0.00279	-0.00339	-0.0039	-0.0037	-0.00418	-0.00397	-0.00388	-0.00336	-0.00357
702.969	-0.000659436	-0.00106	-0.0006925	0.000580344	-0.00306	-0.00328	-0.00254	-0.00285	-0.0017	-0.00188	-0.00179	-0.00249	-0.00264	-0.00327	-0.00356	-0.00369	-0.00365	-0.00351	-0.00333	-0.00358	-0.00311
702.538	-0.000569325	-0.00136	-0.000737216	0.000218597	-0.00298	-0.00288	-0.00213	-0.00322	-0.00159	-0.00241	-0.00161	-0.0024	-0.00246	-0.0033	-0.00353	-0.00365	-0.00376	-0.00345	-0.0033	-0.00387	-0.00305
701.963	-4.58675e-05	-0.00117	-0.000649435	0.000320852	-0.00261	-0.0033	-0.00214	-0.00293	-0.00168	-0.00183	-0.00166	-0.00218	-0.00281	-0.00324	-0.00371	-0.00381	-0.00379	-0.00365	-0.00341	-0.0036	-0.00304
701.532	-0.00102	-0.00108	-0.00044119	0.000279872	-0.00275	-0.00275	-0.00224	-0.00269	-0.00164	-0.00196	-0.00152	-0.00228	-0.00268	-0.00312	-0.00356	-0.00329	-0.00385	-0.00369	-0.00297	-0.0033	-0.00332
700.957	-0.000911471	-0.00097934	-0.000253947	0.000430071	-0.00282	-0.00294	-0.00194	-0.00263	-0.00166	-0.00202	-0.0015	-0.002	-0.00221	-0.00299	-0.00349	-0.00309	-0.00365	-0.00312	-0.00314	-0.00323	-0.00328
700.526	-0.000285791	-0.00105	-0.000850653	0.000106611	-0.00277	-0.00302	-0.00218	-0.00289	-0.00167	-0.00226	-0.00172	-0.00232	-0.00237	-0.00347	-0.00364	-0.00355	-0.00383	-0.00338	-0.0031	-0.00336	-0.00308
699.951	-0.000521238	-0.00119	-0.000628168	0.000296596	-0.00261	-0.00306	-0.00212	-0.0027	-0.00174	-0.00175	-0.00133	-0.00207	-0.00257	-0.00307	-0.00384	-0.00348	-0.00374	-0.00359	-0.00302	-0.00321	-0.00315
699.52	-0.000171228	-0.00144	-0.000586888	0.000530667	-0.00291	-0.00294	-0.00211	-0.00295	-0.00163	-0.00198	-0.00138	-0.00187	-0.00268	-0.00302	-0.00356	-0.00328	-0.00351	-0.00367	-0.00315	-0.00329	-0.00346
698.944	-0.000461198	-0.0012	-0.000391334	0.00075893	-0.00262	-0.00265	-0.00202	-0.00236	-0.00107	-0.00175	-0.00131	-0.00184	-0.00214	-0.00304	-0.00327	-0.00283	-0.0034	-0.00312	-0.00289	-0.00288	-0.00292
698.513	-0.00060045	-0.00152	-0.000615702	0.0001034	-0.00304	-0.0031	-0.00244	-0.00267	-0.00164	-0.00188	-0.0018	-0.00234	-0.00255	-0.00354	-0.00338	-0.00365	-0.00376	-0.00364	-0.00313	-0.00336	-0.00315
697.937	-0.000338612	-0.000913279	-7.91029e-05	0.00115	-0.00229	-0.00252	-0.00154	-0.00236	-0.00103	-0.00141	-0.00147	-0.00144	-0.00178	-0.00265	-0.00268	-0.00308	-0.00303	-0.00267	-0.00254	-0.00282	-0.0024
697.505	-7.73404e-05	-0.000893724	-0.000255393	0.000858171	-0.00253	-0.00267	-0.00197	-0.00249	-0.00133	-0.00152	-0.00144	-0.00179	-0.00224	-0.00284	-0.00323	-0.00308	-0.00332	-0.00316	-0.00256	-0.00293	-0.00268
696.93	-0.000402547	-0.00118	-0.000492006	0.000620684	-0.00278	-0.00299	-0.00195	-0.00283	-0.00156	-0.00184	-0.00116	-0.00199	-0.00221	-0.00316	-0.00329	-0.00307	-0.00345	-0.00314	-0.00286	-0.00279	-0.00271
696.498	-0.0012	-0.0011	-0.000469424	0.000193544	-0.00246	-0.003	-0.00214	-0.00268	-0.00167	-0.00195	-0.00135	-0.00164	-0.00234	-0.00319	-0.00364	-0.00309	-0.00398	-0.00337	-0.00274	-0.0029	-0.00268
696.066	-0.001	-0.00136	-0.000446899	0.00095723	-0.00231	-0.00278	-0.00179	-0.00258	-0.00112	-0.00148	-0.00102	-0.00178	-0.00264	-0.00313	-0.00318	-0.00293	-0.00382	-0.0026	-0.00286	-0.003	-0.00259
695.49	-0.000638965	-0.0017	-0.000904258	0.000682147	-0.00288	-0.00305	-0.00214	-0.00318	-0.00124	-0.00201	-0.00146	-0.00214	-0.00253	-0.0032	-0.00351	-0.00318	-0.00388	-0.00393	-0.00315	-0.00289	-0.003
695.058	-0.000322419	-0.000802112	2.57585e-05	0.00105	-0.00197	-0.00229	-0.00125	-0.00205	-0.00111	-0.0011	-0.000847258	-0.00134	-0.00155	-0.00229	-0.00297	-0.00265	-0.00289	-0.00256	-0.00226	-0.00249	-0.00213
694.482	-0.000501381	-0.000895083	-6.82826e-05	0.000651796	-0.00246	-0.00191	-0.00184	-0.00232	-0.00133	-0.00159	-0.00122	-0.00144	-0.00194	-0.00256	-0.00297	-0.00265	-0.00309	-0.00287	-0.00232	-0.00268	-0.00287
694.05	-0.000152907	-0.00131	-0.000285987	0.00109	-0.00237	-0.00222	-0.00181	-0.00245	-0.00125	-0.00158	-0.000967023	-0.00187	-0.00174	-0.00273	-0.00292	-0.00269	-0.00311	-0.0028	-0.00226	-0.00287	-0.00228
693.473	-0.00019198	-0.00123	-0.000448473	0.000488315	-0.00246	-0.00258	-0.00191	-0.0024	-0.0011	-0.00157	-0.00107	-0.00202	-0.0023	-0.00306	-0.00305	-0.00314	-0.00353	-0.00317	-0.00264	-0.00296	-0.00246
693.041	-0.000647701	-0.00104	-0.000272491	0.000957958	-0.00238	-0.00276	-0.002	-0.00261	-0.00104	-0.00177	-0.000976661	-0.00148	-0.00209	-0.00309	-0.00276	-0.00304	-0.00314	-0.00331	-0.00272	-0.00303	-0.00263
692.464	-0.000416978	-0.000688692	0.000227512	0.00128	-0.00194	-0.00202	-0.00138	-0.00217	-0.000817866	-0.00145	-0.000763432	-0.00111	-0.00181	-0.00236	-0.00285	-0.00254	-0.00264	-0.00272	-0.00214	-0.0023	-0.00204
692.032	-0.000232911	-0.000521344	0.000481211	0.00156	-0.00185	-0.00239	-0.00126	-0.00196	-0.000540172	-0.00112	-0.000468462	-0.000664578	-0.00109	-0.00213	-0.00236	-0.00206	-0.00258	-0.00263	-0.00217	-0.00235	-0.00211
691.455	-0.000751802	-0.00111	7.85309e-05	0.00124	-0.00202	-0.00244	-0.00179	-0.00221	-0.000888783	-0.00115	-0.000695192	-0.00168	-0.00161	-0.00223	-0.00259	-0.0026	-0.00294	-0.00296	-0.00241	-0.00273	-0.00213
691.023	-0.00054218	-0.000796383	0.000191828	0.00123	-0.00189	-0.00216	-0.00164	-0.00195	-0.000710198	-0.00114	-0.00054364	-0.00154	-0.00154	-0.00231	-0.00239	-0.0021	-0.0031	-0.00281	-0.00219	-0.00246	-0.0021
690.446	-0.000623766	-0.000508531	0.000539278	0.00127	-0.00153	-0.00199	-0.00147	-0.00192	-0.000426402	-0.000975751	-0.000163755	-0.000834223	-0.0012	-0.00212	-0.00258	-0.00231	-0.00272	-0.00217	-0.00175	-0.00192	-0.00171
690.013	-0.000342336	-0.000890516	0.000157358	0.0011	-0.00208	-0.00247	-0.0012	-0.0019	-0.000628732	-0.00136	-0.00078438	-0.00148	-0.00178	-0.00219	-0.00286	-0.00255	-0.0029	-0.00219	-0.0023	-0.00247	-0.00215
689.436	-0.000323195	-0.000994528	0.000118575	0.00165	-0.00167	-0.0021	-0.000848528	-0.00182	-0.000618315	-0.000934952	-0.000337218	-0.000902338	-0.00158	-0.00189	-0.00238	-0.00202	-0.00254	-0.00233	-0.00228	-0.00224	-0.00154
689.003	-0.000462698	-0.000529698	-1.99656e-05	0.00145	-0.00175	-0.002	-0.000992569	-0.00164	-0.000499071	-0.000913347	-0.000290384	-0.00137	-0.00157	-0.00232	-0.0024	-0.00218	-0.00229	-0.00211	-0.00211	-0.00184	-0.00171
688.57	-0.000344975	-0.000507701	0.000709725	0.00183	-0.00142	-0.00213	-0.000649434	-0.00188	-0.00054966	-0.000723135	-0.000455803	-0.00101	-0.0013	-0.0019	-0.00202	-0.00204	-0.0023	-0.00206	-0.00196	-0.00171	-0.0017
687.993	-0.000613892	-0.000190886	0.000556383	0.00197	-0.0014	-0.00194	-0.00076514	-0.00163	-0.000244817	-0.000523985	-0.000248317	-0.000809031	-0.00117	-0.00155	-0.00184	-0.00159	-0.00192	-0.00202	-0.00148	-0.00185	-0.00163
687.56	-0.000996501	-0.000482183	0.000382151	0.00173	-0.00122	-0.00136	-0.00114	-0.0014	-0.00041795	-0.000861582	-5.61284e-05	-0.000717275	-0.0015	-0.00161	-0.00198	-0.00198	-0.00203	-0.00215	-0.00167	-0.0018	-0.00158
686.982	-1.79645e-05	-0.00028065	0.000721415	0.00179	-0.00141	-0.00138	-0.000765921	-0.00157	-0.000314994	-0.000633057	-0.000215799	-0.000762418	-0.00123	-0.00205	-0.00222	-0.00199	-0.0022	-0.00173	-0.00171	-0.00178	-0.00177
686.549	-0.000592901	-0.000693334	0.000194111	0.00127	-0.00193	-0.00163	-0.00101	-0.00166	-0.000564652	-0.000699656	-0.000237244	-0.00103	-0.00139	-0.00256	-0.00247	-0.00229	-0.00239	-0.00264	-0.00217	-0.00229	-0.00157
685.971	-0.000738623	-0.000537407	0.000587067	0.00143	-0.00137	-0.00151	-0.00106	-0.0016	-5.97505e-05	-0.000589903	-0.00011272	-0.00046958	-0.00164	-0.00182	-0.00244	-0.00195	-0.00205	-0.00158	-0.00131	-0.00198	-0.00131
685.538	-0.000592281	-0.000894453	0.000468481	0.00158	-0.00184	-0.00217	-0.000754621	-0.0019	-0.000458741	-0.000796744	-0.000585416	-0.000680268	-0.00128	-0.00243	-0.00279	-0.00214	-0.0024	-0.00208	-0.00177	-0.0021	-0.00175
684.96	2.36604e-05	-0.000804701	0.000429434	0.00197	-0.00153	-0.00175	-0.000853785	-0.00118	-0.000210715	-0.000478759	-6.67653e-06	-0.000738573	-0.00107	-0.00177	-0.00201	-0.00187	-0.00232	-0.00178	-0.00125	-0.00184	-0.00137
684.526	-0.00024207	-0.000248551	0.000797979	0.00203	-0.00109	-0.00119	-0.000566222	-0.00169	-0.000261291	-0.000219618	0.000218612	-0.000108019	-0.000561036	-0.00184	-0.0017	-0.0014	-0.00172	-0.00152	-0.00125	-0.00141	-0.00137
683.948	-0.000685385	-0.000267206	0.000784962	0.00197	-0.00139	-0.00143	-0.000375857	-0.00153	9.76406e-05	-0.00033255	-0.000272987	-0.000899108	-0.00099932	-0.00127	-0.00183	-0.00176	-0.00164	-0.0017	-0.00163	-0.00162	-0.00155
683.515	-0.000728803	-0.000285568	0.000381906	0.00203	-0.0012	-0.00138	-0.000399872	-0.00111	-9.60142e-05	-0.000583722	0.000260391	-0.000469907	-0.000634089	-0.00167	-0.00163	-0.0016	-0.00198	-0.00152	-0.00128	-0.00159	-0.00112
682.936	-0.000651682	8.29689e-05	0.000842382	0.00238	-0.00102	-0.000831588	-0.000175482	-0.00127	0.000197709	-0.000380354	0.000449607	-0.000281338	-0.000379888	-0.00125	-0.00147	-0.00128	-0.00184	-0.00129	-0.000911924	-0.00172	-0.0014
682.503	-0.000724772	-0.000237167	0.000634872	0.00182	-0.00086771	-0.00147	-0.000557361	-0.0015	-0.000224405	-0.000340622	0.000171112	-0.00083655	-0.00071075	-0.00174	-0.00224	-0.00142	-0.00196	-0.00187	-0.00183	-0.00151	-0.00113
682.069	-0.000295	-0.000271263	0.000982867	0.00193	-0.00176	-0.00141	-0.000304643	-0.0016	-0.000131125	-0.000533724	0.000455002	-0.000716669	-0.00106	-0.00135	-0.00156	-0.00186	-0.00201	-0.00144	-0.00107	-0.00143	-0.00136
681.49	-0.000273839	3.06211e-05	0.00122	0.0024	-0.000722301	-0.00104	-6.79757e-05	-0.000790215	0.00025346	-0.000171578	0.000689017	-0.000150585	-0.000277514	-0.00116	-0.00135	-0.00088979	-0.00147	-0.0015	-0.000762005	-0.00128	-0.000781882
681.056	-0.000330179	0.000146047	0.00112	0.00239	-0.000727766	-0.00127	-0.00027066	-0.000853607	-2.57634e-05	-0.000241722	0.000306009	-0.000229222	-0.000678367	-0.00136	-0.00158	-0.00146	-0.00181	-0.00147	-0.00131	-0.00123	-0.000869946
680.478	-0.00029231	-0.0004056	0.000886104	0.00192	-0.00103	-0.00138	-0.000636089	-0.00134	-5.63916e-06	-0.000535421	0.000252201	-0.000402848	-0.000507518	-0.00116	-0.00224	-0.00201	-0.0019	-0.00176	-0.00119	-0.0014	-0.00135
680.044	-0.00102	-0.000161888	0.000993673	0.00213	-0.00109	-0.00123	-0.00038134	-0.000827574	0.000624444	-0.000253512	0.000710644	-4.86971e-05	-0.00053415	-0.0012	-0.00166	-0.00132	-0.00168	-0.00129	-0.00131	-0.00124	-0.000759214
679.465	-0.000528942	0.00037453	0.00135	0.00276	-0.000476858	-0.000518657	-8.5301e-06	-0.000360685	0.00102	0.000393033	0.000805098	0.000318067	-0.000186587	-0.000742942	-0.0012	-0.00105	-0.00135	-0.000927089	-0.000582125	-0.00089573	-0.000656483
679.03	-0.000288222	-0.000405033	0.000882493	0.0022	-0.00139	-0.0011	-0.000281297	-0.00113	0.000343818	-4.92765e-05	0.000418465	-5.58479e-05	-0.000671777	-0.00127	-0.00178	-0.00145	-0.00182	-0.00184	-0.0011	-0.00137	-0.000920885
678.451	-0.000343112	-3.73201e-05	0.00111	0.00219	-0.000724106	-0.000974668	-0.000799811	-0.000573332	0.000640131	-0.000264052	0.000271666	0.000185688	-0.000271445	-0.00113	-0.00147	-0.00112	-0.00143	-0.00198	-0.000620192	-0.00102	-0.00104
678.017	-0.000425874	5.32897e-05	0.00135	0.00272	-0.000865244	-0.000947092	0.000126006	-0.000734514	0.000634736	0.000270748	0.000464903	0.000121307	-0.000265547	-0.000907439	-0.00134	-0.000931553	-0.00138	-0.00141	-0.000464276	-0.000828148	-0.000707695
677.438	-0.000360856	0.000364597	0.00161	0.00278	-0.000364083	-0.000936065	2.93381e-05	-0.000646594	0.000628751	0.000767748	0.000981163	0.000317532	0.000187191	-0.00101	-0.00173	-0.00109	-0.00122	-0.000867287	-0.000283007	-0.000424596	-0.000429701
677.003	-0.000886466	-0.000442706	0.00111	0.00202	-0.00107	-0.00108	-0.000311233	-0.000906458	0.000263383	7.93746e-05	0.000559644	-0.000167708	-0.000328298	-0.00118	-0.00169	-0.00142	-0.00161	-0.00156	-0.00112	-0.00131	-0.00103
676.569	-0.000384547	3.05843e-05	0.00167	0.00265	-0.000597894	-0.00106	0.000204818	-0.000359017	0.00103	0.000469794	0.000946491	-4.12685e-05	-0.000104915	-0.00072952	-0.000940343	-0.000844744	-0.00145	-0.00089274	-0.000592635	-0.000900506	-0.000558284
675.989	-0.000244967	-0.000252489	0.00137	0.00239	-0.000422825	-0.00118	0.000180287	-0.000659239	0.000841115	0.000136759	0.00042173	-5.66115e-05	-0.000162654	-0.00134	-0.000989921	-0.00127	-0.00133	-0.00101	-0.000865204	-0.000702347	-0.000677426
675.554	-0.000763172	2.6237e-05	0.00174	0.00265	-0.000804953	-0.000784562	0.000238991	-0.000658413	0.000678886	0.000359341	0.00148	0.000116704	-8.89917e-05	-0.000413334	-0.00119	-0.00101	-0.00116	-0.000884803	-0.000485642	-0.000746364	-0.000658827
674.975	-0.000319936	-0.000424804	0.00127	0.00212	-0.00104	-0.000972687	-0.000365525	-0.000895267	0.000442686	2.06954e-05	0.00032176	-0.000125268	-0.000417022	-0.00164	-0.00166	-0.00119	-0.00169	-0.00153	-0.0014	-0.00129	-0.0011
674.54	-0.000212834	-0.000339637	0.00115	0.00239	-0.00073007	-0.000884387	4.73011e-05	-0.000866854	0.000675751	-0.000232324	0.000732835	4.98742e-05	-0.000355996	-0.00107	-0.0012	-0.00121	-0.00169	-0.00134	-0.000637672	-0.000982645	-0.000445547
673.96	-0.000211126	5.96276e-05	0.00119	0.00282	-0.00083525	-0.000923507	-0.000130597	-0.000497417	0.000664804	0.000207161	0.000942383	0.000200331	-3.32239e-05	-0.000793019	-0.00128	-0.000712795	-0.00148	-0.000748115	-0.000317029	-0.000637532	-0.00037274
673.525	-0.000614254	-0.000357542	0.00151	0.00271	-0.000837079	-0.000628686	-5.60383e-06	-0.00056876	0.000836902	0.000517813	0.000974796	0.000345945	-0.000108873	-0.000681221	-0.00137	-0.001	-0.00137	-0.000901447	-0.000705362	-0.000621976	-0.00046319
672.945	-0.000707043	-0.000264762	0.00151	0.00273	-0.000728225	-0.000822857	0.000393862	-0.000403796	0.000707073	0.000529125	0.00083674	0.000317159	0.000110356	-0.000674839	-0.00095405	-0.000752882	-0.00117	-0.00106	-0.000577506	-0.000581496	5.84052e-05
672.51	-0.000357131	-0.000447014	0.00101	0.00241	-0.000616542	-0.000780119	0.000197932	-0.000811018	0.00046822	9.67466e-05	0.00070845	-0.000297299	-2.68255e-05	-0.000812833	-0.00118	-0.00125	-0.000972113	-0.0011	-0.000593928	-0.000802049	-0.000850546
671.929	-0.000738726	-0.000436677	0.00163	0.00235	-0.000675139	-0.000558088	0.000234627	-0.000562391	0.000777591	0.000422232	0.000803069	0.000622549	-0.000154324	-0.000691721	-0.000952622	-0.000695944	-0.00138	-0.00111	-0.000446061	-0.00077773	2.4809e-05
671.494	-0.000554744	0.000150305	0.00152	0.00278	-0.00015624	-0.000660973	0.00027495	-0.000544743	0.000759344	0.000664006	0.00136	0.000312234	-0.000112928	-0.000633401	-0.000956184	-0.000720487	-0.000967619	-0.000847719	-0.000539383	-0.000724784	-9.04794e-05
671.059	-0.000550246	0.000218353	0.00173	0.0028	-0.000451257	-0.00091471	0.000514052	-0.0005425	0.00116	0.000235931	0.000984234	0.000282852	-9.63187e-05	-0.000667849	-0.00093711	-0.000923644	-0.00105	-0.000742414	-0.000642248	-0.000583371	-0.000216583
670.478	-0.000532976	0.000271016	0.00154	0.00289	-0.000311216	-0.000479603	8.42005e-05	-0.000582439	0.000966678	0.000411863	0.00132	0.000536405	0.000582156	-0.000590995	-0.000671565	-0.000852042	-0.000998178	-0.000452373	-7.8266e-05	-0.000708786	-0.000140817
670.043	-0.000413254	-6.51171e-05	0.00179	0.00292	-0.000512913	-0.000892389	0.000473762	-0.000659	0.000576046	0.000649162	0.00117	0.000183959	0.000182479	-0.000471716	-0.000772264	-0.000659026	-0.00095991	-0.00072464	-0.000498343	-0.000441199	-0.000358036
669.462	-0.000643411	6.39639e-05	0.00151	0.00258	-0.00042775	-0.000451192	0.000604763	-0.000510232	0.00128	0.000872788	0.00133	0.000486612	0.000330538	-0.000268603	-0.000406823	-0.000560061	-0.000794765	-0.000278746	-0.000288292	-0.000271664	-0.000174659
669.027	-0.000462802	9.13715e-05	0.00186	0.00299	-0.000692811	-0.000669773	0.000546205	-0.000359044	0.00127	0.000747396	0.00145	0.000745784	0.000502495	-0.000542822	-0.000821376	-0.000814692	-0.00105	-0.00082078	-0.000103756	-0.00017376	0.000305001
668.446	-0.000404823	-0.000367584	0.00152	0.0031	-0.000350976	-0.000865428	0.00050565	-0.000282776	0.00114	0.000772966	0.00133	0.00083489	0.000344217	-0.000518239	-0.000685127	-0.000531468	-0.00163	-0.000345086	-0.000279273	-0.000611767	-7.99292e-05
668.01	4.93156e-05	8.50286e-06	0.00147	0.00276	-0.000422311	-0.000867647	0.000396383	-0.000413479	0.00126	0.000493264	0.00121	0.000485662	0.000248032	-0.000329692	-0.000868529	-0.000684603	-0.00117	-0.000360221	-0.000271954	-0.000360923	-4.64643e-05
667.429	-0.000454061	6.98441e-05	0.00117	0.00279	-0.000498686	-0.000696839	0.000154379	-0.000649306	0.000871192	0.000544895	0.00108	0.000229471	0.000371219	-0.00068906	-0.00104	-0.000620882	-0.00106	-0.000770915	-0.000789711	-0.000390053	-0.000303428
666.993	-0.000517049	-0.000120399	0.00143	0.00279	-0.000569191	-0.000562111	0.000184753	-0.00054515	0.000741043	0.000105444	0.000800356	0.000247601	0.000217851	-0.000449358	-0.000710096	-0.000808163	-0.0014	-0.000671179	-0.000402038	-0.000533634	-0.000304113
666.557	-0.000402599	0.000518723	0.00134	0.00323	-0.000569999	-9.34674e-05	0.000541483	-0.000165542	0.00108	0.00084089	0.00142	0.000575041	0.000365178	-0.000286547	-0.000708583	-0.000578276	-0.00064586	-0.000511019	0.000181563	-0.000271462	-0.000251417
665.976	0.000137968	-8.47478e-05	0.00133	0.00329	-3.38804e-05	-0.000273773	0.000257593	-0.000556482	0.00128	0.000880854	0.00137	0.000568747	0.000600229	-0.000286886	-0.00059499	-0.00044517	-0.000802933	-0.000647867	-0.000232588	-0.000388893	0.00010805
665.54	-0.000863112	0.000145644	0.0014	0.00265	-0.0003045	-0.000343874	0.000553811	-0.000501669	0.00123	0.000720051	0.0016	0.000535722	0.000173896	-0.000144116	-0.000716034	-0.000468974	-0.000905505	-0.000627605	-7.54768e-05	-0.000348413	2.2791e-05
664.958	-9.92355e-05	-0.000223496	0.00161	0.00317	-0.000636348	-0.000555023	0.000353008	-0.000385346	0.000847635	0.000704795	0.00161	0.000583226	0.000714578	-0.000453495	-0.000640446	-0.000383114	-0.000900943	-0.000213526	0.000167035	-0.000315448	-8.92461e-05
664.522	0.000203978	0.000208775	0.00201	0.0031	-0.000418314	-0.000276462	0.000636959	-0.000130823	0.00132	0.000764968	0.00163	0.000974216	0.000525431	-0.000384537	-0.00027493	-0.00034533	-0.000292226	-0.000313364	0.000311094	-0.000131057	0.000194918
663.94	-0.000186701	0.000295874	0.00155	0.0029	-0.000598646	-0.000283959	0.000887369	-0.000107484	0.00118	0.00083979	0.00143	0.000732618	0.000415737	-0.000264011	-0.000275699	-0.000450834	-0.00082027	-0.000170387	-0.000200679	-0.000232944	0.000308619
663.504	1.99585e-05	0.000172605	0.00189	0.00336	-0.000205477	-0.000132189	0.00108	1.74654e-05	0.00147	0.000958567	0.00177	0.000918066	0.000839783	-7.10759e-05	-0.000218596	9.2299e-05	-0.000351731	1.0344e-05	0.00031875	-0.000109714	0.000513755
663.068	-0.000191203	-0.000428264	0.00179	0.00308	-0.000426628	-0.00041676	0.000576344	-0.000495671	0.00118	0.00109	0.00155	0.000751234	0.000343873	-0.000172146	-0.00102	-0.000570726	-0.000752454	-0.000323861	0.000103518	-0.000345185	-4.92547e-05
662.486	0.000127688	0.000165744	0.00225	0.00359	-0.00016472	-0.000184273	0.000134508	0.000433707	0.00115	0.00125	0.00185	0.00111	0.000790416	0.000117799	-0.000136491	-0.000121637	-0.000531231	-0.000338825	0.000453834	0.000288397	0.000207378
662.049	-0.00106	-7.44797e-05	0.00149	0.00324	-0.000220002	-0.00051899	0.00058946	-4.06812e-05	0.00123	0.000900946	0.00151	0.000729897	0.000230945	-0.00032856	-0.000475189	-0.00040996	-0.000520364	-0.00020617	0.000125365	-0.000346408	0.000352505
661.467	-9.68027e-05	0.000622618	0.00193	0.00386	7.19727e-05	3.26213e-05	0.00138	0.000168146	0.00179	0.00132	0.00191	0.0011	0.000825897	-0.000178595	-0.000650979	-4.24352e-05	-0.000301994	-1.9219e-06	0.000418575	0.000153908	0.000710692
661.03	-0.000510792	0.000152708	0.00158	0.00313	-0.000215669	-0.000295339	0.000971772	3.89619e-06	0.00131	0.00122	0.00171	0.000834573	0.000785909	-5.79464e-05	-0.000605419	-0.000260841	-0.000322879	-0.000368014	0.000489151	0.000142548	0.000150837
660.448	-0.000498898	-0.000109481	0.00157	0.0034	4.86613e-05	-0.000472307	0.000827802	7.20331e-05	0.0013	0.00112	0.00188	0.000669428	0.000928126	0.000132442	-0.000299144	2.78874e-05	-0.00039903	-0.000169908	0.000260248	-8.90589e-06	0.000308497
660.011	-0.000539025	-0.000120242	0.00167	0.0031	-0.0003376	-4.27859e-05	0.000746716	-0.000153173	0.00122	0.000959332	0.00161	0.00101	0.000608264	2.22388e-05	-0.000422374	-0.000313276	-0.000658829	-5.81937e-06	-0.000153589	-0.000264259	0.000153903
659.429	0.000216279	-0.00019196	0.00199	0.0035	-0.00019006	-0.000159226	0.000864792	3.87353e-05	0.00168	0.00106	0.00195	0.00139	0.000778937	0.000156368	-0.00061259	-3.12366e-06	-0.000552384	0.000100126	0.000327616	0.00014702	0.000558118
658.992	-0.000857015	0.000230444	0.0018	0.00312	0.000102944	-5.28004e-05	0.000817185	9.57219e-05	0.00177	0.00136	0.00155	0.00119	0.00105	0.000227949	-7.7705e-05	0.000130171	-0.000571632	0.000273844	0.000555195	0.000244685	0.000623962
658.555	-0.000238551	-0.000212869	0.00191	0.00287	-9.40757e-05	-0.00023571	0.00108	-1.21668e-05	0.00185	0.0014	0.00171	0.00125	0.00108	0.00022395	0.000182543	0.000194429	-0.000488015	-5.12386e-05	0.00096981	0.000333549	0.00068566
657.972	-0.00026375	-0.000120603	0.00181	0.00324	-0.000125516	-3.84281e-05	0.00062807	-0.000273134	0.00162	0.00096126	0.00152	0.000768285	0.000721065	-4.34198e-05	-0.000421768	-5.32991e-05	-0.000743984	-0.000369631	0.000118425	9.2756e-05	0.00048095
657.535	-0.000448838	-0.000456625	0.00178	0.00318	-0.000104128	-0.000367105	0.000786874	4.52728e-05	0.00148	0.00109	0.00201	0.00127	0.000617193	9.56911e-06	-5.0312e-05	-0.000199602	-0.000592532	-0.000344345	0.000802087	0.000282584	0.000783409
656.952	0.000368099	0.000171477	0.00204	0.00316	-5.11827e-05	-0.000511476	0.000904473	-0.000191838	0.00167	0.00113	0.00175	0.00090536	0.000899516	0.000122956	-0.000181715	-9.94178e-05	-0.000378208	-0.000160114	0.00043712	0.000412753	0.00062775
656.515	-0.000294638	0.000321017	0.00224	0.00304	0.000272881	9.69197e-05	0.0013	0.000265158	0.0018	0.00146	0.00203	0.00109	0.00109	0.00039902	0.000270437	0.000272543	6.33112e-05	0.000352097	0.000695786	0.000659685	0.00079458
655.932	-0.00028072	0.000364493	0.00193	0.00341	0.000108283	0.000109896	0.00068584	0.000416112	0.00158	0.00156	0.00208	0.0013	0.00105	0.00029094	0.000142285	0.000254819	-0.000574465	0.000297004	0.000830929	0.000485546	0.000828428
655.495	-0.000472834	0.000157346	0.00166	0.00349	0.000217065	5.34304e-05	0.0011	0.000151208	0.00167	0.00139	0.00191	0.000951812	0.000837391	-0.000153209	9.65695e-05	0.000202577	-5.46197e-05	0.000179662	0.000306684	0.000479133	0.000681595
655.057	-0.000378961	0.000234887	0.00181	0.00362	0.000258609	0.000349997	0.0013	0.000489783	0.00197	0.00145	0.00203	0.00125	0.00108	0.000188747	0.000117103	0.000134005	0.000173663	0.00015226	0.000536085	0.000206328	0.000722175
654.474	-0.000653543	0.000455628	0.00212	0.00338	0.00042699	0.00013355	0.00151	0.000437403	0.00199	0.00148	0.00228	0.00111	0.00127	0.000411681	0.000458414	0.000640941	-0.000220395	0.000380234	0.000543952	0.000448182	0.000814607
654.036	-0.000404875	0.000480357	0.00189	0.00361	4.3978e-05	0.000224982	0.00098572	0.000536465	0.00181	0.00146	0.00165	0.00101	0.000905891	4.38218e-05	1.69822e-05	0.000184862	-0.00011948	7.20939e-05	0.000112385	0.000188192	0.000478821
653.453	-0.000251125	0.00048413	0.00216	0.00372	0.000124414	3.76635e-05	0.00139	0.000510984	0.0015	0.00165	0.00185	0.00138	0.00133	0.00034593	6.50359e-05	0.000158552	-2.03769e-05	0.000387604	0.00106	0.000606678	0.000717779
653.015	-0.000551073	0.00053624	0.00232	0.00381	-5.63915e-05	0.000142258	0.00129	0.000631694	0.00192	0.00172	0.00213	0.00149	0.00126	0.000609416	7.70888e-05	-0.000185233	9.14803e-06	0.000371457	0.000593802	0.000837325	0.00081311
652.431	-0.000384909	0.000111799	0.0022	0.00383	0.000180495	3.70813e-05	0.00169	0.000107092	0.00191	0.00117	0.00236	0.00156	0.00128	0.000255446	-7.1267e-05	0.000395262	0.00030712	0.000435396	0.000714148	0.000483656	0.00121
651.994	-0.000345182	0.000343504	0.00185	0.00328	-9.17546e-05	0.000198673	0.00096915	0.000247275	0.00165	0.00142	0.00202	0.000907815	0.000834908	0.000435507	-0.000296331	1.84055e-05	-0.000346874	0.000121537	0.000399027	0.000455547	0.000640089
651.556	-0.000702598	0.000467254	0.00202	0.00365	0.000409779	0.000384633	0.00157	0.00049974	0.00209	0.00142	0.00226	0.00138	0.0015	0.000422054	0.000376155	0.000410949	-0.000278839	0.000438438	0.000970944	0.000627991	0.000796987
650.972	8.53285e-05	0.000177467	0.00178	0.00345	0.000274528	-0.00017021	0.00115	0.000119762	0.00188	0.00144	0.00181	0.00108	0.000612207	5.0891e-05	-9.5411e-05	-5.9118e-06	2.94296e-05	0.00015032	0.000453437	0.000478647	0.000553271
650.534	-0.000223908	0.000323438	0.00202	0.00377	0.000230299	0.000384612	0.00115	0.000514776	0.00194	0.00166	0.00217	0.00149	0.00162	0.000522149	0.000394327	0.00021309	-0.000208356	0.000302163	0.000820843	0.000537937	0.00124
649.95	-0.000646978	0.000611609	0.00227	0.00349	0.000405744	0.000288864	0.00164	0.000260507	0.00195	0.00186	0.00223	0.00183	0.00141	0.000983892	0.00041074	0.000531688	-0.000140137	0.000930816	0.000807882	0.000739565	0.00135
649.512	-0.000692002	0.000506592	0.00206	0.00382	0.00014503	0.000528906	0.00131	0.000615227	0.00214	0.00168	0.00238	0.00134	0.00118	0.000490945	0.000340491	0.000715006	0.000201276	0.000463558	0.000691459	0.000479256	0.000945463
648.927	-4.27097e-05	0.000865784	0.00248	0.00405	0.000331585	0.000826258	0.00157	0.000806952	0.00237	0.00197	0.00268	0.00176	0.00204	0.000948392	0.000909119	0.000765087	0.000763263	0.000978234	0.00108	0.0013	0.00145
648.489	-0.000406271	0.000867093	0.00255	0.00379	0.000615898	0.000410762	0.0015	0.000618372	0.00257	0.00193	0.00243	0.00184	0.00123	0.000938026	0.000833819	0.000847759	0.000330207	0.000596731	0.00116	0.00111	0.00144
648.051	-8.87798e-05	0.000462861	0.00223	0.00354	-6.88192e-05	0.00034241	0.00187	0.000379743	0.00199	0.00156	0.00218	0.0014	0.00134	0.000778906	0.000517639	0.000706183	0.000455721	0.000570938	0.000828012	0.00068204	0.00116
647.466	-0.00069133	0.000627431	0.00262	0.00366	0.000472713	0.000274893	0.00139	0.000468731	0.00197	0.00152	0.00223	0.00143	0.00124	0.000760458	1.56499e-05	0.000208488	0.000188202	0.000792412	0.000745901	0.000738844	0.00109
647.028	-0.000371615	0.00024669	0.00241	0.00354	0.000406664	0.000403748	0.00188	0.000730305	0.00238	0.00199	0.00262	0.00168	0.00181	0.000832159	0.000683516	0.000755734	0.000385265	0.000579067	0.00134	0.00082223	0.00173
646.443	-0.000594091	0.000666161	0.00254	0.00366	0.000870885	0.000842663	0.00168	0.000928506	0.00266	0.00188	0.00274	0.00208	0.00175	0.00127	0.000584871	0.00104	0.000416745	0.000907805	0.00124	0.00117	0.00171
646.004	-0.000483436	0.000714767	0.00202	0.00354	0.000403423	0.000469207	0.00151	0.000805344	0.00209	0.00177	0.00246	0.00148	0.00117	0.000486378	0.000543027	0.000722771	0.000255712	0.000647643	0.00101	0.000478196	0.00121
645.566	-0.000130963	0.000768157	0.00251	0.00393	0.000757213	0.000621242	0.00193	0.00037093	0.0028	0.00192	0.00283	0.00188	0.00165	0.00139	0.00125	0.00103	0.000545393	0.00109	0.00126	0.00122	0.00189
644.981	0.000158762	0.000440059	0.0023	0.00395	0.000636628	0.00064668	0.00197	0.000660151	0.00215	0.00192	0.00252	0.00167	0.00154	0.000882079	0.000607624	0.000454542	0.000400892	0.000589951	0.00132	0.00122	0.00138
644.542	-0.000349217	0.000988082	0.00228	0.00434	0.000893115	0.000522313	0.00166	0.000890271	0.00257	0.00188	0.00278	0.00214	0.0017	0.00102	0.000758995	0.000769662	0.00085829	0.000645279	0.00136	0.00154	0.00133
643.957	-0.000330852	0.000573665	0.00268	0.00415	0.000718367	0.000741923	0.00193	0.000661998	0.0024	0.00192	0.00276	0.00171	0.0017	0.000741323	0.000881801	0.00124	0.00084078	0.000688368	0.00126	0.00125	0.00197
643.518	-0.000241708	0.000472549	0.00247	0.00404	0.000741588	0.000562201	0.00202	0.00069622	0.00227	0.00208	0.00282	0.00199	0.0014	0.000902283	0.000696089	0.000892	0.000330623	0.00111	0.00149	0.00104	0.00149
642.933	-0.000505931	0.000603478	0.0023	0.00402	0.000462461	0.000776025	0.00196	0.000889094	0.00257	0.00219	0.00261	0.0016	0.00165	0.00119	0.000749992	0.000927659	0.0006452	0.000681762	0.00138	0.0013	0.00151
642.494	-0.000420857	0.000932743	0.00285	0.00474	0.000985719	0.000895961	0.00183	0.000765359	0.00275	0.00222	0.00304	0.00213	0.00166	0.00137	0.0011	0.00129	0.000887437	0.00123	0.00155	0.00131	0.00197
642.054	-0.000766325	0.000532969	0.00229	0.00358	0.000536177	0.000406151	0.00167	0.000420284	0.00223	0.0016	0.00264	0.00167	0.00124	0.000466935	0.000399946	0.000549166	0.000568572	0.000661389	0.00111	0.00087736	0.00155
641.469	-0.0005959	0.000770562	0.00251	0.00445	0.000779145	0.000844061	0.00218	0.000990288	0.00252	0.00214	0.00265	0.00203	0.00185	0.000663766	0.0005213	0.000746952	0.000881716	0.000721569	0.00148	0.000851915	0.0018
641.03	-0.000477385	0.000740045	0.0023	0.00405	0.000555391	0.000778723	0.00152	0.000496962	0.00232	0.00178	0.00267	0.00165	0.00139	0.000885511	0.000713191	0.000797203	0.000454422	0.000751763	0.00105	0.000963367	0.00155
640.444	-0.000911368	0.00064003	0.00272	0.00429	0.00108	0.00104	0.00197	0.00107	0.0028	0.00229	0.00293	0.00174	0.00169	0.00085007	0.000828706	0.00144	0.000756642	0.00119	0.00149	0.00137	0.00183
640.005	-0.000515549	0.000840196	0.00253	0.00436	0.000989868	0.000996395	0.00208	0.00104	0.00299	0.00212	0.00296	0.00192	0.00188	0.000763761	0.000925153	0.00115	0.000963344	0.00113	0.00164	0.00153	0.00178
639.565	-0.000337732	0.00079115	0.00255	0.00392	0.000653489	0.000302122	0.00189	0.000949251	0.00257	0.00216	0.00269	0.00177	0.0018	0.00148	0.00101	0.00116	0.000796554	0.00104	0.00157	0.00149	0.00164
638.979	-0.000241604	0.000526834	0.00269	0.00444	0.000660273	0.000590638	0.00184	0.000901106	0.00261	0.00201	0.00289	0.00188	0.00132	0.00119	0.000849059	0.00112	0.00065119	0.000987456	0.0014	0.000871047	0.00169
638.54	-5.08371e-05	0.00072306	0.00249	0.00408	0.000350788	0.000663721	0.00183	0.0007022	0.00266	0.00197	0.00307	0.00173	0.00185	0.00080173	0.000663277	0.000858686	0.000587841	0.000919332	0.00165	0.00141	0.00144
637.954	-0.000575374	0.000674073	0.00244	0.00417	-7.17824e-05	0.000699379	0.00195	0.000906427	0.00252	0.00233	0.00269	0.00202	0.00206	0.00107	0.00105	0.000936811	0.000816722	0.00121	0.00156	0.00146	0.0019
637.514	-0.000695672	0.00067973	0.00246	0.00401	0.000625932	0.000618963	0.00187	0.000855216	0.00261	0.00202	0.00254	0.00143	0.00161	0.000672578	0.000770767	0.000925341	0.000854876	0.00111	0.00141	0.00146	0.0017
636.928	-0.000383099	0.000925058	0.00274	0.00425	0.000752169	0.000940539	0.00158	0.00118	0.00253	0.00239	0.00288	0.00203	0.0019	0.00109	0.00115	0.00154	0.000682657	0.00125	0.00149	0.00158	0.0021
636.488	-0.000720947	0.000416029	0.00224	0.00369	0.000380185	0.000469656	0.0016	0.000593751	0.00209	0.0017	0.00235	0.0016	0.00133	0.000577062	0.000386555	0.000503053	0.000462006	0.000746072	0.000973228	0.000719815	0.00125
636.048	-0.000791906	0.000730827	0.00269	0.00418	0.000874627	0.000822527	0.00191	0.000916677	0.00256	0.00222	0.00271	0.00216	0.0018	0.00103	0.000617637	0.00109	0.000870292	0.00098966	0.0013	0.00136	0.00161
635.461	-0.000317712	0.000718507	0.00265	0.00429	0.000639668	0.000915616	0.00211	0.000788738	0.00284	0.00211	0.00291	0.00215	0.00169	0.00108	0.000838858	0.00107	0.000653381	0.000543999	0.0012	0.0015	0.00195
635.021	-0.00026018	0.000551059	0.00253	0.0041	0.00067916	0.000503227	0.00184	0.000962268	0.00263	0.00215	0.0029	0.00202	0.00185	0.00131	0.000598269	0.00117	0.000778295	0.00102	0.00172	0.00127	0.00157
634.435	-0.000265975	0.000927176	0.00236	0.0042	0.000830613	0.000906649	0.00183	0.00088654	0.00265	0.00228	0.00286	0.00194	0.00202	0.0012	0.000746434	0.000929269	0.000857125	0.00108	0.00149	0.000938134	0.00168
633.995	-0.000196585	0.000468681	0.00229	0.00403	0.000689043	0.000750006	0.00193	0.00112	0.00238	0.00228	0.00269	0.00181	0.00181	0.000948627	0.000836232	0.00112	0.000911429	0.00109	0.00142	0.00122	0.00156
633.554	-0.000728493	0.000385184	0.00227	0.00392	0.000583995	0.000109869	0.00181	0.000779314	0.00273	0.00168	0.00281	0.00171	0.00175	0.000570297	0.000779523	0.000687448	0.00046107	0.00107	0.00128	0.00101	0.00154
632.967	-0.000286101	0.000664687	0.00229	0.00384	0.000482878	0.000584908	0.0017	0.000854968	0.00255	0.00189	0.00247	0.0016	0.00188	0.000828004	0.000626181	0.00064231	0.00049712	0.000923653	0.00151	0.0014	0.00178
632.527	-0.000721309	0.000301881	0.00249	0.00403	0.000494714	0.00034948	0.00175	0.00108	0.00266	0.00198	0.00255	0.00195	0.00161	0.000953415	0.000776435	0.000859868	0.000401344	0.000987271	0.00153	0.00134	0.00172
631.94	-0.000631314	0.000764431	0.00243	0.00383	0.000442378	0.00102	0.00218	0.000847552	0.00266	0.00202	0.00288	0.00189	0.00195	0.00115	0.00108	0.0011	0.000986503	0.00108	0.00146	0.00158	0.00171
631.5	-0.000146179	0.000562566	0.00271	0.00428	0.000895991	0.000914626	0.00189	0.000976685	0.00277	0.00213	0.003	0.00198	0.00193	0.00116	0.000950012	0.00119	0.000941872	0.00147	0.00159	0.00151	0.0016
631.059	-0.000380719	0.000526327	0.00239	0.00387	0.000640563	0.00065589	0.00195	0.000674985	0.00252	0.00188	0.0027	0.00178	0.00179	0.000844864	0.000546097	0.000669204	0.000787087	0.00109	0.00118	0.00143	0.00144
630.472	-0.000261473	0.000339074	0.0027	0.00415	0.000473013	0.000674066	0.00187	0.000828092	0.00239	0.00182	0.00278	0.00164	0.0018	0.000616287	0.000657258	0.00099716	0.00059901	0.000915185	0.00137	0.00137	0.0014
630.031	-0.000499984	0.000247617	0.00234	0.00396	0.000318948	0.00061313	0.00129	0.000595225	0.00237	0.002	0.00257	0.00153	0.00161	0.00088894	0.000522253	0.000734818	0.00057774	0.000884802	0.0011	0.00136	0.00155
629.443	-0.000308399	0.0008537	0.00273	0.0044	0.000811914	0.000946398	0.00221	0.000953731	0.00276	0.00226	0.00312	0.00217	0.00182	0.00119	0.00137	0.0014	0.00114	0.00136	0.00168	0.00119	0.00195
629.003	-0.000208125	0.000418818	0.0025	0.00403	0.000501043	0.000747394	0.00203	0.00074818	0.00239	0.0019	0.00275	0.00173	0.00154	0.000810792	0.000743543	0.00093164	0.000396255	0.000973886	0.00161	0.00123	0.0017
628.562	-8.77963e-05	0.000806639	0.00281	0.00434	0.00085061	0.000908714	0.00205	0.00083832	0.00247	0.00236	0.00284	0.00201	0.00181	0.00119	0.000964099	0.00126	0.00091849	0.00124	0.00147	0.00138	0.0018
627.974	-0.000463267	0.000259645	0.00251	0.00396	0.00042526	0.000499224	0.00189	0.000890941	0.0022	0.00204	0.00245	0.002	0.00132	0.000793057	0.000599321	0.000969364	0.000507501	0.00074381	0.00107	0.00119	0.0017
627.533	-0.00041884	0.000267949	0.00239	0.00403	0.000534701	0.000661443	0.002	0.000246375	0.0025	0.00203	0.00271	0.00189	0.0017	0.000902215	0.000187026	0.00124	0.00084448	0.00087956	0.00137	0.0014	0.00156
626.945	-0.000441545	0.000527948	0.00269	0.00396	0.000893211	0.000797867	0.00192	0.000773398	0.00234	0.0021	0.00263	0.0016	0.00189	0.00097572	0.000667514	0.000959348	0.000623495	0.000948775	0.00121	0.00095536	0.00159
626.504	-0.000102703	0.000297996	0.00251	0.00391	0.000361593	0.000730865	0.00146	0.000663697	0.00256	0.00174	0.00245	0.00142	0.00128	0.000550547	0.000527921	0.000671049	0.000464064	0.000691319	0.00105	0.000910444	0.00177
626.063	-0.000357493	0.000426275	0.00257	0.00429	0.000869628	0.000651172	0.0017	0.00070181	0.00255	0.00201	0.0025	0.00197	0.0018	0.000933619	0.000700026	0.00121	0.00087094	0.00105	0.00163	0.0012	0.00179
625.475	-0.000681457	0.000582575	0.00273	0.00419	0.000495439	0.000772199	0.00147	0.000746953	0.00261	0.00206	0.00289	0.00158	0.00159	0.00111	0.000806922	0.00107	0.000178677	0.000985957	0.00137	0.00136	0.00135
625.034	-0.000756195	0.000355689	0.00255	0.00405	0.000373496	0.000503487	0.00141	0.000572118	0.00216	0.00163	0.00233	0.00162	0.00129	0.000928671	0.000419209	0.00102	0.000386267	0.000624255	0.0012	0.00132	0.00166
624.445	-0.000380461	0.00018195	0.00218	0.00381	1.7785e-05	0.000352582	0.00121	0.000230447	0.00198	0.00162	0.00225	0.00124	0.00139	0.000284148	0.000413176	0.000583269	0.000102942	0.000569926	0.000730542	0.000671349	0.00142
624.004	0.000167981	0.000371489	0.00215	0.00381	3.64152e-05	0.000250111	0.00154	0.000209843	0.00235	0.00171	0.00243	0.00155	0.00113	0.000488958	0.000306408	0.000889961	0.000536954	0.000882042	0.00116	0.00103	0.00161
623.563	-0.0009528	0.000141506	0.00224	0.00379	0.000132476	0.000123762	0.00151	0.000366219	0.00208	0.00151	0.00243	0.0014	0.00125	0.000804638	0.000331476	0.000713796	0.00053548	0.000236848	0.00094822	0.000904649	0.00123
622.974	-0.000372702	0.000221869	0.00222	0.00375	7.84155e-05	0.00030035	0.00136	0.000312591	0.00197	0.00161	0.00218	0.00128	0.00123	0.000430738	0.00018736	0.000602669	0.000420228	0.000514698	0.000797652	0.000776141	0.00118
622.532	-0.00039722	0.00033653	0.00181	0.00362	0.000133782	0.000216694	0.00151	0.000274255	0.00201	0.00134	0.00235	0.00121	0.00104	0.000329274	0.000121195	0.00045824	-2.57418e-06	0.000585455	0.00101	0.000799519	0.00104
621.944	-0.00068399	9.05502e-05	0.00197	0.00363	-3.5753e-05	0.000188998	0.00117	0.000225137	0.00166	0.00126	0.00221	0.00119	0.00112	0.000440826	0.000201526	0.000140047	2.78009e-05	0.000389481	0.000631935	0.000513148	0.00134
621.502	-0.000159428	0.000749739	0.00242	0.0037	0.000597867	0.000412697	0.00155	0.000375694	0.002	0.00153	0.00197	0.00123	0.0016	0.000445653	0.000171298	0.000496525	0.000311504	0.000312583	0.00121	0.000778167	0.00155
621.06	-0.000202381	0.000186422	0.00203	0.0035	-8.28607e-05	-6.09308e-05	0.00112	-0.000211788	0.00147	0.00128	0.00186	0.000923609	0.000912356	2.55089e-06	-0.000224879	4.91296e-05	1.03093e-05	0.000236494	0.000472801	0.000304862	0.000860862
620.471	-0.000223183	0.0001087	0.00167	0.00311	-0.000362724	-6.78119e-05	0.000902163	-0.000305293	0.00156	0.000961423	0.00207	0.00104	0.000764186	6.05579e-05	0.000136419	-3.04207e-05	-0.00026182	6.22687e-05	0.000370638	0.000309089	0.000803547
620.029	-0.000528167	1.86344e-05	0.00178	0.003	-0.000441724	-0.000393291	0.000776606	-0.000595034	0.00118	0.000971626	0.00183	0.000658132	0.000421915	-0.000267556	-0.000323656	-6.84289e-06	-0.000522145	4.78243e-05	0.000356796	-3.17134e-05	0.000733367
619.44	-0.000509913	0.000280323	0.00177	0.00318	-0.000336829	-0.000388352	0.000787635	-0.000199929	0.0014	0.000978522	0.00142	0.000725168	0.000696192	-0.000269621	-8.94624e-05	-0.000361526	2.1664e-05	-0.000162408	0.000220299	0.000243265	0.000520188
618.998	-0.000240362	2.7237e-05	0.00186	0.00297	-0.000396851	-0.000255481	0.00092129	-0.000284728	0.00136	0.000694867	0.00172	0.000717267	0.000552081	-0.000338424	-0.000263221	-8.10954e-05	-0.000287176	5.59245e-05	0.000280724	8.48249e-05	0.000763996
618.556	-0.000347613	-0.000116579	0.00124	0.00262	-0.00070809	-0.000636583	0.000242963	-0.000821004	0.000826892	0.000449279	0.00131	2.93339e-05	-7.54371e-05	-0.000614641	-0.000648462	-0.000725893	-0.000949339	-0.000641508	-0.000278102	-0.000368172	0.000493749
617.967	-0.000584939	-0.000526494	0.00141	0.00254	-0.000985377	-0.000876934	2.16309e-05	-0.00107	0.00073804	0.000281092	0.00113	0.000166977	4.85647e-05	-0.000792267	-0.000938266	-0.000862851	-0.000985298	-0.000578129	-0.000345278	-0.000209361	0.000167003
617.525	-6.70912e-05	-0.000615127	0.000855949	0.00242	-0.00125	-0.00137	-0.000365881	-0.00116	0.000853884	-0.000194849	0.00101	-0.000273166	-3.34717e-05	-0.00092226	-0.00137	-0.000799206	-0.00126	-0.000653881	-0.000540408	-0.000561332	-0.000316596
616.935	-0.000126719	-0.00037928	0.001	0.00244	-0.0015	-0.0014	-0.00039987	-0.00115	0.000299363	-0.000301034	0.000827405	-0.000435233	-0.000590235	-0.00111	-0.00144	-0.000970479	-0.00126	-0.00101	-0.000569285	-0.000803016	-0.000389853
616.493	-0.000233636	-0.000600446	0.00113	0.00225	-0.00176	-0.00155	-0.000511026	-0.00151	0.000230554	-0.000211016	0.00036642	-0.000406595	-0.000878264	-0.00147	-0.00173	-0.00113	-0.00175	-0.00133	-0.000958024	-0.0011	-0.000379121
616.05	-0.000343888	-0.00064123	0.000929233	0.00186	-0.00156	-0.00131	-0.000485015	-0.00178	0.000193475	-0.000619196	0.000351261	-0.000641336	-0.00086404	-0.00143	-0.00149	-0.00172	-0.0017	-0.00173	-0.00081775	-0.00094037	-0.000346431
615.461	-0.000566947	-0.000953651	0.00039744	0.00206	-0.0018	-0.00197	-0.000767218	-0.00215	-0.000276792	-0.000509125	3.08044e-05	-0.000864661	-0.00113	-0.00185	-0.00189	-0.00153	-0.00182	-0.00182	-0.00123	-0.0015	-0.000536636
615.018	-0.000177697	-0.000824943	0.000618769	0.00167	-0.00223	-0.00175	-0.000998992	-0.00213	-0.000344981	-0.000791438	-0.000111454	-0.00103	-0.00124	-0.00205	-0.00206	-0.00154	-0.00211	-0.00191	-0.00168	-0.00152	-0.00123
614.428	-0.000992059	-0.00121	-0.000111527	0.00149	-0.0024	-0.00242	-0.00104	-0.00234	-0.000930008	-0.00148	-0.000133511	-0.00139	-0.00168	-0.00232	-0.00242	-0.0025	-0.00263	-0.00217	-0.00184	-0.00195	-0.00141
613.986	-0.000379012	-0.000887956	0.000238458	0.00149	-0.00272	-0.00231	-0.00134	-0.00281	-0.000768868	-0.00123	-0.000367084	-0.00146	-0.00143	-0.00277	-0.00247	-0.00243	-0.00266	-0.00203	-0.00165	-0.00213	-0.00165
613.543	-0.000505879	-0.00135	-9.48431e-05	0.000952587	-0.00263	-0.00308	-0.00166	-0.00308	-0.00131	-0.0015	-0.0012	-0.00192	-0.00191	-0.00269	-0.00273	-0.0028	-0.00351	-0.003	-0.00217	-0.00253	-0.00193
612.953	-0.000627488	-0.00143	-0.000500583	0.00068736	-0.0032	-0.0033	-0.00208	-0.00339	-0.00159	-0.00181	-0.0014	-0.00273	-0.00238	-0.00316	-0.00321	-0.00319	-0.00361	-0.00331	-0.00262	-0.00269	-0.00238
612.51	-0.00068032	-0.00165	-0.000702761	0.000311525	-0.00367	-0.00386	-0.00248	-0.00375	-0.00204	-0.00223	-0.00176	-0.00262	-0.0025	-0.00354	-0.00384	-0.0034	-0.00377	-0.00351	-0.00329	-0.00314	-0.00261
612.067	-0.000756144	-0.00175	-0.000795527	-0.000210738	-0.00374	-0.004	-0.00282	-0.00388	-0.00229	-0.00305	-0.00193	-0.003	-0.00346	-0.00413	-0.00406	-0.00372	-0.00414	-0.00372	-0.00364	-0.00337	-0.0035
611.477	-0.000448786	-0.00211	-0.00139	-0.000553701	-0.00431	-0.00459	-0.00359	-0.00476	-0.00306	-0.00369	-0.003	-0.0038	-0.00395	-0.00463	-0.00469	-0.00465	-0.00472	-0.00458	-0.00406	-0.0042	-0.00402
611.034	-0.000103532	-0.00216	-0.00131	-0.000458522	-0.00456	-0.00457	-0.00351	-0.00503	-0.00322	-0.00375	-0.00302	-0.00363	-0.00397	-0.00485	-0.00489	-0.00441	-0.00491	-0.00443	-0.00424	-0.00468	-0.00406
610.443	-0.00076679	-0.00214	-0.00153	-0.000686329	-0.00479	-0.005	-0.00384	-0.00545	-0.00344	-0.00387	-0.00326	-0.00423	-0.00431	-0.00489	-0.00528	-0.00503	-0.00565	-0.00515	-0.00472	-0.00498	-0.00445
610	-0.000890547	-0.00259	-0.00197	-0.00112	-0.00514	-0.00532	-0.00431	-0.00564	-0.00388	-0.00423	-0.00352	-0.00454	-0.00475	-0.00564	-0.00575	-0.00531	-0.00557	-0.00545	-0.00482	-0.00495	-0.00451
609.557	-0.000237465	-0.00286	-0.00234	-0.00152	-0.00575	-0.0059	-0.00487	-0.00619	-0.00422	-0.00466	-0.00416	-0.00503	-0.0051	-0.00589	-0.00617	-0.00567	-0.00636	-0.00556	-0.00546	-0.00544	-0.005
608.966	-0.000653853	-0.00321	-0.00305	-0.00225	-0.00642	-0.00711	-0.00573	-0.00713	-0.00556	-0.00573	-0.00505	-0.00581	-0.00605	-0.00684	-0.007	-0.00683	-0.0073	-0.00674	-0.00625	-0.00652	-0.00597
608.523	-0.000578942	-0.00325	-0.00304	-0.00267	-0.00667	-0.00683	-0.00601	-0.00736	-0.00543	-0.00587	-0.00546	-0.00625	-0.00638	-0.00727	-0.00737	-0.00719	-0.00746	-0.00712	-0.0067	-0.00683	-0.00639
607.932	-0.000981728	-0.00377	-0.00379	-0.0035	-0.00771	-0.00817	-0.00708	-0.00856	-0.00677	-0.00739	-0.00649	-0.00746	-0.00739	-0.00835	-0.0083	-0.00834	-0.00861	-0.00818	-0.00796	-0.00794	-0.00752
607.489	-0.000986635	-0.00397	-0.00418	-0.00383	-0.0083	-0.0084	-0.00714	-0.00901	-0.00714	-0.00757	-0.00715	-0.00817	-0.00799	-0.00896	-0.0088	-0.00878	-0.00944	-0.00873	-0.00857	-0.00852	-0.00798
607.045	-0.000781829	-0.00447	-0.00483	-0.00494	-0.00881	-0.00898	-0.00808	-0.0097	-0.00769	-0.00834	-0.00765	-0.00876	-0.00876	-0.00959	-0.00962	-0.00909	-0.00996	-0.00943	-0.009	-0.00918	-0.00884
606.454	-0.000694224	-0.00466	-0.00558	-0.00502	-0.00936	-0.00994	-0.00881	-0.01039	-0.00866	-0.00904	-0.00857	-0.00956	-0.00957	-0.01032	-0.01039	-0.01033	-0.01064	-0.01011	-0.00979	-0.01025	-0.00966
606.01	-0.000588714	-0.0049	-0.00554	-0.00564	-0.00974	-0.01038	-0.0093	-0.01074	-0.00908	-0.00948	-0.00871	-0.01003	-0.00984	-0.01058	-0.01075	-0.01054	-0.01098	-0.01082	-0.0105	-0.01054	-0.01031
605.567	-0.000560742	-0.00525	-0.00586	-0.00582	-0.0106	-0.01086	-0.01023	-0.0115	-0.00979	-0.01016	-0.00934	-0.01072	-0.01064	-0.01157	-0.01165	-0.01129	-0.01188	-0.0114	-0.01127	-0.01121	-0.0109
604.975	-0.000380667	-0.0057	-0.00652	-0.00684	-0.01126	-0.01181	-0.0107	-0.0122	-0.01044	-0.01075	-0.01017	-0.01137	-0.01092	-0.01192	-0.01234	-0.01218	-0.01239	-0.01227	-0.01145	-0.01181	-0.0112
604.532	-0.00048809	-0.00623	-0.00743	-0.00745	-0.01194	-0.01265	-0.01181	-0.01312	-0.01158	-0.01207	-0.01127	-0.0122	-0.01265	-0.01349	-0.01334	-0.01328	-0.01356	-0.01333	-0.01284	-0.01293	-0.01247
603.94	-0.00085221	-0.00727	-0.00851	-0.00889	-0.01359	-0.01396	-0.01316	-0.01463	-0.01298	-0.01357	-0.01266	-0.01364	-0.01398	-0.01515	-0.015	-0.01454	-0.01496	-0.01475	-0.01423	-0.01449	-0.01404
603.496	-0.000733868	-0.00706	-0.00876	-0.00899	-0.01387	-0.01429	-0.01345	-0.01496	-0.01319	-0.01375	-0.01309	-0.0142	-0.01418	-0.01519	-0.01524	-0.01497	-0.01532	-0.01502	-0.0146	-0.01473	-0.01438
603.052	-0.000319678	-0.00764	-0.00938	-0.01006	-0.01506	-0.01521	-0.01464	-0.01625	-0.01465	-0.01501	-0.0145	-0.01539	-0.0154	-0.01646	-0.0165	-0.01615	-0.01675	-0.01654	-0.01578	-0.01591	-0.0157
602.46	-0.000710351	-0.00798	-0.01016	-0.01117	-0.01612	-0.01668	-0.01587	-0.01731	-0.01548	-0.01636	-0.01567	-0.01658	-0.01688	-0.01736	-0.01757	-0.01721	-0.01779	-0.01754	-0.01693	-0.01713	-0.01667
602.016	-0.000515808	-0.00868	-0.01116	-0.01206	-0.01709	-0.01766	-0.01721	-0.01884	-0.01682	-0.01757	-0.0166	-0.01753	-0.01803	-0.0188	-0.01874	-0.01867	-0.0191	-0.01855	-0.01881	-0.01858	-0.01829
601.572	-0.000526202	-0.00909	-0.01165	-0.01251	-0.01757	-0.01822	-0.01765	-0.01922	-0.01767	-0.01831	-0.0175	-0.01859	-0.0187	-0.0196	-0.01954	-0.01952	-0.01988	-0.01962	-0.01937	-0.01939	-0.01887
600.98	-0.000905375	-0.01029	-0.01304	-0.01388	-0.01932	-0.0203	-0.01947	-0.0209	-0.01937	-0.01961	-0.01905	-0.02035	-0.02039	-0.02109	-0.02134	-0.02124	-0.02165	-0.0211	-0.02074	-0.02091	-0.02064
600.536	-0.000769167	-0.01047	-0.01347	-0.01481	-0.02035	-0.02096	-0.02062	-0.022	-0.02043	-0.02101	-0.02011	-0.0214	-0.02136	-0.0222	-0.02222	-0.02247	-0.0228	-0.02248	-0.02184	-0.02199	-0.02157
599.944	-0.000698876	-0.01083	-0.01422	-0.01538	-0.02092	-0.02186	-0.02137	-0.02296	-0.02117	-0.02184	-0.021	-0.02237	-0.02245	-0.02322	-0.02315	-0.02304	-0.02382	-0.02342	-0.02282	-0.02336	-0.02311
599.499	-0.00050257	-0.01183	-0.01567	-0.01691	-0.02246	-0.02377	-0.02314	-0.02483	-0.02294	-0.0234	-0.02319	-0.02421	-0.02404	-0.02527	-0.02509	-0.02494	-0.02572	-0.02512	-0.02509	-0.02504	-0.02465
599.055	-0.000328679	-0.01229	-0.0163	-0.01774	-0.02349	-0.02443	-0.02374	-0.02557	-0.02417	-0.02469	-0.02379	-0.02484	-0.02523	-0.0263	-0.02615	-0.02605	-0.02638	-0.0261	-0.02593	-0.0261	-0.0256
598.463	-0.000484522	-0.01302	-0.01778	-0.01958	-0.02545	-0.02671	-0.02595	-0.02778	-0.02627	-0.02673	-0.0259	-0.02715	-0.02745	-0.02815	-0.02823	-0.0281	-0.02866	-0.02828	-0.02785	-0.02853	-0.02789
598.018	-0.000694845	-0.01402	-0.01898	-0.02069	-0.02683	-0.02805	-0.02739	-0.02924	-0.02761	-0.02814	-0.02762	-0.02886	-0.02889	-0.0297	-0.02999	-0.02975	-0.03004	-0.03011	-0.02958	-0.02979	-0.02942
597.574	-0.000309072	-0.01448	-0.01913	-0.02204	-0.02763	-0.02876	-0.02813	-0.03009	-0.0284	-0.0291	-0.02834	-0.02957	-0.0299	-0.03063	-0.03136	-0.03069	-0.03107	-0.03078	-0.03049	-0.03073	-0.03042
596.981	-0.000646151	-0.01534	-0.0207	-0.02332	-0.02929	-0.03048	-0.03022	-0.03198	-0.03003	-0.03103	-0.03042	-0.03154	-0.03172	-0.03245	-0.03293	-0.03287	-0.03316	-0.03261	-0.03241	-0.03274	-0.03216
596.536	-0.000787617	-0.01589	-0.0218	-0.02405	-0.03032	-0.0316	-0.0315	-0.033	-0.03142	-0.03214	-0.03161	-0.03255	-0.0329	-0.03368	-0.03378	-0.03352	-0.03418	-0.03391	-0.03359	-0.03354	-0.03332
595.943	-0.000392823	-0.01722	-0.02329	-0.02618	-0.03276	-0.03385	-0.03369	-0.03531	-0.03361	-0.03455	-0.03392	-0.03478	-0.03523	-0.03631	-0.03629	-0.0362	-0.03688	-0.03656	-0.03619	-0.03633	-0.03624
595.499	-0.00049502	-0.01741	-0.02415	-0.02701	-0.0334	-0.03489	-0.03454	-0.03638	-0.03487	-0.03572	-0.03503	-0.03618	-0.03632	-0.03702	-0.03733	-0.03723	-0.03773	-0.03752	-0.03706	-0.03735	-0.03722
595.054	-0.000575168	-0.01815	-0.02518	-0.02816	-0.03503	-0.0365	-0.03615	-0.03807	-0.03641	-0.03734	-0.03659	-0.03809	-0.03815	-0.03915	-0.03905	-0.03915	-0.03959	-0.03944	-0.03884	-0.03911	-0.03866
594.461	-0.000291947	-0.01929	-0.02676	-0.03006	-0.03713	-0.03859	-0.03838	-0.04056	-0.03892	-0.03965	-0.03908	-0.04009	-0.04042	-0.04125	-0.04157	-0.04123	-0.04186	-0.0415	-0.04113	-0.04144	-0.04111
594.016	-0.000326403	-0.02038	-0.02809	-0.03136	-0.03844	-0.04003	-0.03997	-0.04171	-0.04026	-0.04121	-0.04065	-0.04163	-0.042	-0.04282	-0.04289	-0.04295	-0.04364	-0.04295	-0.04269	-0.04284	-0.0426
593.571	-0.000476299	-0.02126	-0.02957	-0.03314	-0.04028	-0.04201	-0.04191	-0.04391	-0.04242	-0.04336	-0.04265	-0.04375	-0.04408	-0.04486	-0.04503	-0.04478	-0.04573	-0.04529	-0.04491	-0.04515	-0.04494
592.977	-0.000640723	-0.02207	-0.03087	-0.03507	-0.04218	-0.04376	-0.04377	-0.04575	-0.04412	-0.04547	-0.04482	-0.04584	-0.04612	-0.04745	-0.04693	-0.04706	-0.04761	-0.0474	-0.04721	-0.04735	-0.04713
592.532	-0.000460319	-0.02321	-0.03244	-0.03658	-0.04448	-0.04586	-0.04621	-0.04826	-0.04683	-0.04781	-0.04694	-0.04827	-0.04818	-0.04951	-0.04946	-0.04991	-0.04984	-0.04986	-0.04957	-0.04994	-0.04942
591.939	-0.000335353	-0.02428	-0.03397	-0.03846	-0.046	-0.04781	-0.04801	-0.05005	-0.04878	-0.04945	-0.04898	-0.05029	-0.05055	-0.05151	-0.05146	-0.05141	-0.05221	-0.05189	-0.05144	-0.05192	-0.05173
591.493	-0.000757797	-0.02522	-0.03521	-0.03958	-0.04733	-0.04973	-0.04998	-0.0518	-0.0503	-0.05144	-0.05086	-0.05205	-0.05222	-0.05314	-0.05332	-0.0534	-0.05379	-0.05369	-0.05342	-0.05367	-0.05341
591.048	-0.000797384	-0.026	-0.03623	-0.04079	-0.04889	-0.05118	-0.05126	-0.05334	-0.05207	-0.05303	-0.05248	-0.05363	-0.05369	-0.05489	-0.05494	-0.05506	-0.05568	-0.05553	-0.05519	-0.05534	-0.05522
590.454	-0.000423857	-0.02678	-0.03756	-0.04232	-0.05054	-0.05278	-0.05314	-0.05527	-0.05386	-0.05479	-0.05408	-0.05554	-0.05556	-0.05672	-0.05694	-0.05679	-0.05731	-0.05722	-0.05672	-0.05753	-0.05694
590.009	-0.000518394	-0.02808	-0.03956	-0.04461	-0.05309	-0.05536	-0.05559	-0.05772	-0.05645	-0.05734	-0.05661	-0.05794	-0.05811	-0.05927	-0.05946	-0.05959	-0.06001	-0.06005	-0.05961	-0.05953	-0.05947
589.564	-0.000354597	-0.02878	-0.04053	-0.04592	-0.05426	-0.05667	-0.05701	-0.05933	-0.05782	-0.05898	-0.05823	-0.05933	-0.0598	-0.06103	-0.06102	-0.06103	-0.06134	-0.06134	-0.06087	-0.06149	-0.06116
588.97	-0.000617356	-0.03042	-0.04274	-0.04837	-0.05711	-0.05956	-0.05993	-0.06232	-0.06109	-0.06191	-0.06113	-0.06233	-0.06278	-0.06405	-0.06392	-0.06428	-0.06448	-0.06458	-0.06414	-0.06456	-0.0643
588.524	-0.000690451	-0.0312	-0.0439	-0.04982	-0.05878	-0.06123	-0.06167	-0.0642	-0.06272	-0.06378	-0.06318	-0.06468	-0.06478	-0.06591	-0.0661	-0.06599	-0.06634	-0.06641	-0.06594	-0.06672	-0.06628
587.93	-0.000243208	-0.03223	-0.0457	-0.05182	-0.06075	-0.06346	-0.064	-0.06638	-0.06493	-0.06613	-0.06559	-0.06698	-0.06719	-0.06805	-0.06827	-0.0682	-0.0692	-0.06879	-0.06866	-0.06885	-0.06858
587.484	-0.000799554	-0.03326	-0.04684	-0.05339	-0.06243	-0.06525	-0.06582	-0.06847	-0.06674	-0.06798	-0.06756	-0.06887	-0.06902	-0.07014	-0.07006	-0.07038	-0.071	-0.07092	-0.07068	-0.07119	-0.07069
587.039	-0.000645013	-0.03393	-0.0478	-0.05436	-0.06342	-0.06641	-0.06703	-0.06924	-0.06819	-0.06897	-0.06873	-0.06979	-0.06999	-0.07133	-0.07131	-0.07142	-0.07193	-0.07204	-0.07166	-0.07217	-0.07191
586.444	-0.000920926	-0.03524	-0.04972	-0.05647	-0.06597	-0.06921	-0.06979	-0.07219	-0.07084	-0.07193	-0.07134	-0.07286	-0.07321	-0.07419	-0.07451	-0.07404	-0.07522	-0.07498	-0.07474	-0.07518	-0.07483
585.998	-0.000472007	-0.03634	-0.05094	-0.05817	-0.06743	-0.07044	-0.07142	-0.07369	-0.07241	-0.07349	-0.07309	-0.07435	-0.07468	-0.07572	-0.07604	-0.07625	-0.07633	-0.07636	-0.07619	-0.07659	-0.07653
585.552	-0.000461819	-0.03709	-0.05247	-0.05967	-0.06937	-0.07252	-0.07341	-0.07593	-0.07443	-0.07567	-0.07512	-0.07655	-0.07648	-0.07803	-0.07824	-0.07843	-0.07907	-0.0786	-0.0786	-0.07881	-0.07874
584.958	-0.00053887	-0.03812	-0.05419	-0.0616	-0.07163	-0.07492	-0.07554	-0.07823	-0.0769	-0.07813	-0.07756	-0.07893	-0.07933	-0.0803	-0.08045	-0.08067	-0.08124	-0.08137	-0.0812	-0.08154	-0.0812
584.512	-0.000426805	-0.03933	-0.05532	-0.06304	-0.0732	-0.07644	-0.07734	-0.07977	-0.07884	-0.07971	-0.0794	-0.08079	-0.0809	-0.08194	-0.08233	-0.0825	-0.08324	-0.08306	-0.08285	-0.08322	-0.08299
584.066	-0.000449045	-0.04003	-0.05697	-0.0648	-0.07465	-0.07817	-0.07912	-0.08165	-0.08061	-0.08181	-0.08149	-0.08261	-0.08296	-0.08407	-0.08445	-0.08411	-0.08507	-0.08512	-0.08517	-0.0852	-0.08485
583.471	-0.000420081	-0.04107	-0.0585	-0.06682	-0.07677	-0.08009	-0.08118	-0.0839	-0.08276	-0.08383	-0.08335	-0.0848	-0.08502	-0.086	-0.08647	-0.08691	-0.0872	-0.08722	-0.0869	-0.08724	-0.08716
583.025	-0.000707353	-0.04209	-0.05981	-0.06807	-0.07823	-0.08217	-0.08294	-0.08573	-0.08459	-0.08568	-0.08521	-0.08668	-0.08709	-0.08822	-0.08861	-0.08848	-0.08919	-0.0892	-0.08898	-0.08913	-0.08899
582.43	-0.00061689	-0.04265	-0.06075	-0.06916	-0.07965	-0.0832	-0.08436	-0.08708	-0.08605	-0.08729	-0.08666	-0.08799	-0.08855	-0.08957	-0.08994	-0.09013	-0.0905	-0.0908	-0.09048	-0.09112	-0.09068
581.983	-0.000458768	-0.04359	-0.06184	-0.0707	-0.08122	-0.08503	-0.08613	-0.08908	-0.08785	-0.08919	-0.08888	-0.09007	-0.09026	-0.09144	-0.09183	-0.09196	-0.09265	-0.09255	-0.0924	-0.09297	-0.09262
581.537	-0.000300898	-0.04447	-0.06321	-0.07207	-0.08287	-0.08664	-0.08776	-0.09038	-0.08946	-0.09041	-0.09026	-0.09175	-0.09206	-0.0931	-0.0935	-0.0935	-0.09415	-0.09424	-0.09376	-0.09457	-0.09423
580.942	-0.000210247	-0.04506	-0.06429	-0.07311	-0.08406	-0.08792	-0.08914	-0.09178	-0.09088	-0.09184	-0.09157	-0.09304	-0.09347	-0.09423	-0.09493	-0.09509	-0.09557	-0.09579	-0.09541	-0.09588	-0.09577
580.495	-0.000547971	-0.0462	-0.06543	-0.07484	-0.08598	-0.0896	-0.09079	-0.09386	-0.0929	-0.09405	-0.09361	-0.09511	-0.09545	-0.09638	-0.09683	-0.09689	-0.09761	-0.09761	-0.09745	-0.09781	-0.09777
580.049	-0.000701357	-0.04705	-0.06677	-0.0761	-0.08732	-0.09131	-0.09217	-0.09531	-0.0943	-0.09549	-0.09505	-0.09669	-0.09679	-0.09803	-0.09837	-0.09839	-0.09911	-0.09927	-0.09903	-0.09955	-0.09923
579.453	-0.000920254	-0.04802	-0.06827	-0.07748	-0.0888	-0.0929	-0.09419	-0.09726	-0.09611	-0.09727	-0.09704	-0.09833	-0.09874	-0.09996	-0.1002	-0.10011	-0.10095	-0.10087	-0.10084	-0.10128	-0.10129
579.007	-0.00048416	-0.04839	-0.06888	-0.07877	-0.08997	-0.09418	-0.0956	-0.09839	-0.09724	-0.09862	-0.09806	-0.09947	-0.10005	-0.10096	-0.10156	-0.10155	-0.10242	-0.10219	-0.10206	-0.10282	-0.10272
578.56	-0.000797332	-0.04937	-0.06978	-0.07979	-0.09083	-0.09528	-0.09655	-0.09948	-0.09829	-0.09989	-0.09925	-0.1008	-0.10123	-0.10232	-0.10276	-0.1028	-0.10347	-0.10356	-0.10378	-0.10391	-0.10398
577.964	-0.000576047	-0.04972	-0.07088	-0.08071	-0.09209	-0.09652	-0.0976	-0.10083	-0.09985	-0.10094	-0.10056	-0.10221	-0.10269	-0.10375	-0.10396	-0.10433	-0.1048	-0.10484	-0.10472	-0.10524	-0.10503
577.518	-0.000749063	-0.05041	-0.07131	-0.08154	-0.09313	-0.09716	-0.0988	-0.10184	-0.10062	-0.10192	-0.10159	-0.10316	-0.10347	-0.10469	-0.10506	-0.10516	-0.10575	-0.10586	-0.10603	-0.10629	-0.10607
577.071	-0.000556399	-0.05101	-0.0722	-0.0823	-0.09383	-0.09792	-0.09965	-0.10258	-0.10198	-0.10278	-0.10264	-0.10417	-0.10454	-0.1057	-0.10625	-0.10635	-0.10663	-0.10685	-0.10668	-0.10727	-0.10708
576.475	-0.00053675	-0.05123	-0.07281	-0.08295	-0.09472	-0.09883	-0.10029	-0.1035	-0.10259	-0.10361	-0.1033	-0.10487	-0.10513	-0.10634	-0.10675	-0.10675	-0.10754	-0.10782	-0.10754	-0.10788	-0.10792
576.028	-0.000551177	-0.05189	-0.07356	-0.08391	-0.09559	-0.09968	-0.1013	-0.10446	-0.10322	-0.10455	-0.10437	-0.10577	-0.10619	-0.10727	-0.10762	-0.10807	-0.10845	-0.10866	-0.1085	-0.109	-0.10879
575.432	-0.000695723	-0.05241	-0.07415	-0.0842	-0.09629	-0.10044	-0.10204	-0.10519	-0.10415	-0.10539	-0.10509	-0.10662	-0.10694	-0.10839	-0.10857	-0.10878	-0.10951	-0.10949	-0.10935	-0.10996	-0.10977
574.985	-0.000128013	-0.0527	-0.07452	-0.08478	-0.09683	-0.10123	-0.10264	-0.10582	-0.10465	-0.10597	-0.10591	-0.10732	-0.10756	-0.10867	-0.10919	-0.10965	-0.11016	-0.11021	-0.10993	-0.11033	-0.11029
574.538	-0.0003547	-0.05314	-0.0753	-0.08551	-0.09734	-0.1018	-0.10348	-0.10641	-0.10535	-0.10684	-0.10619	-0.108	-0.10832	-0.10956	-0.10993	-0.11022	-0.11098	-0.11087	-0.11057	-0.1112	-0.1113
573.941	-0.000632089	-0.05383	-0.07603	-0.0864	-0.09803	-0.10267	-0.10407	-0.10719	-0.10618	-0.10755	-0.10702	-0.1087	-0.10902	-0.11048	-0.11066	-0.11101	-0.11154	-0.11158	-0.11161	-0.11211	-0.1119
573.494	-0.00080684	-0.05386	-0.0762	-0.08673	-0.09849	-0.10273	-0.1044	-0.10753	-0.10662	-0.10801	-0.10747	-0.1091	-0.10943	-0.11068	-0.11109	-0.11099	-0.11209	-0.11196	-0.11188	-0.11241	-0.11216
573.047	-0.000556192	-0.05367	-0.07608	-0.0865	-0.09857	-0.10289	-0.10415	-0.10749	-0.10652	-0.10799	-0.1074	-0.10918	-0.10924	-0.1105	-0.11061	-0.111	-0.11168	-0.11168	-0.11166	-0.11232	-0.11199
572.45	-0.000757229	-0.05428	-0.07657	-0.08703	-0.09897	-0.10321	-0.10487	-0.10798	-0.10701	-0.10817	-0.10775	-0.10921	-0.10974	-0.11088	-0.11146	-0.11143	-0.11218	-0.11228	-0.11212	-0.11272	-0.11257
572.003	-0.00044651	-0.05441	-0.07652	-0.08699	-0.09913	-0.10332	-0.10506	-0.10795	-0.10695	-0.10833	-0.10782	-0.10936	-0.11	-0.1111	-0.11164	-0.11169	-0.11224	-0.11224	-0.11218	-0.11281	-0.11244
571.555	-9.29207e-05	-0.05481	-0.07672	-0.08718	-0.09913	-0.10339	-0.10499	-0.10786	-0.10684	-0.10846	-0.108	-0.10953	-0.10981	-0.11114	-0.11127	-0.11162	-0.11232	-0.11228	-0.11216	-0.11313	-0.11253
570.959	-0.000888222	-0.05478	-0.07692	-0.08738	-0.09927	-0.10344	-0.10482	-0.10809	-0.10721	-0.1082	-0.10787	-0.10927	-0.10994	-0.11099	-0.11144	-0.11184	-0.11224	-0.11263	-0.11223	-0.11268	-0.11258
570.511	-0.000712574	-0.05456	-0.07681	-0.08697	-0.099	-0.10324	-0.10483	-0.10775	-0.10693	-0.10814	-0.10794	-0.10905	-0.10961	-0.11071	-0.11132	-0.11148	-0.11207	-0.11223	-0.11187	-0.1126	-0.11247
570.064	-0.000699393	-0.05452	-0.0766	-0.08708	-0.09879	-0.10283	-0.10434	-0.10746	-0.1066	-0.10786	-0.10759	-0.10887	-0.10933	-0.11071	-0.11078	-0.11101	-0.11171	-0.11174	-0.1116	-0.11213	-0.11168
569.467	-0.00106	-0.05479	-0.07654	-0.0869	-0.09863	-0.10251	-0.10429	-0.10716	-0.10571	-0.10732	-0.10716	-0.10856	-0.10887	-0.11022	-0.11062	-0.11024	-0.11143	-0.11117	-0.11108	-0.11175	-0.11126
569.019	-0.000557226	-0.05427	-0.07584	-0.0862	-0.09801	-0.10197	-0.10328	-0.10626	-0.10535	-0.10673	-0.10639	-0.10775	-0.10809	-0.10909	-0.10993	-0.10992	-0.11056	-0.1105	-0.11021	-0.11111	-0.11071
568.571	-0.000564	-0.05428	-0.07612	-0.08609	-0.09787	-0.10172	-0.10299	-0.1063	-0.10531	-0.10629	-0.10597	-0.10763	-0.10784	-0.10887	-0.10935	-0.10955	-0.11025	-0.11006	-0.11017	-0.1107	-0.11067
567.974	-0.000421892	-0.05394	-0.07542	-0.08528	-0.09673	-0.10097	-0.10244	-0.1053	-0.10439	-0.1056	-0.10525	-0.10669	-0.10704	-0.10807	-0.10857	-0.10851	-0.10948	-0.10944	-0.10934	-0.10981	-0.10963
567.526	-0.000316574	-0.05387	-0.07488	-0.08474	-0.0964	-0.10059	-0.10178	-0.10478	-0.10382	-0.10482	-0.1046	-0.10595	-0.10628	-0.10747	-0.10763	-0.10799	-0.10874	-0.10866	-0.10858	-0.10929	-0.10904
566.929	-0.00022013	-0.05351	-0.07441	-0.08406	-0.09576	-0.09955	-0.10095	-0.10373	-0.10285	-0.10392	-0.10354	-0.10508	-0.10549	-0.1065	-0.10683	-0.10702	-0.10781	-0.1078	-0.10746	-0.10804	-0.10795
566.481	-0.000747564	-0.05326	-0.07396	-0.0835	-0.09494	-0.0989	-0.10029	-0.10293	-0.10191	-0.10305	-0.10273	-0.10415	-0.10439	-0.10565	-0.106	-0.10591	-0.10685	-0.10666	-0.10645	-0.10707	-0.10689
566.033	-0.000755368	-0.053	-0.07348	-0.08342	-0.09422	-0.09798	-0.09928	-0.10205	-0.10091	-0.10218	-0.10169	-0.10309	-0.10381	-0.10482	-0.10507	-0.10531	-0.10595	-0.10598	-0.10557	-0.10604	-0.10599
565.435	-0.000557123	-0.05254	-0.07265	-0.08189	-0.09302	-0.09672	-0.09794	-0.10094	-0.09947	-0.10072	-0.10038	-0.10173	-0.10213	-0.1032	-0.10363	-0.10365	-0.10442	-0.10418	-0.10412	-0.10463	-0.10452
564.987	-0.000914055	-0.0521	-0.07159	-0.0809	-0.0918	-0.09559	-0.09678	-0.09954	-0.09822	-0.09957	-0.09909	-0.10047	-0.10068	-0.10178	-0.10241	-0.10221	-0.10293	-0.1028	-0.10279	-0.10329	-0.10285
564.539	-0.00022013	-0.05174	-0.07122	-0.08001	-0.09115	-0.09469	-0.09579	-0.09847	-0.09728	-0.09856	-0.09792	-0.09958	-0.09978	-0.10087	-0.10099	-0.10127	-0.10174	-0.10161	-0.10163	-0.10202	-0.10171
563.941	-0.000830042	-0.05078	-0.07008	-0.079	-0.08952	-0.09276	-0.09393	-0.09693	-0.09558	-0.09679	-0.09616	-0.09765	-0.09795	-0.09899	-0.09926	-0.09937	-0.10005	-0.09978	-0.09975	-0.10018	-0.09976
563.493	-0.000430167	-0.05037	-0.06931	-0.07787	-0.08862	-0.09193	-0.09297	-0.09588	-0.0944	-0.09555	-0.09492	-0.09673	-0.09677	-0.09777	-0.09809	-0.09815	-0.09885	-0.09852	-0.09868	-0.09887	-0.09852
563.044	-0.000696654	-0.05007	-0.06863	-0.07717	-0.08787	-0.09111	-0.09216	-0.09494	-0.0936	-0.09464	-0.09414	-0.09542	-0.09578	-0.09667	-0.097	-0.0971	-0.09792	-0.09752	-0.09734	-0.09775	-0.0976
562.446	-0.00018577	-0.04906	-0.06746	-0.07536	-0.08602	-0.08913	-0.09	-0.09274	-0.09162	-0.09246	-0.09183	-0.09318	-0.0935	-0.09463	-0.09493	-0.09462	-0.0955	-0.09509	-0.09514	-0.0955	-0.09502
561.998	-0.000203416	-0.04904	-0.06699	-0.07485	-0.08515	-0.0885	-0.08913	-0.09182	-0.09051	-0.0917	-0.09101	-0.09249	-0.09223	-0.09367	-0.09395	-0.09386	-0.09465	-0.09437	-0.09419	-0.09459	-0.09416
561.549	-0.000536595	-0.04804	-0.06551	-0.07317	-0.08338	-0.08652	-0.08722	-0.08987	-0.08843	-0.08944	-0.08876	-0.09016	-0.0903	-0.09157	-0.09148	-0.09159	-0.09218	-0.09186	-0.09172	-0.09238	-0.09174
560.951	-0.000901604	-0.04705	-0.06443	-0.07185	-0.08179	-0.08469	-0.08545	-0.08791	-0.08645	-0.0875	-0.08697	-0.08826	-0.08839	-0.08929	-0.08934	-0.08948	-0.0897	-0.0898	-0.08958	-0.08991	-0.08949
560.502	-0.000599674	-0.04664	-0.06344	-0.07073	-0.08063	-0.08333	-0.08384	-0.0867	-0.08514	-0.0859	-0.08508	-0.08682	-0.08672	-0.08763	-0.08801	-0.08778	-0.08842	-0.088	-0.0877	-0.0884	-0.08772
560.054	-0.000421943	-0.04571	-0.06192	-0.06913	-0.07884	-0.08134	-0.08189	-0.08438	-0.0829	-0.08368	-0.08309	-0.0847	-0.08446	-0.08521	-0.08559	-0.08565	-0.08621	-0.08554	-0.08533	-0.08571	-0.08538
559.455	-0.000596986	-0.04471	-0.06055	-0.06715	-0.07657	-0.07922	-0.07993	-0.08205	-0.08056	-0.0817	-0.08081	-0.08214	-0.08235	-0.0832	-0.08331	-0.08305	-0.0834	-0.0832	-0.08286	-0.08314	-0.08295
559.006	-0.000722601	-0.04404	-0.05923	-0.06551	-0.07508	-0.07763	-0.07779	-0.08038	-0.07853	-0.07961	-0.07901	-0.08037	-0.08027	-0.08119	-0.08132	-0.08097	-0.08144	-0.08134	-0.08108	-0.0811	-0.08073
558.558	-0.000634829	-0.04352	-0.05843	-0.06476	-0.07389	-0.07648	-0.07686	-0.07924	-0.07738	-0.07828	-0.07771	-0.07897	-0.07869	-0.07987	-0.0799	-0.07966	-0.08015	-0.07976	-0.07934	-0.07973	-0.07932
557.959	-0.000580131	-0.0423	-0.05696	-0.06285	-0.07173	-0.07413	-0.07435	-0.07661	-0.07496	-0.07588	-0.07503	-0.07618	-0.07602	-0.07712	-0.07709	-0.07664	-0.07709	-0.07688	-0.07661	-0.07665	-0.07621
557.51	-0.000669775	-0.04171	-0.05602	-0.06183	-0.07085	-0.07282	-0.07303	-0.07551	-0.07359	-0.07438	-0.07348	-0.07469	-0.0749	-0.07569	-0.07573	-0.07537	-0.07557	-0.07549	-0.075	-0.07509	-0.07485
557.061	-0.000388013	-0.04087	-0.05473	-0.06061	-0.06904	-0.07125	-0.07124	-0.07364	-0.07199	-0.07254	-0.07163	-0.07291	-0.07313	-0.07381	-0.07357	-0.07341	-0.07378	-0.07332	-0.07303	-0.07303	-0.07259
556.462	-0.000503294	-0.03938	-0.05251	-0.058	-0.06615	-0.06812	-0.06818	-0.07026	-0.06862	-0.06917	-0.06836	-0.06966	-0.06955	-0.07033	-0.0702	-0.06986	-0.07022	-0.06984	-0.06932	-0.06936	-0.06898
556.013	-0.000310417	-0.03882	-0.0517	-0.057	-0.06528	-0.06722	-0.06708	-0.06925	-0.06746	-0.0679	-0.06712	-0.0685	-0.06831	-0.06882	-0.06861	-0.06851	-0.06894	-0.06848	-0.06822	-0.06831	-0.06764
555.564	-0.000603397	-0.03783	-0.05003	-0.0551	-0.06326	-0.06466	-0.06471	-0.06691	-0.06473	-0.06549	-0.06467	-0.06565	-0.06548	-0.06618	-0.06634	-0.06571	-0.06581	-0.06574	-0.06506	-0.0652	-0.06456
554.965	-0.000562914	-0.03639	-0.04832	-0.05273	-0.06096	-0.06222	-0.06231	-0.06413	-0.06232	-0.06277	-0.06154	-0.06282	-0.06263	-0.06329	-0.06313	-0.06289	-0.06284	-0.06251	-0.06213	-0.06236	-0.06164
554.515	-0.000467818	-0.0354	-0.04683	-0.05101	-0.05903	-0.06029	-0.06031	-0.06214	-0.05983	-0.06063	-0.05938	-0.06053	-0.06039	-0.06096	-0.06105	-0.06057	-0.06074	-0.06019	-0.06009	-0.05993	-0.05915
554.066	-0.000335249	-0.03492	-0.04581	-0.05002	-0.05768	-0.05898	-0.05872	-0.06053	-0.05848	-0.0592	-0.05785	-0.05904	-0.05893	-0.05959	-0.05925	-0.05879	-0.059	-0.05848	-0.05794	-0.05799	-0.0574
553.467	-0.000520203	-0.0339	-0.04444	-0.04833	-0.05576	-0.05705	-0.05654	-0.05845	-0.05623	-0.05688	-0.05592	-0.05663	-0.05656	-0.05715	-0.05701	-0.05638	-0.05675	-0.05624	-0.05558	-0.05554	-0.0549
553.017	-0.000893337	-0.0328	-0.04279	-0.04651	-0.054	-0.05501	-0.05471	-0.05638	-0.05403	-0.05454	-0.05344	-0.05443	-0.05405	-0.05488	-0.05441	-0.05384	-0.05422	-0.05357	-0.05296	-0.05298	-0.05224
552.568	-0.000667345	-0.03207	-0.04174	-0.04548	-0.05261	-0.05381	-0.05301	-0.05488	-0.05274	-0.05313	-0.05216	-0.05284	-0.05267	-0.05329	-0.05301	-0.05253	-0.05255	-0.05209	-0.05134	-0.05133	-0.05081
551.968	-0.000307313	-0.0306	-0.0397	-0.04282	-0.05003	-0.0509	-0.04995	-0.05191	-0.04959	-0.04986	-0.04883	-0.04972	-0.04962	-0.04984	-0.04958	-0.049	-0.04938	-0.04863	-0.04784	-0.04777	-0.04732
551.519	-0.000561052	-0.02962	-0.03844	-0.04166	-0.04843	-0.0492	-0.0486	-0.05023	-0.04794	-0.04818	-0.04721	-0.04796	-0.0477	-0.04822	-0.04781	-0.04746	-0.04742	-0.04682	-0.04604	-0.04593	-0.04516
551.069	-0.000623508	-0.02857	-0.03698	-0.04029	-0.04689	-0.04752	-0.04684	-0.04849	-0.04621	-0.0465	-0.04527	-0.04616	-0.04581	-0.04632	-0.04592	-0.04547	-0.04563	-0.04488	-0.04408	-0.0439	-0.04325
550.469	-0.000478989	-0.02727	-0.03504	-0.03764	-0.04425	-0.04465	-0.04417	-0.04549	-0.04304	-0.04351	-0.04241	-0.04319	-0.04267	-0.04319	-0.04286	-0.04206	-0.04224	-0.04162	-0.04086	-0.04072	-0.03989
550.02	-0.000327179	-0.02625	-0.03392	-0.03647	-0.04269	-0.0432	-0.04251	-0.04411	-0.04157	-0.04207	-0.04045	-0.04169	-0.04124	-0.04155	-0.0409	-0.04056	-0.0406	-0.03993	-0.03921	-0.03922	-0.03822
549.57	-0.000512188	-0.0252	-0.03224	-0.03484	-0.0412	-0.04136	-0.04049	-0.04219	-0.03973	-0.03981	-0.03864	-0.03951	-0.03917	-0.03932	-0.03914	-0.0384	-0.03847	-0.03775	-0.03706	-0.0371	-0.03626
548.97	-0.000631779	-0.02437	-0.03117	-0.03308	-0.03938	-0.03974	-0.0389	-0.04017	-0.0378	-0.03797	-0.03673	-0.03763	-0.03712	-0.03751	-0.03704	-0.03645	-0.03651	-0.0357	-0.03495	-0.03495	-0.03402
548.52	-0.00043989	-0.02335	-0.02994	-0.03195	-0.03797	-0.0382	-0.03724	-0.03868	-0.03637	-0.03643	-0.03503	-0.03582	-0.03551	-0.03604	-0.03546	-0.03484	-0.03494	-0.03413	-0.03338	-0.03309	-0.03228
548.07	-0.000431925	-0.02242	-0.02858	-0.03042	-0.03643	-0.03673	-0.03565	-0.03705	-0.03471	-0.03483	-0.03365	-0.03437	-0.03384	-0.03423	-0.03361	-0.03313	-0.03319	-0.03225	-0.03155	-0.03142	-0.03063
547.47	-2.88878e-05	-0.02143	-0.02731	-0.02906	-0.0349	-0.03503	-0.0339	-0.03537	-0.03291	-0.03289	-0.0317	-0.03263	-0.03196	-0.03255	-0.03196	-0.03124	-0.03126	-0.03057	-0.02974	-0.02964	-0.02881
547.02	-0.000762242	-0.02042	-0.02562	-0.02757	-0.03303	-0.03299	-0.03198	-0.03351	-0.03104	-0.03112	-0.02957	-0.03054	-0.03002	-0.03048	-0.0298	-0.02923	-0.0292	-0.02866	-0.02784	-0.02749	-0.0267
546.569	-0.000443614	-0.01948	-0.02443	-0.02602	-0.03177	-0.03147	-0.03073	-0.03191	-0.02921	-0.02941	-0.02811	-0.02889	-0.02852	-0.02885	-0.02846	-0.02763	-0.02776	-0.02694	-0.02619	-0.02608	-0.02516
545.969	-0.000730509	-0.01802	-0.02266	-0.02389	-0.02945	-0.02942	-0.02851	-0.02958	-0.02704	-0.02732	-0.02606	-0.02683	-0.02624	-0.02653	-0.02607	-0.02545	-0.02573	-0.02464	-0.02391	-0.02365	-0.0229
545.519	-0.000663261	-0.01705	-0.02131	-0.02283	-0.02799	-0.02796	-0.02692	-0.02819	-0.02565	-0.02581	-0.02445	-0.02535	-0.02472	-0.02552	-0.02474	-0.02411	-0.02404	-0.02337	-0.02239	-0.02233	-0.02149
545.069	-0.00031409	-0.01615	-0.02034	-0.02152	-0.02684	-0.02659	-0.02556	-0.02695	-0.02464	-0.02469	-0.02338	-0.02399	-0.02376	-0.02405	-0.02376	-0.02303	-0.02312	-0.02241	-0.02154	-0.02143	-0.02036
544.468	-0.000315746	-0.01463	-0.01816	-0.01937	-0.02461	-0.02424	-0.02335	-0.02472	-0.02248	-0.02245	-0.02085	-0.02188	-0.02156	-0.02178	-0.02145	-0.02062	-0.02068	-0.02	-0.01924	-0.01921	-0.01844
544.018	-0.000639482	-0.01435	-0.01788	-0.01904	-0.02431	-0.02396	-0.02286	-0.02431	-0.02177	-0.02204	-0.0206	-0.02137	-0.02107	-0.02158	-0.02093	-0.02031	-0.02036	-0.0196	-0.01885	-0.01884	-0.01784
543.567	-0.000256661	-0.01315	-0.0164	-0.01756	-0.02257	-0.02226	-0.021	-0.02257	-0.02002	-0.02011	-0.01898	-0.01987	-0.01941	-0.0199	-0.01936	-0.01868	-0.01892	-0.01811	-0.01724	-0.01728	-0.0163
542.966	-0.000487108	-0.01245	-0.01536	-0.01628	-0.02134	-0.0211	-0.02009	-0.02135	-0.01898	-0.01909	-0.01787	-0.01883	-0.01838	-0.01881	-0.01831	-0.01788	-0.01777	-0.01701	-0.01646	-0.01646	-0.01538
542.516	-0.000307158	-0.01098	-0.01359	-0.01452	-0.01964	-0.01939	-0.01802	-0.01965	-0.0173	-0.01743	-0.01619	-0.01707	-0.01669	-0.01717	-0.01668	-0.01624	-0.01633	-0.01553	-0.01498	-0.01488	-0.0139
542.065	-0.000322109	-0.01046	-0.01292	-0.01353	-0.0187	-0.01854	-0.01742	-0.01859	-0.01631	-0.01634	-0.01525	-0.01626	-0.01584	-0.01612	-0.01596	-0.01548	-0.01544	-0.01481	-0.01395	-0.01393	-0.01314
541.464	-0.000523823	-0.00928	-0.01157	-0.0125	-0.01751	-0.01705	-0.016	-0.01719	-0.0148	-0.01515	-0.01386	-0.01478	-0.01461	-0.01523	-0.01471	-0.01433	-0.0144	-0.01353	-0.01284	-0.01282	-0.01207
541.014	-0.000496571	-0.00833	-0.01013	-0.01106	-0.01603	-0.01567	-0.01451	-0.01592	-0.01319	-0.01387	-0.01259	-0.01354	-0.01334	-0.01392	-0.01349	-0.01309	-0.01316	-0.0125	-0.01161	-0.01163	-0.01089
540.563	-0.000520462	-0.00777	-0.00926	-0.01033	-0.01508	-0.01473	-0.01351	-0.01506	-0.01238	-0.0131	-0.01182	-0.01287	-0.01256	-0.01303	-0.01291	-0.01265	-0.0126	-0.0118	-0.0113	-0.01119	-0.01052
539.962	-0.000146749	-0.00622	-0.00759	-0.00847	-0.01346	-0.01302	-0.01208	-0.01359	-0.01103	-0.0115	-0.01044	-0.01158	-0.01131	-0.01189	-0.01141	-0.01122	-0.01131	-0.0108	-0.01018	-0.01029	-0.0095
539.511	6.79819e-05	-0.00536	-0.00699	-0.00779	-0.01263	-0.01223	-0.01113	-0.01265	-0.01027	-0.01087	-0.0096	-0.01091	-0.01062	-0.0112	-0.01097	-0.0105	-0.01072	-0.01069	-0.00973	-0.00966	-0.0089
539.06	-0.000500967	-0.00452	-0.00584	-0.00667	-0.01127	-0.01103	-0.01008	-0.01149	-0.00927	-0.00994	-0.00865	-0.00983	-0.00975	-0.0105	-0.01021	-0.00972	-0.01	-0.00956	-0.00879	-0.00875	-0.00817
538.458	-0.000463784	-0.00387	-0.00506	-0.0057	-0.0106	-0.01019	-0.009	-0.01078	-0.0088	-0.00909	-0.00803	-0.00923	-0.00907	-0.00966	-0.00947	-0.00951	-0.00956	-0.00906	-0.00864	-0.00856	-0.00801
538.007	-0.000312797	-0.00327	-0.00417	-0.00518	-0.00953	-0.00928	-0.00831	-0.01022	-0.00785	-0.00845	-0.00721	-0.0085	-0.00853	-0.00917	-0.00883	-0.00856	-0.00891	-0.00845	-0.00843	-0.0082	-0.00758
537.556	-0.000442683	-0.00238	-0.00268	-0.00386	-0.00832	-0.0081	-0.00724	-0.009	-0.00679	-0.00725	-0.00621	-0.00755	-0.00773	-0.00824	-0.0079	-0.00791	-0.00817	-0.00754	-0.0072	-0.00735	-0.00669
536.955	-0.000375133	-0.00139	-0.00162	-0.00251	-0.00728	-0.00706	-0.00609	-0.00785	-0.00557	-0.00615	-0.00534	-0.00654	-0.00684	-0.00728	-0.00719	-0.00707	-0.00734	-0.00704	-0.00668	-0.0067	-0.00604
536.503	-0.000647753	-0.000675142	-0.000860289	-0.00176	-0.00636	-0.00624	-0.00529	-0.00692	-0.00477	-0.00546	-0.00468	-0.00585	-0.00587	-0.00673	-0.00663	-0.00667	-0.00694	-0.00628	-0.00609	-0.00625	-0.00554
536.052	-0.000594401	0.000155389	0.000369191	-0.000488609	-0.00508	-0.005	-0.00411	-0.00602	-0.00394	-0.00463	-0.00379	-0.00507	-0.00506	-0.00611	-0.00605	-0.0058	-0.0064	-0.00581	-0.00534	-0.00553	-0.00501
535.451	-0.000528891	0.000931338	0.0012	0.000503823	-0.00424	-0.00395	-0.00311	-0.00514	-0.00324	-0.00378	-0.00288	-0.00446	-0.00452	-0.00545	-0.00533	-0.00515	-0.00589	-0.00544	-0.0049	-0.00519	-0.00484
534.999	-0.000296086	0.00167	0.00201	0.00131	-0.00322	-0.00324	-0.00246	-0.00451	-0.00252	-0.00337	-0.00256	-0.00392	-0.00397	-0.0049	-0.00499	-0.00487	-0.00531	-0.00489	-0.00502	-0.00506	-0.00461
534.548	-0.000281289	0.00238	0.00277	0.00209	-0.00285	-0.00246	-0.00136	-0.00369	-0.00177	-0.00253	-0.00179	-0.00338	-0.00347	-0.00426	-0.00432	-0.0042	-0.00478	-0.00462	-0.00421	-0.00461	-0.00423
533.946	-0.000431512	0.00301	0.00396	0.00318	-0.00168	-0.00134	-0.000549436	-0.00239	-0.000546798	-0.00146	-0.000774115	-0.0024	-0.00239	-0.00331	-0.0036	-0.00337	-0.00426	-0.00379	-0.0033	-0.00367	-0.00322
533.494	-0.000470352	0.00314	0.00429	0.00351	-0.00118	-0.00106	-0.000298738	-0.00204	-5.77122e-05	-0.00106	-0.000324398	-0.0019	-0.00224	-0.00303	-0.00329	-0.00315	-0.00363	-0.00351	-0.00318	-0.0035	-0.00306
533.043	-0.000575891	0.00413	0.00508	0.00485	-0.00028801	-7.59065e-05	0.000614822	-0.00121	0.00103	-0.000315353	0.000432178	-0.000916228	-0.00136	-0.00238	-0.00233	-0.0024	-0.00322	-0.00287	-0.00215	-0.00275	-0.00227
532.44	-0.000622939	0.00507	0.0061	0.00502	0.00107	0.000907615	0.00186	-0.00011842	0.00185	0.000788406	0.00141	-0.000177071	-0.000632972	-0.00137	-0.00155	-0.00159	-0.00225	-0.00195	-0.00163	-0.00214	-0.00158
531.989	-0.00039634	0.00528	0.00662	0.0059	0.00127	0.00155	0.00211	6.84708e-05	0.00211	0.000997961	0.0017	5.0962e-06	-0.000258639	-0.00143	-0.0013	-0.00137	-0.00243	-0.00183	-0.00162	-0.0021	-0.00168
531.537	-0.000407461	0.00615	0.00749	0.00689	0.00234	0.00246	0.00337	0.00101	0.00296	0.00202	0.00276	0.000736192	0.000707686	-0.000288844	-0.000505492	-0.000569001	-0.00164	-0.0012	-0.000944197	-0.00134	-0.00121
530.935	-0.000125011	0.00678	0.00852	0.0079	0.00341	0.00368	0.00432	0.00185	0.00382	0.00283	0.00342	0.00172	0.00141	0.000468716	5.2318e-05	-2.09809e-05	-0.000622168	-0.000534907	-0.000257224	-0.000764385	-0.000497028
530.483	-0.000391116	0.00725	0.00903	0.00864	0.00405	0.00447	0.00498	0.00268	0.00436	0.00351	0.00421	0.00248	0.00159	0.000988871	0.000733226	0.000638753	-0.000151709	-0.000107512	0.000198916	-0.000409603	0.000194043
530.031	-0.000186028	0.00773	0.00977	0.00939	0.0051	0.00524	0.00594	0.00368	0.00526	0.00449	0.00507	0.00338	0.00288	0.0018	0.00145	0.00145	0.000871152	0.00070025	0.000549361	0.000351801	0.000784695
529.428	-4.65922e-05	0.00808	0.01025	0.01007	0.00578	0.00583	0.00653	0.00441	0.006	0.00512	0.00565	0.00387	0.00343	0.00241	0.00201	0.00194	0.0011	0.00145	0.00136	0.00111	0.00137
528.976	-0.000458095	0.00866	0.01115	0.01097	0.00631	0.00657	0.00726	0.00541	0.00721	0.00594	0.00663	0.00503	0.00442	0.00332	0.00291	0.00291	0.00229	0.00228	0.00263	0.00214	0.00238
528.524	-0.000527184	0.00899	0.0116	0.0114	0.0068	0.0073	0.0077	0.00577	0.00806	0.00641	0.00694	0.00537	0.00484	0.00335	0.00343	0.00326	0.00277	0.00272	0.00321	0.00268	0.0029
528.072	-0.00039334	0.00915	0.01205	0.01195	0.00755	0.00784	0.00849	0.00646	0.00866	0.00718	0.00782	0.00602	0.0055	0.00435	0.00414	0.0038	0.00337	0.00357	0.00372	0.00324	0.00335
527.469	-0.000637569	0.00978	0.01292	0.01294	0.00856	0.00906	0.00958	0.00774	0.00946	0.00829	0.00882	0.00692	0.00663	0.00554	0.00518	0.00473	0.00444	0.00442	0.00432	0.00412	0.00459
527.017	-0.000331421	0.01011	0.01349	0.01363	0.00927	0.00977	0.01032	0.00815	0.0101	0.0089	0.00959	0.00779	0.00726	0.00616	0.00577	0.00566	0.00507	0.00518	0.00534	0.00469	0.00486
526.565	-0.000488194	0.01089	0.01429	0.01442	0.01036	0.01083	0.01105	0.00913	0.0113	0.01004	0.01065	0.00895	0.00841	0.00731	0.00688	0.00691	0.00614	0.0063	0.00637	0.00565	0.00597
525.962	-0.000313625	0.01129	0.01496	0.01524	0.01137	0.0118	0.01231	0.01053	0.0125	0.0111	0.01154	0.01003	0.00939	0.00844	0.00789	0.00795	0.00726	0.00752	0.00768	0.00699	0.00721
525.51	-0.00061963	0.01166	0.01546	0.01581	0.01194	0.01252	0.01297	0.01123	0.01329	0.01193	0.01246	0.01069	0.0103	0.00932	0.00912	0.00889	0.00818	0.0082	0.00853	0.00803	0.0081
525.057	-0.000496933	0.01161	0.01594	0.01679	0.01255	0.01331	0.01389	0.01211	0.01402	0.01276	0.01324	0.01143	0.01114	0.01003	0.00977	0.00972	0.00872	0.00921	0.00935	0.00872	0.00909
524.454	-0.000611617	0.01245	0.01694	0.01745	0.01358	0.01443	0.015	0.01303	0.01499	0.01381	0.01434	0.0128	0.01234	0.01112	0.01077	0.01053	0.00992	0.01014	0.01037	0.00978	0.01021
524.002	-0.000173298	0.01297	0.01758	0.01788	0.0145	0.01502	0.01586	0.01396	0.01605	0.01474	0.01542	0.01348	0.01318	0.01213	0.01189	0.01167	0.01095	0.01099	0.01155	0.0107	0.01139
523.549	-0.000476868	0.0134	0.01799	0.01869	0.01528	0.01582	0.01651	0.01487	0.01664	0.01554	0.01607	0.01454	0.0141	0.01311	0.01263	0.01236	0.01193	0.01201	0.01244	0.01181	0.0121
522.946	-0.00041434	0.01372	0.019	0.01982	0.01649	0.01726	0.01824	0.01631	0.01813	0.01712	0.01782	0.01583	0.0156	0.01469	0.01421	0.01444	0.01342	0.01369	0.01393	0.01343	0.01371
522.493	-0.00053039	0.01412	0.01935	0.02052	0.01707	0.018	0.0188	0.01694	0.01909	0.01788	0.01854	0.01703	0.01647	0.01539	0.01518	0.015	0.01408	0.01462	0.01499	0.01414	0.01459
522.04	-0.000587473	0.01434	0.02027	0.02139	0.01836	0.01907	0.02027	0.0182	0.02012	0.0191	0.02001	0.01818	0.01755	0.01666	0.01642	0.0162	0.0159	0.01584	0.01617	0.01559	0.01619
521.437	-0.000569118	0.01536	0.02116	0.02261	0.01958	0.02051	0.02181	0.01967	0.02191	0.0208	0.02134	0.01981	0.01941	0.01828	0.01798	0.01808	0.01754	0.01788	0.01807	0.01755	0.01786
520.984	-0.000436839	0.01564	0.02182	0.02278	0.02021	0.0213	0.02222	0.0203	0.02245	0.02128	0.02228	0.02054	0.02025	0.01913	0.01891	0.01904	0.0184	0.0184	0.01903	0.01849	0.01886
520.531	-0.00046425	0.01592	0.02221	0.02373	0.02111	0.02215	0.02323	0.02131	0.02349	0.02239	0.02314	0.02146	0.02121	0.02039	0.02026	0.02017	0.01947	0.01972	0.02006	0.01961	0.01995
519.927	-0.000569273	0.01641	0.02291	0.02494	0.02212	0.02311	0.02455	0.02244	0.02461	0.02386	0.02447	0.02273	0.02246	0.02158	0.02118	0.02134	0.02084	0.02121	0.02135	0.02105	0.02129
519.474	-0.00041915	0.0174	0.02435	0.02613	0.02336	0.02481	0.02602	0.02417	0.0263	0.02558	0.02636	0.0246	0.02431	0.0234	0.02333	0.0231	0.02265	0.02298	0.02344	0.02322	0.02349
519.021	-0.000586129	0.01727	0.02422	0.02612	0.02377	0.0252	0.02638	0.02454	0.02692	0.02597	0.02669	0.02518	0.02485	0.02407	0.02378	0.02401	0.02306	0.0235	0.0241	0.02383	0.02415
518.568	-0.000710764	0.01719	0.02483	0.02699	0.02446	0.0258	0.02691	0.02549	0.02783	0.0266	0.02766	0.026	0.0258	0.02487	0.02485	0.02467	0.02439	0.0246	0.02499	0.02472	0.02521
517.964	-9.68545e-05	0.01826	0.02595	0.02843	0.02609	0.02776	0.02908	0.0273	0.02994	0.02878	0.02967	0.02811	0.02806	0.02697	0.02701	0.02703	0.0268	0.02702	0.02729	0.02708	0.02753
517.511	-0.000885794	0.0186	0.02653	0.02907	0.02657	0.02835	0.02969	0.02809	0.03055	0.0296	0.03056	0.02892	0.02872	0.0279	0.02783	0.02787	0.02745	0.02781	0.02828	0.02783	0.02836
517.058	-0.000390289	0.01937	0.02741	0.03019	0.02791	0.02965	0.03127	0.02968	0.03217	0.03119	0.0322	0.03085	0.03061	0.02971	0.02941	0.0298	0.02931	0.03002	0.03026	0.02975	0.03052
516.453	-0.00047542	0.01955	0.02829	0.03082	0.0291	0.03087	0.03246	0.03093	0.03344	0.03275	0.03349	0.03191	0.03195	0.03083	0.03129	0.03098	0.03079	0.03138	0.03171	0.03136	0.03201
516	-0.0006172	0.02013	0.02856	0.03187	0.02975	0.03178	0.03328	0.032	0.03432	0.03354	0.03464	0.03314	0.03313	0.03227	0.03227	0.03266	0.03179	0.03259	0.03272	0.03271	0.03319
515.547	-0.000496468	0.02067	0.02964	0.03266	0.03094	0.03277	0.03461	0.03303	0.03547	0.03481	0.03576	0.0345	0.03421	0.0335	0.03354	0.03361	0.03318	0.03369	0.03424	0.03387	0.03462
514.942	-0.000707146	0.02072	0.03005	0.03322	0.03156	0.0338	0.03556	0.03411	0.03661	0.03574	0.03688	0.03541	0.03516	0.03444	0.03456	0.03488	0.03437	0.03481	0.0352	0.03516	0.03578
514.489	-0.000619992	0.02114	0.03067	0.03418	0.0325	0.03477	0.03621	0.03519	0.03755	0.03675	0.03804	0.03664	0.03637	0.03589	0.03576	0.03597	0.03557	0.03611	0.0367	0.03631	0.03714
514.035	-0.000705389	0.02194	0.03135	0.03525	0.03358	0.03537	0.03749	0.03625	0.03892	0.03783	0.03901	0.03758	0.03751	0.03703	0.03703	0.03709	0.03688	0.0373	0.038	0.03746	0.03828
513.431	-0.000639482	0.02243	0.0324	0.03604	0.03492	0.03711	0.03909	0.03778	0.04028	0.03973	0.04102	0.03935	0.03928	0.03867	0.03892	0.0388	0.03892	0.03923	0.03961	0.03954	0.04023
512.977	-0.000542438	0.02311	0.03334	0.03718	0.03601	0.03811	0.04025	0.03884	0.04168	0.04072	0.0419	0.04019	0.04062	0.03982	0.03998	0.04027	0.04012	0.04033	0.04089	0.04086	0.04155
512.524	-0.000856343	0.02307	0.03354	0.03769	0.03661	0.03882	0.04107	0.03942	0.04199	0.04139	0.04259	0.04111	0.04111	0.0406	0.04077	0.04081	0.04058	0.04119	0.04183	0.04156	0.04225
512.07	-0.000511361	0.02364	0.03448	0.03854	0.03751	0.03981	0.04196	0.04067	0.0434	0.04283	0.04399	0.0426	0.04251	0.0417	0.04185	0.04228	0.042	0.04278	0.04307	0.04326	0.04354
511.465	-0.000824048	0.0244	0.0355	0.0398	0.03855	0.04118	0.04306	0.04188	0.04455	0.04404	0.0452	0.04379	0.0438	0.0433	0.0434	0.04365	0.04335	0.04384	0.04453	0.04451	0.04502
511.011	-0.00056524	0.0248	0.03612	0.04025	0.03959	0.04217	0.0443	0.04294	0.04571	0.04507	0.0463	0.04486	0.04494	0.04441	0.04445	0.0447	0.04445	0.04503	0.04544	0.04545	0.04618
510.557	-0.000549212	0.02517	0.03647	0.04126	0.04006	0.04279	0.04483	0.04368	0.04658	0.04589	0.04715	0.04566	0.04569	0.04492	0.04529	0.04542	0.04522	0.04583	0.04643	0.04645	0.04691
509.952	-0.000343061	0.02554	0.03722	0.04184	0.04098	0.04365	0.04565	0.04454	0.04722	0.04675	0.04788	0.04662	0.04652	0.04565	0.04593	0.04639	0.04613	0.0467	0.04748	0.04718	0.04798
509.498	-0.000442373	0.02601	0.03787	0.04251	0.04187	0.04446	0.04663	0.04554	0.04834	0.04753	0.04897	0.04721	0.04749	0.04686	0.04701	0.0474	0.04698	0.04743	0.04841	0.04805	0.04899
509.044	-0.000712884	0.02634	0.03817	0.04282	0.04227	0.04499	0.047	0.04582	0.04871	0.04804	0.04927	0.04794	0.04787	0.04716	0.04745	0.04788	0.04738	0.04799	0.04868	0.04844	0.04938
508.439	-0.00056493	0.02677	0.03872	0.04363	0.04314	0.04594	0.048	0.04693	0.04969	0.0493	0.05036	0.04885	0.04884	0.04833	0.04859	0.04887	0.04866	0.04881	0.04967	0.04962	0.05021
507.985	-0.00068032	0.02701	0.03923	0.04419	0.04374	0.04659	0.04863	0.04749	0.05038	0.04976	0.05083	0.04941	0.04934	0.0489	0.04916	0.04931	0.04895	0.04964	0.05045	0.05019	0.05079
507.531	-0.000287808	0.02748	0.03997	0.04501	0.04434	0.04729	0.04969	0.04819	0.05104	0.0503	0.05152	0.05023	0.0501	0.04982	0.04995	0.05014	0.04971	0.05021	0.05095	0.0507	0.05151
506.925	-0.000661659	0.02793	0.04057	0.04578	0.04538	0.04807	0.05013	0.0492	0.05196	0.05122	0.05237	0.05096	0.05092	0.05034	0.05069	0.05075	0.05038	0.05093	0.05149	0.05144	0.0521
506.471	-0.000504173	0.02832	0.04115	0.04636	0.04589	0.0488	0.05097	0.04952	0.05235	0.05171	0.05302	0.0515	0.05144	0.05081	0.0508	0.05131	0.05079	0.05141	0.05212	0.05162	0.05262
506.017	-0.000622267	0.02861	0.04158	0.04685	0.04638	0.04933	0.05132	0.0501	0.05271	0.05237	0.0534	0.05208	0.05198	0.05091	0.05128	0.05168	0.05138	0.05153	0.05238	0.0521	0.05292
505.562	-0.000956726	0.02877	0.04158	0.0469	0.04657	0.04931	0.05144	0.05008	0.05306	0.05238	0.05347	0.052	0.05197	0.05118	0.05118	0.05167	0.0512	0.05136	0.05224	0.05215	0.05267
504.957	-0.000635553	0.02909	0.04228	0.04737	0.04729	0.04959	0.05216	0.05058	0.05334	0.05273	0.05411	0.05237	0.0523	0.05184	0.05154	0.05187	0.05167	0.05201	0.0528	0.05241	0.05289
504.502	-0.000694534	0.02928	0.04237	0.04761	0.0474	0.05024	0.05231	0.05092	0.05359	0.05297	0.0542	0.05259	0.05254	0.0517	0.05199	0.0518	0.05143	0.05193	0.05257	0.05226	0.05296
504.048	-0.000500967	0.02938	0.04247	0.04779	0.04753	0.05026	0.0524	0.05113	0.05372	0.05318	0.05426	0.0524	0.05242	0.05169	0.05159	0.05223	0.0517	0.05204	0.05264	0.05254	0.05289
503.442	-0.000580183	0.02966	0.04297	0.0481	0.04784	0.05053	0.05284	0.05134	0.05406	0.05343	0.05445	0.0527	0.05236	0.05186	0.05178	0.05219	0.05175	0.05181	0.05252	0.05253	0.05241
502.987	-0.000433322	0.02969	0.04274	0.04809	0.04777	0.0505	0.0525	0.05132	0.054	0.05291	0.05439	0.05241	0.05245	0.05172	0.05157	0.05184	0.05129	0.05152	0.0521	0.05176	0.05246
502.533	-0.000631314	0.02976	0.04301	0.04844	0.04812	0.05078	0.05269	0.05135	0.05407	0.05301	0.05407	0.05233	0.05218	0.05146	0.05125	0.0515	0.05116	0.05117	0.05167	0.05156	0.05226
501.926	-0.000302243	0.03	0.04332	0.04874	0.04827	0.05082	0.0531	0.05164	0.05406	0.05339	0.05429	0.05246	0.05222	0.05136	0.05143	0.05133	0.05097	0.05118	0.05193	0.05103	0.05205
501.472	-0.000452199	0.03018	0.04367	0.04874	0.04836	0.05096	0.05311	0.05152	0.05408	0.05307	0.05416	0.05237	0.05214	0.05112	0.05107	0.05123	0.05075	0.05121	0.05125	0.05113	0.05154
501.017	-0.000404875	0.03011	0.04334	0.04858	0.04818	0.05092	0.05268	0.05148	0.0541	0.05298	0.05397	0.05204	0.05199	0.05094	0.05087	0.0508	0.05016	0.05071	0.05106	0.05052	0.05118
500.562	-0.000625989	0.03015	0.04321	0.04841	0.04794	0.05074	0.05231	0.05107	0.05351	0.0528	0.05356	0.05179	0.05161	0.05044	0.05039	0.0504	0.05005	0.05006	0.05078	0.0502	0.05092
499.956	-0.000490676	0.02964	0.04307	0.04822	0.04748	0.05009	0.05199	0.0507	0.05296	0.05214	0.05298	0.05103	0.05061	0.05002	0.04962	0.04922	0.04907	0.04933	0.04976	0.04923	0.04966
499.501	-0.000423392	0.02999	0.04326	0.0482	0.04779	0.0504	0.05226	0.05028	0.05285	0.0519	0.05268	0.05087	0.0506	0.04964	0.04955	0.04949	0.04864	0.04928	0.04934	0.0489	0.04936
499.046	-0.000362252	0.02984	0.04306	0.04839	0.04774	0.05014	0.05193	0.05038	0.05281	0.05175	0.05257	0.05053	0.05029	0.04944	0.04915	0.0493	0.04828	0.04855	0.04893	0.0485	0.04906
498.439	-5.43571e-05	0.02975	0.04277	0.04778	0.04717	0.04964	0.05151	0.04973	0.05208	0.05104	0.05188	0.04968	0.0496	0.04851	0.04804	0.04813	0.04734	0.0477	0.04811	0.04737	0.0481
497.984	-0.000291482	0.02965	0.04257	0.04754	0.04705	0.04951	0.05124	0.04958	0.05158	0.05068	0.05141	0.04971	0.04903	0.048	0.04785	0.04781	0.04737	0.04736	0.04744	0.04703	0.04758
497.529	-0.000561518	0.02947	0.04223	0.04737	0.04659	0.04902	0.05059	0.04883	0.05112	0.05	0.05088	0.04902	0.04834	0.04746	0.04722	0.04704	0.04645	0.04666	0.04678	0.04617	0.04655
497.074	-0.000387495	0.02909	0.04212	0.04688	0.0463	0.04852	0.05036	0.04846	0.05095	0.04983	0.05052	0.04836	0.04797	0.04699	0.04659	0.04679	0.0457	0.04611	0.04596	0.04581	0.04579
496.467	-0.000636122	0.02886	0.04181	0.04638	0.04563	0.04799	0.04976	0.04802	0.0501	0.04898	0.04993	0.0477	0.04722	0.04633	0.04595	0.04556	0.04475	0.04525	0.0454	0.04492	0.04522
496.012	-0.000703011	0.02893	0.04154	0.04632	0.04557	0.04773	0.04953	0.04779	0.05	0.0486	0.04942	0.0475	0.04698	0.04573	0.04545	0.04518	0.04444	0.04485	0.04474	0.04434	0.04465
495.557	-0.00064155	0.02859	0.04134	0.046	0.0449	0.04716	0.04913	0.04719	0.04942	0.0481	0.04888	0.04701	0.04625	0.04524	0.04477	0.0447	0.04381	0.04401	0.04415	0.04365	0.04384
494.95	-0.00029531	0.02865	0.04119	0.04568	0.04501	0.04706	0.04883	0.04672	0.04895	0.04768	0.04849	0.04607	0.04577	0.04456	0.04417	0.04398	0.04335	0.04312	0.04361	0.04286	0.04334
494.494	-0.000434098	0.02843	0.04084	0.04547	0.04457	0.04678	0.0483	0.04628	0.04868	0.04745	0.04798	0.04597	0.04522	0.04412	0.04387	0.04346	0.04256	0.04277	0.04316	0.04229	0.04278
494.039	-0.000815315	0.02813	0.04023	0.04465	0.04373	0.04578	0.04767	0.04557	0.04774	0.04646	0.047	0.04488	0.04418	0.04338	0.0428	0.04273	0.04169	0.04187	0.04195	0.04152	0.04174
493.432	-0.000483746	0.02796	0.04001	0.0443	0.04357	0.04564	0.04687	0.04493	0.04677	0.04595	0.04658	0.04422	0.04349	0.04272	0.04241	0.04209	0.04119	0.04077	0.04108	0.04049	0.04079
492.976	-0.000102962	0.02754	0.03935	0.04376	0.04298	0.04494	0.04657	0.04429	0.04604	0.0451	0.04578	0.04331	0.0428	0.04162	0.04136	0.04132	0.04017	0.04013	0.04037	0.03956	0.04001
492.521	-0.000491917	0.02724	0.0389	0.04356	0.04232	0.04454	0.04552	0.04369	0.04563	0.04479	0.0454	0.04299	0.04235	0.04111	0.0408	0.04051	0.03965	0.03956	0.03992	0.03925	0.03961
492.065	-0.000621491	0.02696	0.03884	0.04337	0.04185	0.04364	0.04542	0.04335	0.04565	0.0443	0.045	0.04258	0.04209	0.04093	0.04041	0.04017	0.03944	0.03942	0.03958	0.03898	0.03926
491.457	-0.000506603	0.026	0.03794	0.04216	0.04105	0.04291	0.04436	0.04238	0.0447	0.04308	0.04376	0.04172	0.0409	0.03968	0.03942	0.03895	0.03805	0.03818	0.03844	0.03797	0.03795
491.002	-0.000330179	0.02594	0.03771	0.04194	0.04052	0.04273	0.04366	0.04197	0.04446	0.04301	0.04357	0.04089	0.04062	0.03958	0.03907	0.03868	0.03776	0.0379	0.03814	0.0374	0.03758
490.546	-0.000357338	0.02532	0.03692	0.04118	0.03994	0.04196	0.04327	0.04144	0.0435	0.042	0.0427	0.04016	0.03907	0.03868	0.03804	0.03807	0.03663	0.03699	0.03715	0.03642	0.03671
489.938	-0.000407616	0.02523	0.03631	0.04064	0.03934	0.04132	0.04262	0.04043	0.04242	0.04122	0.04178	0.03965	0.03888	0.03787	0.03752	0.03709	0.03594	0.03643	0.03617	0.03557	0.03597
489.483	-0.00066321	0.02518	0.03623	0.04022	0.03898	0.0409	0.04227	0.04015	0.04201	0.04096	0.04119	0.03907	0.0385	0.03747	0.03702	0.03671	0.03579	0.03574	0.03569	0.03521	0.03556
489.027	-0.000365304	0.02434	0.03562	0.03954	0.03832	0.04001	0.04134	0.03926	0.04121	0.03982	0.0406	0.03842	0.0377	0.03623	0.03584	0.0358	0.03495	0.03489	0.03506	0.03415	0.03473
488.571	-0.000737589	0.0241	0.03512	0.039	0.03756	0.03949	0.04065	0.03873	0.04071	0.03961	0.04006	0.03764	0.03731	0.03592	0.03553	0.03533	0.03426	0.03436	0.03451	0.03395	0.03409
487.963	-0.000608722	0.02363	0.03459	0.03841	0.03694	0.0389	0.03982	0.03806	0.04032	0.03888	0.03946	0.03735	0.03657	0.03542	0.03489	0.03458	0.03355	0.03405	0.03394	0.03351	0.03356
487.507	-4.18815e-05	0.02319	0.034	0.03777	0.03625	0.03829	0.0394	0.03748	0.03979	0.03833	0.0388	0.03671	0.03577	0.03488	0.03447	0.03347	0.03313	0.0333	0.03352	0.03281	0.03296
487.051	-0.00101	0.02293	0.03375	0.03722	0.03592	0.03771	0.03897	0.03697	0.03927	0.03789	0.03851	0.03613	0.03568	0.03416	0.03398	0.03359	0.03274	0.0328	0.03312	0.0324	0.03259
486.443	-0.000827665	0.02258	0.03305	0.03646	0.03531	0.03708	0.03867	0.03612	0.03823	0.03709	0.03779	0.03529	0.0348	0.03345	0.0331	0.03259	0.03213	0.032	0.03201	0.03129	0.03179
485.986	-0.000358787	0.02258	0.03296	0.03635	0.03477	0.03679	0.03812	0.03592	0.03817	0.03661	0.03746	0.03533	0.0345	0.03349	0.0331	0.03221	0.0316	0.03167	0.03195	0.03102	0.03143
485.53	-0.000617252	0.0222	0.03243	0.03609	0.03402	0.03627	0.0374	0.03519	0.03728	0.03626	0.03664	0.03444	0.03368	0.03264	0.03245	0.03197	0.03114	0.0307	0.03102	0.03049	0.03078
485.074	-0.000506655	0.02205	0.03212	0.03578	0.03412	0.03619	0.03759	0.03502	0.03699	0.03603	0.03664	0.0342	0.03359	0.03261	0.03191	0.03189	0.03095	0.03091	0.0308	0.03035	0.03067
484.466	-0.000771751	0.02141	0.03183	0.03531	0.03331	0.03555	0.03687	0.03467	0.03688	0.03555	0.03619	0.03382	0.03317	0.03218	0.03175	0.03126	0.03057	0.03077	0.03051	0.03004	0.03039
484.009	-0.000865437	0.02091	0.03122	0.03484	0.03319	0.03502	0.03616	0.03423	0.03679	0.03507	0.03571	0.03367	0.03284	0.03183	0.03146	0.03108	0.03029	0.03041	0.03048	0.03005	0.03037
483.553	-0.000267992	0.02058	0.03088	0.03406	0.0327	0.03452	0.03564	0.03391	0.0365	0.03469	0.03528	0.03313	0.03255	0.03118	0.03094	0.0308	0.02984	0.03009	0.03024	0.02982	0.02978
482.944	-0.000476351	0.02013	0.03038	0.03357	0.03236	0.0341	0.0352	0.03342	0.03596	0.03435	0.03474	0.03267	0.03202	0.03091	0.03038	0.02997	0.02941	0.02921	0.02968	0.02886	0.02917
482.488	-0.000590472	0.02005	0.02993	0.03363	0.03195	0.03381	0.03504	0.03313	0.03525	0.03394	0.0347	0.03237	0.03175	0.03077	0.03011	0.03	0.02911	0.02941	0.02934	0.02875	0.02922
482.031	-0.000373167	0.02002	0.02984	0.03328	0.03155	0.03384	0.03498	0.03301	0.03534	0.03374	0.03452	0.03215	0.03166	0.0304	0.03006	0.03002	0.02894	0.02907	0.02939	0.02884	0.02912
481.575	-0.000569584	0.01974	0.0296	0.03301	0.0314	0.03338	0.03459	0.03269	0.03475	0.03331	0.03389	0.03195	0.03127	0.03003	0.02987	0.02941	0.02865	0.0287	0.02869	0.02832	0.02867
480.966	-0.000413306	0.01951	0.0294	0.0326	0.03112	0.03301	0.03411	0.03201	0.03465	0.03287	0.03369	0.03163	0.03096	0.02936	0.02937	0.02931	0.02831	0.02854	0.02871	0.02797	0.02828
480.509	-0.000709989	0.0194	0.0293	0.03262	0.03091	0.03288	0.03406	0.03175	0.03431	0.03267	0.03339	0.03128	0.03068	0.02941	0.02923	0.02916	0.02818	0.02833	0.02856	0.02797	0.02823
480.053	-0.000330283	0.01947	0.02926	0.03275	0.03107	0.03301	0.03428	0.0321	0.03438	0.03295	0.03369	0.03127	0.0308	0.02972	0.02949	0.02916	0.02823	0.02846	0.02868	0.02787	0.02819
479.444	-0.000429702	0.01898	0.02875	0.03217	0.03039	0.03238	0.03373	0.03158	0.03368	0.03249	0.03319	0.03086	0.03047	0.0292	0.02893	0.02854	0.02778	0.02777	0.02814	0.02726	0.02779
478.987	-0.000641653	0.01926	0.02893	0.03229	0.0304	0.03244	0.03377	0.03169	0.0341	0.03261	0.03329	0.03096	0.03038	0.02922	0.02901	0.02856	0.02787	0.02813	0.02821	0.02767	0.02788
478.53	-0.000603965	0.01912	0.02867	0.03219	0.03032	0.03235	0.03354	0.03139	0.03384	0.03241	0.03292	0.03088	0.03015	0.02896	0.02849	0.02819	0.02771	0.02786	0.02784	0.02723	0.02773
478.073	-0.000121595	0.01913	0.02852	0.03191	0.03036	0.032	0.03334	0.03121	0.03354	0.03224	0.03262	0.03079	0.0301	0.02892	0.0287	0.0283	0.02739	0.02764	0.02787	0.02719	0.02765
477.464	-0.000723945	0.01858	0.0282	0.03127	0.02934	0.03159	0.03314	0.03052	0.03292	0.0317	0.03238	0.03024	0.02958	0.02853	0.02819	0.02796	0.02696	0.02732	0.0273	0.02668	0.02709
477.007	-0.00053825	0.01818	0.02793	0.03086	0.02938	0.0312	0.03255	0.03045	0.03289	0.03144	0.03214	0.02998	0.02924	0.02818	0.0279	0.02746	0.02672	0.02679	0.02688	0.02644	0.02664
476.55	-0.000323195	0.01824	0.02761	0.03087	0.02933	0.03118	0.03243	0.03021	0.03257	0.03113	0.03187	0.02971	0.02909	0.02801	0.02767	0.02734	0.02632	0.02649	0.02688	0.0261	0.02652
475.94	-0.000626454	0.01831	0.02793	0.03095	0.02898	0.03112	0.03215	0.03034	0.03243	0.03121	0.03172	0.02962	0.02894	0.02783	0.02763	0.02678	0.0262	0.02654	0.0265	0.02604	0.02637
475.483	0.000228245	0.0179	0.02745	0.03077	0.02854	0.03065	0.03179	0.02968	0.03206	0.03076	0.03149	0.02914	0.02827	0.02736	0.027	0.02658	0.02588	0.02624	0.02599	0.0255	0.02602
475.026	-0.000715365	0.01783	0.02727	0.03006	0.02852	0.03043	0.03142	0.0295	0.03179	0.03034	0.03097	0.02879	0.02822	0.02681	0.02651	0.02642	0.0254	0.02563	0.02572	0.02527	0.02551
474.569	5.63574e-05	0.01773	0.02705	0.03005	0.02822	0.03009	0.03119	0.02904	0.0313	0.02985	0.03049	0.02842	0.02764	0.02643	0.0261	0.02572	0.02513	0.02524	0.02509	0.02481	0.0251
473.959	-0.000592591	0.01753	0.02687	0.02944	0.02785	0.02979	0.03085	0.02864	0.03093	0.02955	0.03024	0.02802	0.02715	0.02617	0.02581	0.02548	0.0246	0.02476	0.0248	0.02387	0.02463
473.502	-0.00051405	0.01738	0.02649	0.02924	0.02755	0.02925	0.03035	0.02815	0.03034	0.02883	0.02969	0.02736	0.02687	0.02563	0.02507	0.0249	0.024	0.02414	0.02437	0.02377	0.02408
473.045	-0.000540266	0.01694	0.02589	0.02861	0.0267	0.0286	0.02948	0.02742	0.02966	0.02821	0.02909	0.02671	0.02597	0.02491	0.0246	0.0242	0.02314	0.02342	0.02366	0.02306	0.02344
472.435	-0.000230272	0.01655	0.02553	0.0283	0.02634	0.02792	0.02901	0.02692	0.02902	0.02753	0.02823	0.02612	0.02515	0.02428	0.02377	0.02319	0.02286	0.02266	0.02296	0.02227	0.02238
471.978	-0.000458044	0.01673	0.02551	0.02822	0.02616	0.0279	0.02904	0.02677	0.02905	0.02761	0.0281	0.02579	0.02533	0.02391	0.02387	0.02329	0.02231	0.02258	0.02261	0.02204	0.02237
471.52	-6.12419e-05	0.01649	0.02504	0.02774	0.02558	0.02724	0.02846	0.02628	0.02829	0.02692	0.02757	0.02519	0.02468	0.0234	0.02276	0.02275	0.02162	0.02161	0.02196	0.02136	0.02164
471.063	-0.000363287	0.01585	0.02456	0.02713	0.02502	0.02664	0.0277	0.02559	0.02763	0.02619	0.02671	0.02455	0.02378	0.0226	0.02221	0.02188	0.02103	0.02108	0.02113	0.02068	0.02095
470.452	-0.000386978	0.01568	0.02405	0.02659	0.02424	0.0258	0.02696	0.02478	0.027	0.02544	0.02602	0.02378	0.0232	0.02197	0.02147	0.02103	0.02013	0.02032	0.02048	0.0198	0.02012
469.995	-0.000642377	0.01567	0.02386	0.02634	0.02385	0.02574	0.02658	0.02443	0.02652	0.02511	0.02551	0.02324	0.02249	0.02145	0.02106	0.02073	0.01982	0.01989	0.01991	0.01932	0.01958
469.537	-0.000450027	0.01529	0.02338	0.02552	0.02353	0.02506	0.02603	0.02378	0.02586	0.02421	0.02491	0.02259	0.02192	0.02071	0.02016	0.02012	0.01907	0.01902	0.01899	0.01857	0.01871
468.927	-0.000311659	0.01482	0.02277	0.02486	0.02254	0.02415	0.02517	0.02265	0.0247	0.02329	0.02388	0.02166	0.02093	0.01989	0.01923	0.0189	0.01777	0.01803	0.01819	0.01752	0.01779
468.469	-0.000633795	0.01465	0.02247	0.02446	0.02187	0.0234	0.02432	0.02197	0.0241	0.02248	0.0231	0.02081	0.02004	0.01898	0.01848	0.01807	0.01711	0.01719	0.01699	0.01662	0.01675
468.011	-0.000701461	0.01419	0.02167	0.02362	0.02109	0.02248	0.02357	0.02108	0.02308	0.02174	0.02222	0.02008	0.01919	0.01796	0.01756	0.01724	0.01623	0.01615	0.01635	0.0155	0.0159
467.554	-0.000855103	0.01388	0.02126	0.02319	0.02059	0.02184	0.02296	0.02042	0.02254	0.02105	0.02162	0.01918	0.01867	0.01721	0.01672	0.01645	0.01535	0.01559	0.01535	0.01514	0.0153
466.943	-0.000506345	0.01328	0.02059	0.02237	0.01972	0.02117	0.022	0.01937	0.02158	0.02004	0.02064	0.01827	0.01748	0.01617	0.01576	0.01549	0.01437	0.01448	0.01459	0.01401	0.01411
466.485	-0.000250142	0.01292	0.02018	0.0216	0.01899	0.0205	0.02114	0.01858	0.02082	0.01935	0.01991	0.0175	0.01668	0.01564	0.01528	0.01469	0.01383	0.0138	0.01388	0.01301	0.01337
466.027	-0.000488814	0.01251	0.01941	0.02086	0.0178	0.0192	0.02	0.01757	0.01962	0.01824	0.01864	0.01632	0.01555	0.01437	0.01385	0.01373	0.01253	0.01264	0.01267	0.01187	0.01212
465.569	0.000405382	0.01219	0.01871	0.02016	0.0175	0.0189	0.01957	0.01707	0.01907	0.01767	0.0183	0.01568	0.01514	0.0137	0.01353	0.01279	0.01182	0.01224	0.01206	0.01135	0.01153
464.959	-0.000124545	0.01167	0.01821	0.01916	0.01636	0.0176	0.01869	0.01599	0.01833	0.01649	0.01713	0.01479	0.01395	0.0127	0.01207	0.01183	0.01096	0.01092	0.01099	0.01037	0.01064
464.5	1.39269e-05	0.0112	0.01751	0.01856	0.0153	0.01661	0.01747	0.01529	0.01717	0.01553	0.01618	0.01375	0.01299	0.01166	0.01121	0.01065	0.00983	0.01008	0.01014	0.00901	0.0096
464.042	-0.000437822	0.01114	0.01712	0.01824	0.01511	0.01618	0.0168	0.01438	0.01656	0.01475	0.01551	0.01292	0.0122	0.01113	0.01051	0.0101	0.00924	0.00943	0.00918	0.00853	0.00889
463.431	-0.000693656	0.01041	0.01604	0.01678	0.01359	0.01474	0.01544	0.0129	0.01499	0.01341	0.01394	0.01133	0.01075	0.00957	0.00907	0.00846	0.00749	0.00772	0.00787	0.00699	0.00735
462.973	-0.000508879	0.00996	0.01555	0.01617	0.0123	0.01409	0.0142	0.01184	0.014	0.0125	0.01295	0.01056	0.00992	0.00835	0.00807	0.00751	0.00695	0.00656	0.00677	0.00616	0.00627
462.515	-0.000396547	0.00974	0.01487	0.01559	0.01195	0.01324	0.01387	0.0115	0.01337	0.01162	0.01246	0.00996	0.00889	0.00796	0.00755	0.00705	0.00582	0.00598	0.0061	0.00556	0.00545
462.057	-0.000395099	0.00918	0.01425	0.01484	0.01068	0.01244	0.01274	0.0104	0.01238	0.01086	0.0114	0.00903	0.00811	0.00688	0.00621	0.00616	0.00512	0.00519	0.00497	0.00425	0.00474
461.445	-0.000617149	0.00867	0.01365	0.01405	0.01029	0.01167	0.01177	0.0095	0.01118	0.00988	0.01036	0.00785	0.00703	0.00587	0.00522	0.00519	0.00417	0.00412	0.00407	0.0036	0.00372
460.987	-0.000576667	0.00815	0.01269	0.01277	0.0093	0.01048	0.01068	0.00819	0.01021	0.00868	0.00927	0.00678	0.00592	0.00477	0.00433	0.00408	0.00312	0.00302	0.00293	0.00224	0.00228
460.529	-0.000685799	0.00764	0.01225	0.01205	0.00884	0.00942	0.01014	0.00753	0.00928	0.00792	0.00839	0.00593	0.00514	0.00393	0.00359	0.00323	0.00213	0.00234	0.00224	0.0017	0.00185
460.07	-0.000589644	0.00718	0.01167	0.01133	0.00806	0.00892	0.00907	0.00696	0.00905	0.00726	0.00789	0.0053	0.0045	0.00332	0.00298	0.00257	0.00186	0.00179	0.00181	0.00124	0.00116
459.459	-0.000564723	0.00643	0.01055	0.01038	0.00651	0.00724	0.00775	0.00534	0.00772	0.00555	0.00642	0.00399	0.00287	0.0019	0.00146	0.00108	-0.000148937	0.00032296	0.000393093	-0.000309125	-0.000398763
459	-0.000487315	0.00613	0.01018	0.00988	0.00592	0.0068	0.00735	0.00463	0.00673	0.00515	0.00564	0.00333	0.00271	0.0011	0.00105	0.000422262	-0.000479937	-0.000233427	-0.000228368	-0.00084997	-0.000596061
458.542	-0.000646254	0.00575	0.00927	0.0086	0.00493	0.00558	0.00612	0.00336	0.00559	0.00387	0.00423	0.00207	0.00139	-7.58842e-05	-0.000170834	-0.000797361	-0.00165	-0.00153	-0.00141	-0.00206	-0.00202
457.93	-0.000616787	0.00517	0.00839	0.00764	0.00386	0.00454	0.00501	0.00224	0.00429	0.00262	0.0033	0.000622302	9.99495e-05	-0.000682265	-0.00139	-0.00194	-0.00285	-0.00266	-0.00262	-0.0033	-0.00297
457.471	-0.000463422	0.00456	0.00757	0.00666	0.00277	0.00337	0.0036	0.0012	0.0031	0.00163	0.00227	-0.000447519	-0.000903331	-0.00224	-0.00257	-0.00315	-0.00393	-0.00396	-0.00402	-0.00445	-0.0042
457.013	-0.000279892	0.00419	0.00705	0.00614	0.00193	0.00259	0.00287	0.00036554	0.00237	0.000692919	0.00143	-0.000994742	-0.00188	-0.00287	-0.00369	-0.00387	-0.00478	-0.00451	-0.00441	-0.00497	-0.00483
456.554	-0.000646409	0.00395	0.0066	0.00564	0.00145	0.00199	0.00234	-0.000570461	0.0016	0.000216775	0.000671983	-0.0019	-0.00252	-0.00359	-0.00425	-0.00438	-0.00534	-0.00561	-0.00529	-0.00592	-0.00561
455.942	-0.000628005	0.00336	0.00556	0.00456	1.76579e-05	0.000868313	0.000907056	-0.00187	0.000224374	-0.00132	-0.000758328	-0.00312	-0.00366	-0.00502	-0.00527	-0.00575	-0.00664	-0.00676	-0.00662	-0.00697	-0.00691
455.483	-0.000583492	0.00281	0.00498	0.0036	-0.000500016	3.88026e-05	0.000338376	-0.00221	-0.000322416	-0.00182	-0.00126	-0.00383	-0.00448	-0.00562	-0.00597	-0.00638	-0.00742	-0.00715	-0.00709	-0.0079	-0.0075
455.024	-0.000417806	0.00218	0.00398	0.00222	-0.00182	-0.00148	-0.00122	-0.0039	-0.00184	-0.00312	-0.00273	-0.00527	-0.00624	-0.00694	-0.00728	-0.00782	-0.00865	-0.00839	-0.00841	-0.00929	-0.00901
454.565	-0.000424478	0.00176	0.00333	0.00164	-0.00276	-0.00221	-0.00203	-0.00465	-0.00267	-0.00406	-0.00375	-0.00608	-0.00672	-0.00793	-0.00832	-0.00884	-0.00953	-0.00966	-0.0094	-0.00988	-0.00987
453.953	-0.000455665	0.000908531	0.00227	0.000622705	-0.00397	-0.00358	-0.00335	-0.00616	-0.00419	-0.00559	-0.0052	-0.00751	-0.00813	-0.00934	-0.00969	-0.01016	-0.01108	-0.01116	-0.01094	-0.01142	-0.01118
453.494	-0.000183441	0.000390314	0.00138	-0.000533767	-0.00517	-0.00492	-0.00449	-0.00736	-0.00526	-0.00669	-0.0062	-0.0086	-0.00929	-0.01057	-0.01106	-0.01122	-0.01202	-0.01196	-0.01222	-0.01265	-0.01228
453.035	-0.000655197	-2.63974e-05	0.000943974	-0.00142	-0.00574	-0.00586	-0.00546	-0.00802	-0.00591	-0.00757	-0.00711	-0.00941	-0.01012	-0.01125	-0.01172	-0.01215	-0.01274	-0.01272	-0.01263	-0.01327	-0.01296
452.576	-0.000581734	-0.000562139	0.000243954	-0.00206	-0.00699	-0.00687	-0.00655	-0.00927	-0.00698	-0.00892	-0.00806	-0.01036	-0.01138	-0.01234	-0.01281	-0.01295	-0.01389	-0.01384	-0.01374	-0.01442	-0.01411
451.964	-0.00064522	-0.00102	-0.000562705	-0.00288	-0.00811	-0.00767	-0.0074	-0.01015	-0.00821	-0.00986	-0.00905	-0.01187	-0.01229	-0.01345	-0.01384	-0.01419	-0.01498	-0.01472	-0.01462	-0.01532	-0.01499
451.505	-0.000468283	-0.00155	-0.00146	-0.0041	-0.00896	-0.00893	-0.00859	-0.01128	-0.00953	-0.01083	-0.01021	-0.01263	-0.01317	-0.01452	-0.01472	-0.01523	-0.01602	-0.01607	-0.01594	-0.01652	-0.01628
451.045	-0.000336025	-0.00192	-0.00214	-0.00464	-0.0099	-0.0097	-0.00974	-0.01234	-0.01014	-0.01175	-0.01112	-0.0135	-0.01408	-0.01531	-0.01585	-0.01584	-0.01688	-0.01674	-0.01661	-0.01754	-0.01696
450.433	-0.000769116	-0.0024	-0.00282	-0.00566	-0.01073	-0.01088	-0.01055	-0.01341	-0.01141	-0.01285	-0.01235	-0.01444	-0.01527	-0.01636	-0.01686	-0.01734	-0.01805	-0.01786	-0.01794	-0.01847	-0.01822
449.974	-0.000414133	-0.00295	-0.0037	-0.00668	-0.01195	-0.01207	-0.01172	-0.01468	-0.01264	-0.01388	-0.01363	-0.01597	-0.01646	-0.01766	-0.01803	-0.01847	-0.01954	-0.01924	-0.01886	-0.01955	-0.0194
449.514	-0.000416564	-0.0035	-0.00446	-0.00766	-0.01282	-0.01273	-0.01278	-0.01568	-0.01365	-0.01518	-0.0145	-0.01702	-0.0175	-0.01871	-0.01894	-0.01961	-0.02041	-0.02022	-0.02001	-0.02073	-0.02018
449.055	-0.000631624	-0.00404	-0.00519	-0.00848	-0.01395	-0.01393	-0.01384	-0.01674	-0.01476	-0.01609	-0.01583	-0.01806	-0.01871	-0.01978	-0.02012	-0.02077	-0.02144	-0.02113	-0.02112	-0.02168	-0.02144
448.442	-0.000313263	-0.00463	-0.00616	-0.00985	-0.01519	-0.01523	-0.01525	-0.01835	-0.01613	-0.01775	-0.01712	-0.01948	-0.01997	-0.02133	-0.02163	-0.02195	-0.0226	-0.0227	-0.02247	-0.0229	-0.0227
447.983	-0.000394168	-0.00494	-0.00661	-0.01033	-0.01587	-0.016	-0.01621	-0.01897	-0.01701	-0.01842	-0.01782	-0.02017	-0.02099	-0.02208	-0.02226	-0.02263	-0.02356	-0.0234	-0.02318	-0.02402	-0.02352
447.523	-0.000478316	-0.00574	-0.00764	-0.01121	-0.01707	-0.01723	-0.01715	-0.02012	-0.01815	-0.01951	-0.01904	-0.02141	-0.02209	-0.02318	-0.02341	-0.02406	-0.02493	-0.02452	-0.02428	-0.02497	-0.02473
447.064	-0.000286515	-0.00597	-0.00809	-0.01217	-0.01745	-0.01766	-0.01811	-0.02085	-0.01855	-0.02036	-0.01974	-0.02203	-0.02267	-0.02384	-0.02407	-0.02432	-0.02549	-0.02522	-0.02516	-0.02569	-0.02524
446.451	-0.000384909	-0.00674	-0.00906	-0.01329	-0.01906	-0.01954	-0.01928	-0.02219	-0.02001	-0.02182	-0.02117	-0.0235	-0.02416	-0.02559	-0.02589	-0.02629	-0.02681	-0.02661	-0.02663	-0.02709	-0.02674
445.991	-0.000519428	-0.00687	-0.00977	-0.01372	-0.01965	-0.01985	-0.02035	-0.02285	-0.02063	-0.02239	-0.02175	-0.02401	-0.02495	-0.02584	-0.02637	-0.0266	-0.02778	-0.02725	-0.0272	-0.02756	-0.02767
445.531	-0.000583905	-0.00738	-0.01017	-0.0146	-0.02035	-0.02079	-0.02089	-0.0237	-0.02176	-0.02343	-0.02278	-0.02508	-0.02586	-0.02687	-0.02698	-0.02774	-0.02844	-0.02823	-0.02796	-0.02863	-0.02817
445.072	-0.000663571	-0.00795	-0.01124	-0.01556	-0.02179	-0.02187	-0.02226	-0.02494	-0.0229	-0.02463	-0.02408	-0.02642	-0.02706	-0.02785	-0.02842	-0.02887	-0.02964	-0.02935	-0.02917	-0.02983	-0.0295
444.459	-0.00045913	-0.00832	-0.01176	-0.01613	-0.02223	-0.02277	-0.02292	-0.02607	-0.0238	-0.02546	-0.02484	-0.02731	-0.02789	-0.02905	-0.02918	-0.02984	-0.03048	-0.03023	-0.03038	-0.03072	-0.03051
443.999	-0.000274046	-0.00914	-0.01289	-0.01766	-0.02385	-0.02422	-0.02442	-0.02746	-0.02553	-0.02705	-0.02629	-0.02887	-0.02936	-0.03048	-0.03072	-0.03117	-0.032	-0.03176	-0.03167	-0.03221	-0.03222
443.539	-0.000393495	-0.00927	-0.01313	-0.01817	-0.02449	-0.02499	-0.02529	-0.02843	-0.02627	-0.0279	-0.02723	-0.02955	-0.03023	-0.03133	-0.03157	-0.03199	-0.03297	-0.0327	-0.03254	-0.03311	-0.03269
442.926	-0.000708335	-0.00958	-0.01364	-0.01902	-0.02523	-0.02561	-0.02627	-0.02927	-0.02711	-0.02866	-0.02815	-0.03057	-0.03116	-0.03222	-0.03239	-0.03273	-0.03373	-0.03362	-0.03343	-0.03421	-0.03362
442.466	-0.000438856	-0.01032	-0.01469	-0.01994	-0.02632	-0.02714	-0.02756	-0.03051	-0.02833	-0.02995	-0.02935	-0.0317	-0.03248	-0.03352	-0.03398	-0.03411	-0.03518	-0.03482	-0.03484	-0.03567	-0.03488
442.006	-0.00060288	-0.01043	-0.01491	-0.02036	-0.02685	-0.02733	-0.02753	-0.03094	-0.02894	-0.03033	-0.02963	-0.03222	-0.03257	-0.03381	-0.03429	-0.03439	-0.03549	-0.0351	-0.03512	-0.03558	-0.03535
441.546	-0.000798107	-0.0109	-0.01555	-0.02097	-0.02766	-0.02834	-0.02884	-0.03157	-0.02973	-0.03133	-0.03063	-0.03288	-0.03354	-0.03471	-0.03521	-0.03549	-0.0362	-0.0359	-0.03592	-0.03641	-0.03615
440.932	-0.000498433	-0.01116	-0.0161	-0.02155	-0.02851	-0.02903	-0.0293	-0.03234	-0.03028	-0.03196	-0.03134	-0.03379	-0.0345	-0.03528	-0.03587	-0.03642	-0.03717	-0.0367	-0.03668	-0.03723	-0.03677
440.472	-0.000515187	-0.01166	-0.01691	-0.02241	-0.02922	-0.02994	-0.0304	-0.03327	-0.03154	-0.03298	-0.03228	-0.0347	-0.03544	-0.03663	-0.0368	-0.03728	-0.0384	-0.03757	-0.03754	-0.03813	-0.03781
440.012	-0.000338457	-0.0117	-0.017	-0.02295	-0.02966	-0.03037	-0.03083	-0.03398	-0.03208	-0.03358	-0.03286	-0.03516	-0.03584	-0.03688	-0.03741	-0.03746	-0.03859	-0.03814	-0.03802	-0.03854	-0.0383
439.551	-0.000386875	-0.0124	-0.01782	-0.02412	-0.03061	-0.03146	-0.03212	-0.03488	-0.03284	-0.0344	-0.0338	-0.03649	-0.03695	-0.0378	-0.03813	-0.03891	-0.03934	-0.03911	-0.03899	-0.03961	-0.03937
438.938	-0.0005716	-0.01263	-0.01824	-0.02451	-0.03127	-0.03215	-0.03265	-0.03568	-0.0337	-0.03518	-0.03463	-0.03698	-0.03774	-0.03875	-0.03907	-0.03943	-0.0404	-0.04015	-0.0399	-0.04053	-0.03995
438.478	-0.000233584	-0.0129	-0.01864	-0.02501	-0.03198	-0.03296	-0.03362	-0.03627	-0.03435	-0.03588	-0.03514	-0.03761	-0.03837	-0.03936	-0.03954	-0.04015	-0.04079	-0.0405	-0.04039	-0.04095	-0.04076
438.017	-0.000540266	-0.0132	-0.01911	-0.02546	-0.03271	-0.03379	-0.03397	-0.03701	-0.035	-0.03661	-0.03596	-0.03846	-0.03906	-0.04004	-0.04036	-0.04073	-0.04161	-0.04149	-0.04124	-0.04174	-0.04132
437.557	-0.000505	-0.01331	-0.01926	-0.02573	-0.03282	-0.0337	-0.03441	-0.03734	-0.03539	-0.03694	-0.03618	-0.03859	-0.03926	-0.04033	-0.04076	-0.0412	-0.04183	-0.04154	-0.04126	-0.04215	-0.04169
436.943	-0.000395927	-0.01334	-0.01959	-0.0261	-0.03334	-0.03419	-0.03462	-0.03784	-0.03598	-0.03747	-0.03684	-0.03929	-0.03976	-0.04094	-0.04115	-0.04165	-0.04235	-0.04217	-0.04205	-0.04253	-0.04233
436.482	-0.000657265	-0.01373	-0.02006	-0.02676	-0.03403	-0.03491	-0.03532	-0.03856	-0.0366	-0.0381	-0.03723	-0.03995	-0.04032	-0.0416	-0.04173	-0.04219	-0.04296	-0.04278	-0.04252	-0.04325	-0.0428
436.022	-0.000910077	-0.01382	-0.02017	-0.02693	-0.03404	-0.03513	-0.03556	-0.03868	-0.03663	-0.03834	-0.03769	-0.04023	-0.04082	-0.04176	-0.04198	-0.04259	-0.04331	-0.04291	-0.04287	-0.04346	-0.04306
435.561	-0.00037984	-0.01397	-0.02031	-0.02716	-0.03433	-0.03535	-0.03583	-0.03899	-0.03722	-0.03854	-0.0381	-0.04071	-0.04095	-0.04216	-0.04229	-0.04271	-0.04394	-0.04335	-0.04314	-0.04366	-0.0433
434.947	-0.000448734	-0.01396	-0.02054	-0.02755	-0.03464	-0.03568	-0.03624	-0.0394	-0.03769	-0.03898	-0.0385	-0.04078	-0.04139	-0.0426	-0.0427	-0.0434	-0.04438	-0.04374	-0.04372	-0.04423	-0.04393
434.487	-0.000246985	-0.01396	-0.02062	-0.02754	-0.03493	-0.03595	-0.03643	-0.03967	-0.03758	-0.03924	-0.03879	-0.0409	-0.04165	-0.04264	-0.0429	-0.04337	-0.04424	-0.04422	-0.04374	-0.04425	-0.04377
434.026	-0.000371253	-0.01431	-0.0209	-0.0281	-0.03558	-0.03633	-0.03696	-0.04003	-0.03836	-0.03965	-0.03904	-0.04136	-0.04214	-0.04306	-0.04336	-0.04382	-0.04455	-0.04424	-0.04426	-0.04467	-0.04441
433.565	-0.000167295	-0.014	-0.02068	-0.02796	-0.03528	-0.03634	-0.03692	-0.04002	-0.038	-0.03946	-0.03887	-0.04132	-0.042	-0.04298	-0.04329	-0.04381	-0.04437	-0.04413	-0.04403	-0.04468	-0.04437
432.951	-0.000744205	-0.0136	-0.02029	-0.02763	-0.03479	-0.03583	-0.03644	-0.03964	-0.03768	-0.03923	-0.03861	-0.04096	-0.04162	-0.04268	-0.04276	-0.0435	-0.04417	-0.04396	-0.04386	-0.04428	-0.04411
432.49	-0.00041853	-0.01387	-0.02059	-0.02777	-0.03546	-0.03616	-0.03706	-0.03992	-0.0381	-0.03957	-0.03904	-0.04131	-0.04195	-0.04304	-0.04339	-0.0438	-0.04449	-0.04426	-0.04411	-0.0447	-0.04437
432.029	-0.000664864	-0.01388	-0.02071	-0.02785	-0.0352	-0.03622	-0.03688	-0.03998	-0.03803	-0.03968	-0.03899	-0.04145	-0.04197	-0.04308	-0.04332	-0.04378	-0.04482	-0.04424	-0.04428	-0.04478	-0.04431
431.568	-0.000365098	-0.01355	-0.02022	-0.02744	-0.03482	-0.03586	-0.03642	-0.03985	-0.03761	-0.03933	-0.0386	-0.04083	-0.04172	-0.04286	-0.04291	-0.04335	-0.0442	-0.04392	-0.04371	-0.04439	-0.04399
430.954	-0.000745962	-0.01357	-0.02042	-0.02758	-0.03489	-0.03582	-0.03661	-0.03979	-0.03779	-0.03937	-0.03877	-0.04109	-0.04179	-0.0428	-0.04309	-0.04365	-0.04424	-0.04388	-0.04376	-0.04433	-0.0443
430.493	-0.000303588	-0.01364	-0.02019	-0.02754	-0.03484	-0.0359	-0.03653	-0.03973	-0.03774	-0.03928	-0.03852	-0.04104	-0.04166	-0.04269	-0.04288	-0.04348	-0.04442	-0.0439	-0.0437	-0.04446	-0.0439
430.032	-0.000810664	-0.01337	-0.01998	-0.02723	-0.03434	-0.03543	-0.03616	-0.03931	-0.03738	-0.03884	-0.03839	-0.04075	-0.0413	-0.04227	-0.0426	-0.04307	-0.04379	-0.0435	-0.04342	-0.04392	-0.04372
429.571	-0.00021154	-0.01321	-0.01982	-0.02702	-0.03434	-0.03515	-0.03609	-0.03914	-0.03729	-0.03869	-0.03795	-0.04066	-0.04107	-0.0421	-0.04232	-0.04272	-0.04377	-0.04348	-0.04316	-0.04392	-0.04362
428.956	-0.000667397	-0.01286	-0.01935	-0.02637	-0.0336	-0.03452	-0.03528	-0.03848	-0.03639	-0.03813	-0.03753	-0.03983	-0.04041	-0.04137	-0.04169	-0.04238	-0.0431	-0.04278	-0.04251	-0.04294	-0.04283
428.495	-0.000565034	-0.01249	-0.0188	-0.02617	-0.03307	-0.03435	-0.03485	-0.03805	-0.03591	-0.03764	-0.03693	-0.03944	-0.03996	-0.04096	-0.0412	-0.04172	-0.04249	-0.04238	-0.04211	-0.04285	-0.04241
428.034	-0.000444597	-0.01212	-0.01824	-0.02559	-0.03265	-0.03356	-0.03416	-0.03738	-0.03536	-0.03684	-0.03611	-0.03867	-0.03928	-0.04025	-0.04059	-0.04107	-0.04181	-0.04147	-0.04152	-0.04192	-0.04164
427.573	-0.000965663	-0.01227	-0.01827	-0.02546	-0.0325	-0.03327	-0.03384	-0.03717	-0.03528	-0.03664	-0.03604	-0.03856	-0.03914	-0.04007	-0.04031	-0.04072	-0.04167	-0.0414	-0.0412	-0.04189	-0.04148
426.958	-0.000584991	-0.01195	-0.01772	-0.02477	-0.03187	-0.03276	-0.03341	-0.03649	-0.0344	-0.03592	-0.03525	-0.03783	-0.03837	-0.03945	-0.03964	-0.04017	-0.04118	-0.04069	-0.04046	-0.041	-0.04072
426.496	-0.000534113	-0.01127	-0.01696	-0.02369	-0.03083	-0.03176	-0.03222	-0.03541	-0.03364	-0.03493	-0.03438	-0.03687	-0.03742	-0.03841	-0.03875	-0.03927	-0.03984	-0.03965	-0.03951	-0.04007	-0.03963
426.035	-0.00069288	-0.0115	-0.01676	-0.02382	-0.03083	-0.03157	-0.03221	-0.03536	-0.03333	-0.03489	-0.03425	-0.03671	-0.03721	-0.03825	-0.0384	-0.03891	-0.03975	-0.03945	-0.03937	-0.03985	-0.03951
425.574	-0.000674944	-0.01112	-0.01604	-0.02292	-0.02982	-0.03066	-0.03125	-0.03426	-0.03232	-0.03369	-0.03311	-0.03563	-0.03634	-0.03722	-0.03765	-0.03798	-0.03886	-0.03845	-0.03846	-0.03892	-0.03843
424.958	-0.000763069	-0.01038	-0.01533	-0.02192	-0.02877	-0.02946	-0.02987	-0.03291	-0.03101	-0.03249	-0.03192	-0.03429	-0.03482	-0.03589	-0.03612	-0.03647	-0.03738	-0.03712	-0.0369	-0.03736	-0.03721
424.497	-0.000591454	-0.01021	-0.01489	-0.02142	-0.02823	-0.02898	-0.02924	-0.03225	-0.0304	-0.03192	-0.03124	-0.03356	-0.03424	-0.0353	-0.03548	-0.03595	-0.03697	-0.03623	-0.03609	-0.03678	-0.03636
424.035	-0.000416202	-0.00977	-0.01417	-0.02061	-0.02694	-0.02777	-0.02832	-0.03118	-0.02891	-0.03065	-0.02993	-0.0324	-0.033	-0.03426	-0.03421	-0.03496	-0.03556	-0.03524	-0.03508	-0.03538	-0.03516
423.574	-0.000893079	-0.00939	-0.0136	-0.01993	-0.02645	-0.0271	-0.02761	-0.03036	-0.02825	-0.0299	-0.0292	-0.03158	-0.03245	-0.0331	-0.03342	-0.03396	-0.03483	-0.03441	-0.03409	-0.03479	-0.03433
422.959	-0.000310624	-0.00873	-0.01251	-0.01886	-0.02495	-0.02552	-0.02583	-0.02895	-0.02676	-0.02814	-0.02743	-0.02988	-0.03053	-0.03145	-0.03165	-0.03221	-0.03303	-0.03265	-0.03246	-0.03297	-0.03258
422.497	-0.000263077	-0.00846	-0.01203	-0.01798	-0.02423	-0.02456	-0.02494	-0.02801	-0.02586	-0.02739	-0.02677	-0.02917	-0.02988	-0.03063	-0.03084	-0.0314	-0.03221	-0.03176	-0.03157	-0.03212	-0.0318
422.035	-0.000513274	-0.00812	-0.0114	-0.01712	-0.02338	-0.02368	-0.02395	-0.02709	-0.02486	-0.02644	-0.02553	-0.02797	-0.02851	-0.02942	-0.02973	-0.03013	-0.03095	-0.03063	-0.03031	-0.031	-0.03055
421.574	-0.000655456	-0.00793	-0.01091	-0.01652	-0.02255	-0.02303	-0.0232	-0.02614	-0.02387	-0.02536	-0.02473	-0.02708	-0.02778	-0.02865	-0.02884	-0.02923	-0.03003	-0.02941	-0.02932	-0.02968	-0.02954
420.958	-0.000323351	-0.00755	-0.01006	-0.01577	-0.02161	-0.0219	-0.02193	-0.0246	-0.02254	-0.02402	-0.0233	-0.02568	-0.02627	-0.02722	-0.02753	-0.02779	-0.02855	-0.02811	-0.02774	-0.02824	-0.02798
420.496	-0.000319988	-0.0072	-0.00945	-0.01472	-0.02053	-0.02073	-0.02083	-0.02343	-0.02125	-0.02277	-0.02191	-0.02433	-0.02483	-0.02573	-0.02599	-0.02629	-0.02696	-0.02655	-0.02633	-0.02684	-0.02621
420.034	-0.000567774	-0.007	-0.00889	-0.01409	-0.01975	-0.01971	-0.01989	-0.02266	-0.0204	-0.02187	-0.02103	-0.02338	-0.02398	-0.02457	-0.02493	-0.02537	-0.02619	-0.02553	-0.02532	-0.02582	-0.02551
419.573	-0.000720585	-0.00654	-0.00842	-0.01319	-0.01896	-0.01888	-0.01895	-0.02143	-0.01911	-0.02077	-0.01966	-0.02226	-0.0228	-0.02368	-0.02371	-0.02425	-0.0248	-0.02434	-0.02383	-0.0244	-0.02398
418.957	-0.000551694	-0.00612	-0.00737	-0.01229	-0.01726	-0.0171	-0.01719	-0.01989	-0.01722	-0.01892	-0.01783	-0.02025	-0.02071	-0.02161	-0.02172	-0.02216	-0.02259	-0.02214	-0.02179	-0.02215	-0.02174
418.495	-0.000609135	-0.00598	-0.00691	-0.01135	-0.01657	-0.01643	-0.01648	-0.01897	-0.01638	-0.01796	-0.01689	-0.01923	-0.01968	-0.02077	-0.02067	-0.02105	-0.02177	-0.02122	-0.02085	-0.02116	-0.02078
418.033	-0.000703735	-0.00584	-0.00647	-0.01089	-0.01598	-0.01552	-0.01541	-0.01814	-0.01553	-0.01701	-0.01591	-0.01832	-0.01887	-0.01943	-0.01963	-0.01997	-0.02055	-0.01994	-0.01961	-0.0201	-0.01949
417.571	-0.000405754	-0.00568	-0.00619	-0.01023	-0.01542	-0.01496	-0.01483	-0.01737	-0.01486	-0.01619	-0.01513	-0.0176	-0.01808	-0.01878	-0.0186	-0.01913	-0.01958	-0.01907	-0.01872	-0.01919	-0.01873
416.955	-0.000231928	-0.0051	-0.00518	-0.00924	-0.01397	-0.01356	-0.01313	-0.01585	-0.0133	-0.01451	-0.01354	-0.01574	-0.01615	-0.01693	-0.01702	-0.01726	-0.01764	-0.0172	-0.01678	-0.01717	-0.01648
416.493	-0.000586439	-0.00507	-0.0051	-0.00877	-0.01384	-0.01317	-0.01296	-0.01536	-0.01282	-0.0141	-0.01308	-0.0154	-0.01577	-0.01651	-0.01629	-0.0165	-0.01718	-0.01653	-0.01606	-0.01677	-0.01594
416.031	-0.000703063	-0.00489	-0.00484	-0.00856	-0.01334	-0.01256	-0.0124	-0.01456	-0.01218	-0.01329	-0.01214	-0.01447	-0.01481	-0.01566	-0.01554	-0.0157	-0.01617	-0.01557	-0.01512	-0.01543	-0.01493
415.569	-0.00049714	-0.00484	-0.00438	-0.00777	-0.01262	-0.01174	-0.01162	-0.0139	-0.01109	-0.01249	-0.01128	-0.01348	-0.01373	-0.01457	-0.01437	-0.01463	-0.01509	-0.01452	-0.01399	-0.01427	-0.01361
414.952	-0.000563689	-0.00463	-0.00421	-0.00762	-0.01215	-0.01147	-0.01089	-0.01329	-0.01057	-0.01175	-0.01059	-0.01278	-0.01305	-0.01376	-0.01355	-0.01379	-0.01408	-0.01357	-0.01302	-0.01345	-0.01277
414.49	-0.000446355	-0.00468	-0.00393	-0.00744	-0.01185	-0.01091	-0.0104	-0.0127	-0.00994	-0.0112	-0.00986	-0.01218	-0.01233	-0.013	-0.01296	-0.01291	-0.01341	-0.01281	-0.01216	-0.01233	-0.01167
414.028	-0.000687091	-0.00465	-0.004	-0.00753	-0.01175	-0.01074	-0.01001	-0.01264	-0.00997	-0.01099	-0.00965	-0.01182	-0.01205	-0.01266	-0.01258	-0.01257	-0.01298	-0.01222	-0.01152	-0.01196	-0.01142
413.565	-0.000578683	-0.00465	-0.00393	-0.00717	-0.01164	-0.01063	-0.01019	-0.01238	-0.00956	-0.01064	-0.00928	-0.01151	-0.01185	-0.01235	-0.01202	-0.01208	-0.0126	-0.01206	-0.01132	-0.0117	-0.01086
412.949	-0.000432805	-0.0046	-0.00384	-0.00718	-0.01132	-0.01036	-0.00985	-0.01204	-0.00928	-0.01048	-0.009	-0.01115	-0.01131	-0.01197	-0.01172	-0.01184	-0.01213	-0.01137	-0.01092	-0.0111	-0.0103
412.487	-0.000447183	-0.00494	-0.00407	-0.00722	-0.01169	-0.01061	-0.0099	-0.0121	-0.0093	-0.01053	-0.00915	-0.01161	-0.0115	-0.01221	-0.01189	-0.01182	-0.01227	-0.0117	-0.01092	-0.01119	-0.01053
412.024	-0.000540111	-0.00511	-0.00437	-0.0076	-0.01203	-0.0108	-0.01021	-0.01248	-0.00988	-0.0108	-0.00948	-0.0117	-0.0118	-0.01229	-0.01209	-0.01207	-0.01242	-0.01167	-0.01094	-0.01133	-0.01056
411.562	-0.000503708	-0.00524	-0.00446	-0.00748	-0.01193	-0.01096	-0.01024	-0.01263	-0.00997	-0.01087	-0.00946	-0.0117	-0.0118	-0.0122	-0.01199	-0.01211	-0.0125	-0.01169	-0.01138	-0.0113	-0.01051
410.945	-0.000596055	-0.00577	-0.00514	-0.00828	-0.01299	-0.01178	-0.01119	-0.01358	-0.01079	-0.01161	-0.0102	-0.01242	-0.01269	-0.01298	-0.01301	-0.01286	-0.01329	-0.01245	-0.01207	-0.01212	-0.01121
410.483	-0.000558519	-0.00593	-0.00517	-0.00851	-0.01334	-0.01211	-0.01146	-0.01371	-0.01086	-0.01197	-0.01043	-0.01267	-0.01307	-0.01344	-0.01309	-0.01296	-0.01368	-0.01276	-0.01202	-0.01222	-0.01161
410.02	-0.000284031	-0.00604	-0.00571	-0.00913	-0.01336	-0.01247	-0.01203	-0.01448	-0.01125	-0.01251	-0.01094	-0.01303	-0.01343	-0.01387	-0.01381	-0.01359	-0.014	-0.01321	-0.01259	-0.01267	-0.01179
409.557	-0.000354183	-0.00648	-0.0065	-0.00981	-0.01447	-0.01347	-0.01288	-0.01531	-0.01242	-0.01329	-0.01205	-0.01426	-0.01442	-0.01507	-0.01467	-0.01474	-0.01516	-0.01423	-0.01368	-0.01368	-0.01335
408.94	-0.000440459	-0.0068	-0.00689	-0.0105	-0.01539	-0.01437	-0.01392	-0.01605	-0.01336	-0.01452	-0.01308	-0.01529	-0.01562	-0.01599	-0.01578	-0.01592	-0.01626	-0.01541	-0.01465	-0.01511	-0.01424
408.478	-0.000713245	-0.00717	-0.00755	-0.01143	-0.01627	-0.01535	-0.01497	-0.0171	-0.0142	-0.01526	-0.01424	-0.01629	-0.01655	-0.01693	-0.01672	-0.0169	-0.01726	-0.01635	-0.01596	-0.0162	-0.01543
408.015	-0.000412633	-0.00766	-0.00805	-0.01216	-0.01709	-0.01636	-0.01567	-0.01812	-0.0154	-0.01654	-0.01498	-0.01733	-0.01753	-0.01812	-0.01788	-0.01829	-0.01855	-0.01764	-0.01718	-0.01745	-0.01652
407.552	-0.000280927	-0.0079	-0.00856	-0.01286	-0.01765	-0.01678	-0.01638	-0.01876	-0.01611	-0.01715	-0.01587	-0.01809	-0.01826	-0.01892	-0.01881	-0.01885	-0.01936	-0.01843	-0.01825	-0.01818	-0.01752
406.935	-0.000759399	-0.00846	-0.00936	-0.01385	-0.01886	-0.01841	-0.01785	-0.02028	-0.01795	-0.01892	-0.01747	-0.01984	-0.02002	-0.0206	-0.02046	-0.02061	-0.02086	-0.02034	-0.01977	-0.02011	-0.01935
406.472	-0.000837483	-0.00879	-0.01	-0.01447	-0.0194	-0.01885	-0.01856	-0.02139	-0.01839	-0.01975	-0.01836	-0.02073	-0.02098	-0.02132	-0.02135	-0.02147	-0.02181	-0.02121	-0.02078	-0.02096	-0.02046
406.009	-0.000376478	-0.00932	-0.01067	-0.01549	-0.02054	-0.02004	-0.01977	-0.02263	-0.01992	-0.02097	-0.01967	-0.02201	-0.02235	-0.02299	-0.02295	-0.02317	-0.02338	-0.02282	-0.0223	-0.02264	-0.02199
405.547	-0.000506345	-0.00995	-0.01151	-0.01649	-0.02165	-0.02128	-0.02122	-0.0239	-0.02127	-0.02245	-0.0212	-0.02391	-0.02374	-0.02439	-0.02437	-0.02448	-0.02516	-0.02415	-0.0241	-0.02418	-0.02377
404.929	-0.000736091	-0.0107	-0.01244	-0.01793	-0.02326	-0.02282	-0.0228	-0.02533	-0.02272	-0.02418	-0.02275	-0.02515	-0.02549	-0.02608	-0.02574	-0.02615	-0.02668	-0.02567	-0.02547	-0.02563	-0.0253
404.466	-0.000463784	-0.01099	-0.01319	-0.01866	-0.0243	-0.02412	-0.02418	-0.02663	-0.02396	-0.02534	-0.02409	-0.02645	-0.02679	-0.02758	-0.02741	-0.02752	-0.02808	-0.02735	-0.027	-0.02719	-0.02652
404.003	-0.00053463	-0.01183	-0.01415	-0.01998	-0.02563	-0.02554	-0.02565	-0.02802	-0.02547	-0.02683	-0.02561	-0.02793	-0.02839	-0.02909	-0.02923	-0.02937	-0.0298	-0.02916	-0.02866	-0.02917	-0.02858
403.54	-0.000535664	-0.01234	-0.01503	-0.02108	-0.02665	-0.02661	-0.02684	-0.02965	-0.02702	-0.02821	-0.02703	-0.0295	-0.02993	-0.03057	-0.03051	-0.03056	-0.03139	-0.03059	-0.03003	-0.03053	-0.02994
403.077	-0.000641912	-0.01268	-0.01624	-0.02207	-0.02807	-0.02806	-0.02808	-0.03096	-0.02837	-0.02966	-0.02856	-0.03115	-0.03131	-0.03195	-0.0321	-0.03243	-0.03278	-0.0322	-0.03184	-0.03224	-0.03149
402.46	-0.000577598	-0.01359	-0.01737	-0.02375	-0.02988	-0.0296	-0.02977	-0.03258	-0.0302	-0.0314	-0.03042	-0.03277	-0.03322	-0.03393	-0.03375	-0.03429	-0.03465	-0.03413	-0.03365	-0.03414	-0.03358
401.996	-0.00066414	-0.01419	-0.01822	-0.02485	-0.03108	-0.03112	-0.03136	-0.03425	-0.03181	-0.03304	-0.03213	-0.03442	-0.03474	-0.03557	-0.03558	-0.03574	-0.03648	-0.03583	-0.03548	-0.03581	-0.03524
401.533	-0.000215835	-0.0149	-0.01917	-0.0259	-0.0322	-0.03238	-0.03259	-0.03539	-0.03299	-0.03432	-0.03331	-0.03565	-0.03619	-0.03684	-0.0367	-0.03711	-0.03784	-0.03706	-0.03697	-0.03718	-0.03663
401.07	-0.000585095	-0.01539	-0.02017	-0.02714	-0.0335	-0.03391	-0.0341	-0.03707	-0.03454	-0.03605	-0.03487	-0.03745	-0.03788	-0.03865	-0.0386	-0.03892	-0.03941	-0.03891	-0.03836	-0.03896	-0.03855
400.452	-0.000731646	-0.01684	-0.02184	-0.02906	-0.03583	-0.03622	-0.03662	-0.03954	-0.03714	-0.03852	-0.03747	-0.04003	-0.04039	-0.04107	-0.04097	-0.04147	-0.04209	-0.04151	-0.04118	-0.04151	-0.04103
399.989	-0.000610169	-0.01758	-0.02309	-0.03056	-0.03724	-0.03758	-0.03794	-0.04107	-0.03883	-0.04012	-0.03905	-0.0415	-0.04188	-0.04263	-0.04268	-0.04306	-0.04376	-0.04311	-0.0429	-0.04306	-0.04263
399.525	-0.00052041	-0.01851	-0.02462	-0.03226	-0.03908	-0.03953	-0.04007	-0.04311	-0.0409	-0.04224	-0.04104	-0.04356	-0.04411	-0.04478	-0.04481	-0.04521	-0.04596	-0.04525	-0.04482	-0.04539	-0.04479
399.062	-0.00078126	-0.01991	-0.02616	-0.03412	-0.04114	-0.04176	-0.04212	-0.04529	-0.04292	-0.04426	-0.04327	-0.04586	-0.04631	-0.04713	-0.04712	-0.04744	-0.04798	-0.04768	-0.04734	-0.04759	-0.04716
398.444	-0.00047661	-0.02098	-0.02809	-0.03625	-0.0437	-0.04428	-0.0451	-0.04797	-0.04554	-0.04706	-0.04602	-0.04852	-0.04908	-0.04988	-0.04985	-0.05015	-0.0509	-0.0503	-0.05004	-0.05054	-0.04986
397.981	-0.000460991	-0.0219	-0.02921	-0.03777	-0.04523	-0.04599	-0.0466	-0.04968	-0.04735	-0.04863	-0.04778	-0.05037	-0.05087	-0.05146	-0.05162	-0.05191	-0.05268	-0.05206	-0.05176	-0.05229	-0.05159
397.517	-0.00090615	-0.02261	-0.0305	-0.03901	-0.04657	-0.04747	-0.04829	-0.05126	-0.04893	-0.05041	-0.04942	-0.05194	-0.05246	-0.05318	-0.05324	-0.05363	-0.05421	-0.05366	-0.05336	-0.0539	-0.05331
397.054	-0.00068554	-0.02411	-0.03263	-0.04166	-0.04944	-0.05006	-0.05095	-0.05394	-0.05177	-0.0533	-0.05229	-0.05476	-0.05518	-0.05599	-0.0561	-0.05648	-0.057	-0.0566	-0.05617	-0.05676	-0.05615
396.435	-0.000636432	-0.02524	-0.03421	-0.04366	-0.05145	-0.05254	-0.05325	-0.05651	-0.05409	-0.05574	-0.05468	-0.05723	-0.05771	-0.05837	-0.0586	-0.05889	-0.05948	-0.05903	-0.05871	-0.05914	-0.05877
395.972	-0.000392978	-0.02718	-0.03713	-0.04686	-0.05486	-0.05616	-0.05701	-0.06026	-0.0582	-0.0595	-0.05865	-0.0612	-0.06156	-0.06228	-0.06232	-0.06272	-0.06358	-0.06308	-0.06263	-0.06323	-0.0626
395.508	-0.0006996	-0.02856	-0.03872	-0.04898	-0.05726	-0.0584	-0.05947	-0.06274	-0.0607	-0.06195	-0.06096	-0.06352	-0.06401	-0.06475	-0.06475	-0.06516	-0.06587	-0.06555	-0.06514	-0.06568	-0.06501
395.044	-0.000809476	-0.02993	-0.04059	-0.05068	-0.05953	-0.0607	-0.06166	-0.06504	-0.06284	-0.06423	-0.06315	-0.06604	-0.0664	-0.06712	-0.06725	-0.06758	-0.06819	-0.06772	-0.06735	-0.06781	-0.06739
394.426	-0.000622629	-0.03245	-0.04383	-0.05503	-0.06381	-0.06544	-0.06662	-0.06966	-0.06715	-0.06877	-0.06807	-0.0705	-0.07113	-0.07184	-0.07184	-0.07234	-0.07279	-0.07231	-0.07188	-0.07253	-0.07217
393.962	-0.000614305	-0.03331	-0.04578	-0.05702	-0.06589	-0.06758	-0.06873	-0.07207	-0.06979	-0.07133	-0.07036	-0.07295	-0.07342	-0.074	-0.07421	-0.07469	-0.07549	-0.07468	-0.07454	-0.07492	-0.07419
393.498	-0.000469576	-0.0354	-0.04897	-0.06073	-0.07001	-0.0717	-0.07309	-0.07617	-0.07425	-0.07559	-0.07493	-0.07732	-0.07789	-0.07852	-0.07864	-0.07898	-0.07976	-0.07922	-0.07871	-0.0793	-0.07888
393.035	-0.00039722	-0.037	-0.05105	-0.06315	-0.07281	-0.07474	-0.07603	-0.07955	-0.07763	-0.07882	-0.07796	-0.08066	-0.08087	-0.08181	-0.08177	-0.08211	-0.08278	-0.08249	-0.08213	-0.08269	-0.0821
392.571	-0.000844562	-0.03855	-0.05327	-0.06552	-0.07539	-0.07736	-0.0788	-0.08225	-0.0803	-0.08163	-0.08073	-0.08337	-0.08382	-0.08435	-0.08453	-0.08496	-0.0856	-0.08501	-0.08482	-0.08529	-0.08485
391.952	-0.000666363	-0.04139	-0.05698	-0.07009	-0.08034	-0.08257	-0.08398	-0.08733	-0.08481	-0.08665	-0.08571	-0.0883	-0.08887	-0.08929	-0.08957	-0.09009	-0.09076	-0.09001	-0.08975	-0.09035	-0.08972
391.488	-0.000790666	-0.04213	-0.05856	-0.07197	-0.08229	-0.08451	-0.08617	-0.08961	-0.08725	-0.08885	-0.08783	-0.09047	-0.09105	-0.09186	-0.09174	-0.09234	-0.09292	-0.09202	-0.09181	-0.09253	-0.092
391.024	-0.000419874	-0.04543	-0.06283	-0.0768	-0.08751	-0.09011	-0.09159	-0.09529	-0.09297	-0.09455	-0.09378	-0.0963	-0.09672	-0.09743	-0.09746	-0.09794	-0.09863	-0.09784	-0.09773	-0.09851	-0.09757
390.56	-0.000623766	-0.04639	-0.06492	-0.07996	-0.09057	-0.09329	-0.09508	-0.09866	-0.09647	-0.09804	-0.09713	-0.09968	-0.10016	-0.10099	-0.10092	-0.10152	-0.10206	-0.10151	-0.10116	-0.10182	-0.10117
389.941	-0.000699083	-0.04987	-0.06959	-0.08452	-0.09589	-0.09884	-0.10065	-0.10432	-0.10236	-0.10395	-0.1028	-0.10565	-0.10593	-0.10671	-0.10658	-0.10714	-0.10792	-0.10699	-0.10684	-0.10737	-0.10707
389.477	-0.000936941	-0.05178	-0.07241	-0.08823	-0.09988	-0.10304	-0.10506	-0.10865	-0.10665	-0.10808	-0.10714	-0.11001	-0.11034	-0.11096	-0.11073	-0.11142	-0.11214	-0.11156	-0.11125	-0.11187	-0.11136
389.013	-0.000708852	-0.05322	-0.07465	-0.09068	-0.103	-0.10593	-0.10794	-0.11166	-0.10975	-0.11128	-0.11044	-0.11283	-0.11324	-0.11419	-0.11403	-0.11443	-0.11538	-0.11465	-0.11429	-0.11499	-0.11432
388.549	-0.000475265	-0.05602	-0.07868	-0.0954	-0.10755	-0.11096	-0.11318	-0.11708	-0.11488	-0.11654	-0.11559	-0.11808	-0.11858	-0.11928	-0.11909	-0.1195	-0.12032	-0.11979	-0.11955	-0.12018	-0.11938
387.93	-0.000582096	-0.05738	-0.08064	-0.09777	-0.11041	-0.11411	-0.11623	-0.12013	-0.11822	-0.11965	-0.11866	-0.12135	-0.12165	-0.12231	-0.12227	-0.1229	-0.12351	-0.12281	-0.12248	-0.12313	-0.12259
387.466	-0.000340836	-0.05934	-0.08354	-0.10113	-0.11396	-0.11761	-0.11983	-0.1238	-0.12151	-0.12318	-0.12221	-0.12474	-0.12526	-0.12597	-0.12604	-0.12637	-0.12709	-0.12642	-0.12608	-0.12679	-0.12606
387.001	-0.000768185	-0.061	-0.08563	-0.10398	-0.11704	-0.12076	-0.12301	-0.12682	-0.12495	-0.12651	-0.12542	-0.12813	-0.12856	-0.1289	-0.12892	-0.12942	-0.13026	-0.12963	-0.12916	-0.12974	-0.12919
386.537	-0.000843632	-0.06125	-0.08682	-0.10514	-0.11826	-0.12212	-0.12424	-0.12842	-0.12651	-0.12812	-0.1269	-0.12959	-0.13005	-0.13048	-0.13061	-0.13109	-0.13171	-0.131	-0.13063	-0.13135	-0.13064
386.073	-0.000531269	-0.06378	-0.09018	-0.10939	-0.12282	-0.12682	-0.12918	-0.13322	-0.13116	-0.13256	-0.13169	-0.13401	-0.13461	-0.13526	-0.1352	-0.13549	-0.13628	-0.13561	-0.13543	-0.13583	-0.13513
385.454	-0.000631159	-0.06541	-0.09256	-0.11171	-0.12557	-0.12952	-0.13205	-0.13598	-0.13401	-0.13541	-0.13441	-0.13703	-0.13737	-0.13801	-0.13799	-0.13848	-0.13924	-0.13853	-0.13802	-0.13855	-0.13789
384.989	-0.000591557	-0.06625	-0.09409	-0.11368	-0.1273	-0.13163	-0.13408	-0.1381	-0.13632	-0.13767	-0.13657	-0.13897	-0.13926	-0.13983	-0.13991	-0.14038	-0.14081	-0.14023	-0.13972	-0.14019	-0.13977
384.525	-0.000440925	-0.06718	-0.09553	-0.11497	-0.12928	-0.13334	-0.13579	-0.13988	-0.13777	-0.13928	-0.1383	-0.14074	-0.14093	-0.14143	-0.1415	-0.14175	-0.14246	-0.14167	-0.14124	-0.14168	-0.14107
384.06	-0.000429029	-0.06815	-0.09649	-0.11642	-0.1304	-0.13462	-0.137	-0.14098	-0.13879	-0.14044	-0.13918	-0.14145	-0.14209	-0.14256	-0.1424	-0.14269	-0.14332	-0.14238	-0.14192	-0.14245	-0.14195
383.441	-0.000446252	-0.06857	-0.09739	-0.11772	-0.13168	-0.13584	-0.1384	-0.14211	-0.13993	-0.1415	-0.14027	-0.14252	-0.14292	-0.14343	-0.14322	-0.14342	-0.1442	-0.14322	-0.14246	-0.14309	-0.14249
382.976	-0.000806944	-0.06942	-0.09809	-0.11817	-0.13211	-0.1366	-0.13888	-0.14286	-0.14063	-0.14187	-0.14074	-0.14308	-0.14334	-0.14377	-0.14366	-0.14369	-0.14415	-0.14348	-0.14276	-0.14328	-0.14269
382.512	-0.000572944	-0.06919	-0.09825	-0.11846	-0.13242	-0.13645	-0.13891	-0.14255	-0.14056	-0.14173	-0.14049	-0.1426	-0.14295	-0.14334	-0.14305	-0.14318	-0.1437	-0.143	-0.14242	-0.14273	-0.1421
382.047	-0.000713245	-0.06902	-0.09801	-0.11802	-0.13204	-0.13623	-0.13852	-0.14206	-0.14016	-0.14108	-0.13976	-0.14228	-0.14224	-0.14262	-0.14224	-0.14257	-0.14274	-0.142	-0.14157	-0.14157	-0.14079
381.427	-0.000495175	-0.06904	-0.09788	-0.11791	-0.13175	-0.13572	-0.13808	-0.1416	-0.13941	-0.14037	-0.1391	-0.14094	-0.14105	-0.14158	-0.14111	-0.1415	-0.14168	-0.14064	-0.13989	-0.14026	-0.13959
380.963	-0.000469525	-0.06849	-0.09706	-0.11677	-0.13046	-0.1343	-0.1361	-0.14011	-0.13747	-0.13866	-0.13699	-0.1394	-0.13921	-0.13932	-0.13872	-0.1388	-0.13933	-0.138	-0.13757	-0.13778	-0.13686
380.498	-0.000706216	-0.06818	-0.09629	-0.11584	-0.12945	-0.133	-0.1348	-0.13856	-0.13582	-0.13685	-0.13512	-0.13764	-0.13715	-0.1374	-0.13685	-0.13689	-0.13716	-0.13606	-0.13503	-0.13548	-0.1347
380.033	-0.000763637	-0.06716	-0.09476	-0.11406	-0.1273	-0.13084	-0.13266	-0.13622	-0.13345	-0.13433	-0.1326	-0.13462	-0.13424	-0.1342	-0.13356	-0.1337	-0.13393	-0.13256	-0.13176	-0.13215	-0.131
379.568	-0.000682749	-0.06632	-0.09324	-0.11211	-0.12515	-0.12832	-0.1301	-0.13313	-0.13058	-0.13118	-0.12938	-0.13136	-0.13124	-0.131	-0.13024	-0.13026	-0.13022	-0.12899	-0.12827	-0.12819	-0.12692
378.948	-0.000602828	-0.0643	-0.09036	-0.10865	-0.12119	-0.12409	-0.12557	-0.12889	-0.12609	-0.12654	-0.12462	-0.1263	-0.12567	-0.12581	-0.12489	-0.12468	-0.12447	-0.12315	-0.12265	-0.122	-0.12132
378.483	-0.00039334	-0.06328	-0.08858	-0.1063	-0.11888	-0.12143	-0.12253	-0.12557	-0.12288	-0.12308	-0.12101	-0.12263	-0.12194	-0.12162	-0.12095	-0.12039	-0.12043	-0.1191	-0.11803	-0.11744	-0.11654
378.019	-0.000283928	-0.06215	-0.08675	-0.10419	-0.1164	-0.11865	-0.11985	-0.12223	-0.11938	-0.11949	-0.11729	-0.11886	-0.11821	-0.11837	-0.11707	-0.11606	-0.11652	-0.11525	-0.11408	-0.11374	-0.11253
377.554	-0.000447234	-0.06091	-0.08436	-0.10146	-0.1129	-0.11506	-0.11611	-0.11859	-0.11526	-0.11581	-0.11322	-0.11504	-0.11409	-0.11394	-0.1128	-0.11184	-0.11225	-0.11045	-0.10902	-0.10885	-0.10726
376.934	-0.000949856	-0.05832	-0.08085	-0.097	-0.10807	-0.10983	-0.1109	-0.11277	-0.1092	-0.10952	-0.10711	-0.10863	-0.1074	-0.10749	-0.10594	-0.10572	-0.10483	-0.10332	-0.10195	-0.10195	-0.09992
376.469	-0.000526305	-0.05715	-0.07886	-0.09455	-0.10516	-0.10652	-0.1074	-0.10938	-0.10546	-0.10596	-0.10335	-0.10472	-0.10395	-0.10343	-0.1021	-0.10095	-0.10054	-0.09902	-0.09763	-0.09689	-0.09611
376.003	-0.000742861	-0.0545	-0.07449	-0.08906	-0.09904	-0.10021	-0.10099	-0.10284	-0.09854	-0.09896	-0.09589	-0.09686	-0.09595	-0.09566	-0.0941	-0.09369	-0.09324	-0.0904	-0.08954	-0.0884	-0.08752
375.538	-0.00062268	-0.05241	-0.0714	-0.08538	-0.09541	-0.09575	-0.09618	-0.09785	-0.09411	-0.09312	-0.09087	-0.09208	-0.0908	-0.09052	-0.08909	-0.08805	-0.08708	-0.08526	-0.08368	-0.08281	-0.08125
375.073	-0.000879542	-0.04991	-0.06752	-0.08108	-0.08994	-0.09044	-0.09035	-0.0918	-0.08752	-0.08776	-0.08478	-0.08581	-0.08448	-0.08333	-0.0822	-0.08095	-0.08028	-0.07841	-0.07665	-0.07547	-0.07366
374.453	-0.00061079	-0.04627	-0.06186	-0.07386	-0.08216	-0.08162	-0.08124	-0.08279	-0.07818	-0.07793	-0.07482	-0.07575	-0.0747	-0.07372	-0.07187	-0.07064	-0.06959	-0.06789	-0.0655	-0.06519	-0.06325
373.988	-0.000798159	-0.0443	-0.05863	-0.07029	-0.07832	-0.07797	-0.07707	-0.07829	-0.0735	-0.07285	-0.07029	-0.07079	-0.06917	-0.06764	-0.06632	-0.0649	-0.06422	-0.06199	-0.06006	-0.05928	-0.05724
373.522	-0.000661917	-0.0413	-0.05425	-0.06472	-0.07195	-0.07092	-0.07008	-0.07124	-0.06625	-0.06575	-0.06246	-0.06339	-0.06208	-0.0606	-0.05871	-0.05777	-0.05639	-0.05448	-0.05221	-0.05126	-0.04941
373.057	-0.00063943	-0.03928	-0.05104	-0.06082	-0.06771	-0.06641	-0.06549	-0.06593	-0.06147	-0.06037	-0.05716	-0.05793	-0.05612	-0.05531	-0.0534	-0.05235	-0.05105	-0.04789	-0.04647	-0.04562	-0.04311
372.437	-0.00074374	-0.03534	-0.04486	-0.05321	-0.05901	-0.05722	-0.05539	-0.05644	-0.05152	-0.05031	-0.04751	-0.04778	-0.04609	-0.0449	-0.04255	-0.04109	-0.04032	-0.03725	-0.03503	-0.03433	-0.03208
371.971	-0.000380564	-0.03266	-0.04105	-0.0489	-0.05485	-0.05237	-0.05074	-0.05134	-0.04626	-0.04516	-0.04225	-0.04196	-0.04031	-0.03928	-0.03732	-0.03556	-0.03485	-0.03187	-0.03006	-0.02868	-0.02638
371.506	-0.00014737	-0.03051	-0.03753	-0.04512	-0.05037	-0.04778	-0.04612	-0.04628	-0.04117	-0.03997	-0.03635	-0.0374	-0.03553	-0.03352	-0.03156	-0.02929	-0.02884	-0.02587	-0.02333	-0.02226	-0.0204
371.041	-0.000470973	-0.02698	-0.03157	-0.03809	-0.04212	-0.03957	-0.03793	-0.03749	-0.03207	-0.03109	-0.02728	-0.02792	-0.02588	-0.02426	-0.02181	-0.02032	-0.01934	-0.01585	-0.0139	-0.01211	-0.01046
370.575	-0.00062816	-0.02384	-0.02736	-0.03295	-0.03635	-0.03294	-0.03089	-0.03029	-0.02523	-0.02349	-0.02019	-0.02097	-0.01884	-0.01694	-0.01432	-0.01293	-0.01211	-0.00936	-0.00606	-0.00465	-0.00304
369.954	-0.00054461	-0.01855	-0.01913	-0.02351	-0.02655	-0.02228	-0.0198	-0.0195	-0.01393	-0.01203	-0.00873	-0.00855	-0.0063	-0.00417	-0.00236	-0.000912815	0.000575095	0.00403	0.00684	0.00819	0.01009
369.489	-0.000624231	-0.01491	-0.01436	-0.01758	-0.01953	-0.01538	-0.01223	-0.01099	-0.00606	-0.00434	-0.000402883	-4.55082e-05	0.00162	0.00337	0.00599	0.00745	0.01006	0.0126	0.01508	0.01659	0.01942
369.023	-0.000271976	-0.01227	-0.01026	-0.01225	-0.01338	-0.00858	-0.00647	-0.00516	0.00041157	0.00276	0.00653	0.00657	0.00867	0.01082	0.01398	0.01476	0.01703	0.01983	0.02263	0.02441	0.02699
368.558	-0.000869932	-0.00849	-0.00472	-0.00547	-0.00629	-0.000980929	0.00186	0.00363	0.00866	0.01121	0.01569	0.01535	0.018	0.01974	0.023	0.02398	0.02644	0.02904	0.03276	0.03454	0.03596
367.937	-0.000714331	-0.00542	0.000488236	0.000694349	0.000897452	0.00665	0.01023	0.01102	0.01698	0.01906	0.02419	0.02378	0.02636	0.02891	0.03153	0.03317	0.03463	0.0393	0.04083	0.04253	0.04599
367.471	-0.000769529	-0.000794172	0.00725	0.00897	0.00946	0.01555	0.01989	0.02135	0.02816	0.02984	0.03468	0.03498	0.03714	0.03924	0.04305	0.04544	0.04684	0.0505	0.05378	0.05475	0.05726
367.006	-0.000630952	0.00199	0.01161	0.01397	0.01554	0.02219	0.02723	0.02862	0.03451	0.03681	0.04109	0.04179	0.04541	0.04679	0.05012	0.05172	0.05436	0.05835	0.06047	0.06257	0.06559
366.54	-0.000294224	0.00489	0.01655	0.01972	0.02217	0.02885	0.03305	0.0355	0.042	0.0445	0.0489	0.04966	0.05242	0.05434	0.0575	0.05989	0.0626	0.06587	0.06888	0.07094	0.07411
366.074	-0.000613943	0.01065	0.02472	0.02944	0.03232	0.04064	0.04493	0.04746	0.05409	0.05723	0.06225	0.0628	0.06515	0.06759	0.07127	0.074	0.07657	0.07939	0.08297	0.08442	0.08764
365.453	-0.000734798	0.01484	0.03151	0.03818	0.04123	0.04985	0.05509	0.0571	0.06444	0.067	0.07196	0.07305	0.07634	0.07863	0.08167	0.08464	0.08743	0.09043	0.09417	0.09675	0.09967
364.987	-0.000478523	0.02092	0.03955	0.04768	0.05317	0.06255	0.06824	0.07037	0.078	0.08083	0.08564	0.08642	0.08914	0.09248	0.09641	0.09997	0.10077	0.10575	0.10895	0.11102	0.11423
364.521	-0.000600191	0.02457	0.04595	0.05558	0.06284	0.07186	0.07739	0.08147	0.08744	0.09049	0.09605	0.09756	0.09992	0.10329	0.10667	0.11101	0.11251	0.11628	0.11967	0.122	0.12661
364.055	-0.000679751	0.02889	0.05208	0.06201	0.06978	0.0805	0.08663	0.08989	0.09712	0.09994	0.10558	0.1069	0.10844	0.11251	0.11699	0.11979	0.12313	0.12612	0.13032	0.13303	0.13808
363.434	-0.00030395	0.03533	0.06234	0.07586	0.08359	0.09518	0.10116	0.10509	0.11276	0.11608	0.12155	0.12275	0.12608	0.12976	0.13389	0.13784	0.13815	0.14272	0.14662	0.14932	0.15314
362.968	-0.000637	0.03846	0.06733	0.08141	0.08955	0.10103	0.10743	0.11096	0.12025	0.12309	0.12857	0.13003	0.13337	0.13869	0.14025	0.14447	0.147	0.15049	0.15433	0.15632	0.16025
362.502	-0.000573565	0.04309	0.07502	0.09049	0.10046	0.11297	0.11934	0.1234	0.132	0.13526	0.14037	0.14191	0.14543	0.15015	0.15454	0.15628	0.15904	0.16368	0.1676	0.1708	0.17454
362.036	-0.000650751	0.04556	0.07948	0.09559	0.10602	0.11739	0.12482	0.12997	0.13883	0.14166	0.14884	0.14832	0.15167	0.15607	0.15964	0.16261	0.1656	0.17064	0.17441	0.17699	0.18004
361.57	-0.000445631	0.04936	0.08478	0.10192	0.11347	0.12582	0.13217	0.13795	0.14549	0.14966	0.15552	0.15715	0.15988	0.16327	0.1675	0.17025	0.17462	0.17785	0.1828	0.1853	0.18918
360.949	-0.00029055	0.05666	0.09671	0.11594	0.12868	0.14218	0.14998	0.15522	0.16401	0.16622	0.17216	0.17353	0.17676	0.17974	0.18455	0.18746	0.19109	0.19591	0.1998	0.20404	0.20681
360.483	-0.00053189	0.06015	0.10167	0.12264	0.13471	0.14886	0.15708	0.16146	0.17153	0.17327	0.17929	0.18078	0.18323	0.18755	0.19239	0.19409	0.19817	0.20212	0.2067	0.20953	0.21338
360.016	-0.000687505	0.06624	0.11109	0.1332	0.14672	0.16107	0.17045	0.17385	0.18292	0.18679	0.19245	0.19269	0.19704	0.20081	0.20413	0.2079	0.21045	0.21421	0.21852	0.2208	0.22498
359.55	-0.00078126	0.07068	0.11887	0.1419	0.15624	0.17133	0.17945	0.18322	0.19303	0.1962	0.20175	0.20239	0.20632	0.2093	0.21272	0.21601	0.22012	0.22358	0.22681	0.23044	0.23387
358.928	-0.000493468	0.07667	0.1261	0.152	0.16769	0.1824	0.1907	0.19533	0.20305	0.20701	0.21113	0.21317	0.21614	0.21934	0.22303	0.22614	0.22846	0.23271	0.23562	0.23902	0.24222
358.462	-0.000967109	0.07984	0.13126	0.15777	0.17365	0.18838	0.19714	0.20172	0.21007	0.21276	0.21879	0.21925	0.22189	0.22493	0.22869	0.23078	0.23386	0.23832	0.24101	0.24426	0.24728
357.996	-0.000176972	0.08189	0.13442	0.16113	0.17817	0.19306	0.20103	0.20632	0.21324	0.21666	0.22186	0.22295	0.22537	0.22784	0.23132	0.2344	0.23692	0.24045	0.2441	0.24657	0.24994
357.53	-0.000625937	0.08563	0.14065	0.16853	0.18496	0.2001	0.20913	0.21328	0.22113	0.22308	0.22858	0.22859	0.23105	0.23351	0.23675	0.239	0.24176	0.24537	0.24818	0.2507	0.25354
357.063	-0.000294224	0.08814	0.14518	0.17242	0.18949	0.20476	0.21289	0.21703	0.22477	0.22677	0.23164	0.23237	0.23482	0.23661	0.2394	0.24155	0.24403	0.24766	0.25024	0.25232	0.25513
356.441	-0.000743636	0.09201	0.14971	0.17915	0.19642	0.21116	0.21923	0.22303	0.2301	0.23239	0.23651	0.23635	0.23797	0.24031	0.24261	0.24468	0.24684	0.2498	0.25229	0.25403	0.25668
355.975	-0.000746117	0.09446	0.15397	0.18297	0.20004	0.21515	0.22297	0.22623	0.23321	0.235	0.2388	0.23826	0.23976	0.24183	0.24417	0.24551	0.24707	0.24986	0.25239	0.25391	0.2563
355.508	-0.000729372	0.09595	0.15595	0.18504	0.20245	0.21695	0.22478	0.22786	0.23446	0.23585	0.23971	0.23892	0.24009	0.24186	0.24374	0.24518	0.24672	0.24978	0.2517	0.25279	0.25498
355.042	-0.000441028	0.09846	0.15898	0.18776	0.20533	0.21949	0.22664	0.22985	0.23542	0.23657	0.23976	0.23885	0.23976	0.24104	0.24239	0.24324	0.24438	0.24653	0.24815	0.24931	0.25098
354.575	-0.000652354	0.09901	0.16002	0.18914	0.20607	0.21999	0.22706	0.22949	0.23482	0.23581	0.23856	0.23696	0.23763	0.23844	0.24015	0.24023	0.24088	0.24303	0.24461	0.24532	0.24682
353.953	-0.00115	0.09981	0.16113	0.18932	0.20628	0.21973	0.2262	0.22776	0.23358	0.2338	0.23608	0.23437	0.23453	0.23521	0.23571	0.23642	0.23735	0.23833	0.24005	0.24023	0.24146
353.487	-0.000577236	0.10011	0.16105	0.18904	0.20599	0.21849	0.22442	0.22633	0.23185	0.23145	0.23338	0.23117	0.23111	0.23126	0.23173	0.23166	0.23229	0.23383	0.23358	0.23434	0.23616
353.02	-0.000404565	0.09991	0.16049	0.18852	0.20397	0.21718	0.22292	0.22423	0.22897	0.22875	0.2304	0.2279	0.22824	0.22805	0.22889	0.22795	0.22842	0.2295	0.23035	0.23016	0.23183
352.553	-0.000598433	0.09909	0.15807	0.18517	0.20043	0.21285	0.21808	0.21909	0.22295	0.22267	0.22421	0.22148	0.22096	0.22051	0.22115	0.22083	0.21973	0.22172	0.22076	0.22133	0.22183
351.931	-0.000731232	0.09768	0.15605	0.18222	0.19681	0.20851	0.21332	0.2137	0.21795	0.21691	0.21837	0.21554	0.21399	0.21464	0.21463	0.21282	0.21211	0.2132	0.21408	0.21317	0.21388
351.464	-0.000459647	0.09572	0.15272	0.17832	0.1918	0.20264	0.20755	0.20706	0.2114	0.21034	0.21091	0.20808	0.20665	0.20568	0.20591	0.2049	0.20419	0.20574	0.20434	0.20385	0.20507
350.998	-0.000784568	0.09357	0.1481	0.17162	0.18568	0.19605	0.1997	0.19946	0.20258	0.20151	0.20226	0.19905	0.1972	0.19767	0.19616	0.19514	0.19441	0.19435	0.19499	0.19475	0.1948
350.531	-0.0009279	0.09135	0.14507	0.1676	0.17995	0.19045	0.19346	0.19437	0.19741	0.19666	0.19702	0.19252	0.19158	0.19069	0.18975	0.18884	0.18849	0.18797	0.18865	0.1877	0.18802
350.064	-0.000865024	0.08719	0.13773	0.15946	0.17055	0.17962	0.18404	0.18347	0.18563	0.18504	0.18517	0.18088	0.17951	0.17889	0.17718	0.17735	0.17535	0.17562	0.17532	0.17375	0.17482
349.441	-0.000336594	0.08282	0.13104	0.15105	0.16103	0.16939	0.17223	0.17208	0.17432	0.17301	0.1738	0.16852	0.16818	0.16672	0.16514	0.16469	0.16356	0.16379	0.16283	0.16192	0.16249
348.975	-0.000514464	0.07929	0.12548	0.14303	0.15256	0.16129	0.16424	0.16308	0.165	0.1639	0.16414	0.16039	0.1589	0.15607	0.15707	0.15548	0.15393	0.15471	0.15386	0.15299	0.15281
348.508	-0.000418219	0.07544	0.11895	0.13606	0.14488	0.1525	0.15491	0.15407	0.1554	0.15476	0.15468	0.15096	0.14871	0.14776	0.14769	0.14605	0.14433	0.14437	0.14416	0.14303	0.14291
348.041	-0.000689365	0.0732	0.1151	0.1304	0.13885	0.14657	0.14868	0.14706	0.14975	0.1477	0.14776	0.14466	0.14257	0.14136	0.14039	0.13936	0.13833	0.13767	0.13741	0.13633	0.13622
347.574	-0.000766687	0.06692	0.10545	0.11975	0.12688	0.13313	0.13578	0.13411	0.13591	0.13402	0.13419	0.13144	0.12892	0.12778	0.12763	0.12511	0.12453	0.12463	0.12457	0.12343	0.12338
346.951	-0.000514412	0.0631	0.0996	0.11163	0.11815	0.12538	0.12663	0.12478	0.12724	0.12538	0.12532	0.12194	0.12039	0.11986	0.11833	0.11695	0.11575	0.11571	0.11531	0.11403	0.11415
346.484	-0.000850711	0.05802	0.09185	0.10161	0.10771	0.11361	0.11495	0.11374	0.11627	0.11469	0.11493	0.11172	0.10987	0.10887	0.10769	0.10621	0.10462	0.1054	0.10521	0.10409	0.10422
346.017	-0.000647391	0.05318	0.08452	0.09321	0.0983	0.10389	0.10476	0.10316	0.10526	0.10435	0.10469	0.1003	0.09983	0.09842	0.09763	0.09615	0.09548	0.09568	0.09523	0.09418	0.09488
345.55	-0.000576926	0.04989	0.07939	0.08715	0.0915	0.09712	0.09886	0.09611	0.09856	0.0974	0.09765	0.09351	0.0923	0.09155	0.09075	0.08901	0.08867	0.08921	0.08842	0.0882	0.08812
344.927	-7.25264e-05	0.04312	0.06909	0.0751	0.07811	0.08274	0.08402	0.0826	0.08488	0.08347	0.08384	0.07979	0.0788	0.07754	0.07756	0.07555	0.07538	0.07601	0.07567	0.07445	0.07461
344.46	-0.00083614	0.03952	0.06372	0.06873	0.07082	0.07549	0.07534	0.07396	0.07651	0.07454	0.07567	0.07176	0.07054	0.07015	0.06968	0.06839	0.06801	0.06748	0.06807	0.06612	0.06715
343.992	-0.000631107	0.03567	0.05793	0.06189	0.06272	0.06762	0.06808	0.06642	0.06822	0.06665	0.0679	0.06412	0.06307	0.06236	0.06196	0.06071	0.05956	0.0604	0.06031	0.05972	0.0605
343.525	-0.000323247	0.03239	0.05262	0.05536	0.05621	0.06029	0.06097	0.05899	0.06163	0.05989	0.06009	0.05723	0.05606	0.05529	0.0548	0.05417	0.05358	0.05361	0.05376	0.05312	0.05369
343.058	-0.000896437	0.03025	0.04899	0.05149	0.05188	0.05539	0.05615	0.05405	0.05653	0.05482	0.05564	0.05264	0.05116	0.05051	0.05041	0.0486	0.04855	0.04872	0.04886	0.0482	0.04885
342.435	-0.000570773	0.02497	0.04074	0.04203	0.04219	0.04538	0.0449	0.04291	0.04562	0.04392	0.04504	0.04146	0.04076	0.03982	0.03991	0.0384	0.03805	0.0383	0.03871	0.0385	0.03804
341.967	-0.000740639	0.02283	0.03773	0.03782	0.03749	0.04041	0.04023	0.03835	0.04098	0.03954	0.04	0.03736	0.03583	0.03546	0.03558	0.03435	0.03378	0.03386	0.0345	0.03318	0.03411
341.5	-0.000352527	0.0201	0.03371	0.03298	0.03174	0.03441	0.03398	0.03249	0.03439	0.03356	0.03378	0.03077	0.02974	0.02949	0.02941	0.02833	0.02731	0.02815	0.02815	0.02731	0.02776
341.033	-0.000481057	0.01719	0.02866	0.02698	0.02578	0.02833	0.02778	0.02588	0.02824	0.02695	0.02825	0.02419	0.02356	0.02263	0.02265	0.02169	0.02069	0.02193	0.02108	0.02105	0.0218
340.565	-0.000564465	0.01511	0.02608	0.02431	0.02194	0.02467	0.02423	0.02213	0.02425	0.02303	0.02354	0.02091	0.01942	0.01945	0.01864	0.01794	0.01663	0.01795	0.01779	0.0169	0.01766
339.942	-0.00079325	0.01139	0.02038	0.01689	0.01452	0.01647	0.01554	0.01324	0.01526	0.01432	0.01536	0.01177	0.01102	0.01041	0.01013	0.00952	0.00843	0.00873	0.0089	0.00808	0.00898
339.474	-0.000972223	0.00943	0.01729	0.01387	0.01041	0.01239	0.01135	0.00919	0.01083	0.01021	0.01064	0.0077	0.0064	0.00573	0.0061	0.00517	0.00401	0.00423	0.0046	0.00403	0.00452
339.007	-0.000645892	0.00746	0.01467	0.00981	0.00598	0.00768	0.00728	0.00505	0.00704	0.00593	0.00683	0.00335	0.00252	0.00166	0.00144	0.000228912	-0.00117	0.000370979	0.000102043	-0.00047645	0.000307649
338.539	-0.000629763	0.00589	0.01236	0.00664	0.00298	0.00414	0.004	0.00114	0.00363	0.00199	0.00287	-0.000665188	-0.00162	-0.002	-0.00242	-0.00354	-0.00455	-0.00332	-0.00338	-0.00434	-0.00392
338.072	-0.000246313	0.00484	0.01058	0.0048	0.000769079	0.00227	0.000697017	-0.00136	0.001	-0.00103	0.000202268	-0.00301	-0.00388	-0.00451	-0.00554	-0.00634	-0.00684	-0.00639	-0.00633	-0.00688	-0.00672
337.448	-0.00040234	0.00271	0.0069	0.000681311	-0.00398	-0.00295	-0.0044	-0.00674	-0.00446	-0.0065	-0.00591	-0.00859	-0.00927	-0.01096	-0.01082	-0.0121	-0.0136	-0.01263	-0.01299	-0.01294	-0.01292
336.981	-0.000574392	0.00155	0.00516	-0.00191	-0.00676	-0.00553	-0.00736	-0.01003	-0.00791	-0.0092	-0.00863	-0.01228	-0.01303	-0.01361	-0.01344	-0.01487	-0.01574	-0.01542	-0.01589	-0.01657	-0.01516
336.513	-0.000415168	-0.000163794	0.00237	-0.00542	-0.01024	-0.00928	-0.01077	-0.01353	-0.01126	-0.01344	-0.01272	-0.01624	-0.01716	-0.01803	-0.01799	-0.01939	-0.02113	-0.0198	-0.01991	-0.02066	-0.02041
336.045	-0.000385944	-0.00207	-0.000642061	-0.00817	-0.01366	-0.01333	-0.01546	-0.0185	-0.01602	-0.01751	-0.01635	-0.02104	-0.02113	-0.02244	-0.02192	-0.0239	-0.02504	-0.02404	-0.02464	-0.02518	-0.02434
335.577	-0.000559088	-0.00264	-0.00151	-0.01005	-0.01554	-0.01564	-0.0176	-0.02004	-0.01885	-0.02042	-0.01914	-0.02279	-0.02352	-0.02481	-0.02549	-0.02638	-0.02738	-0.02683	-0.02648	-0.02739	-0.02676
334.954	-0.000873136	-0.00565	-0.00598	-0.01588	-0.02213	-0.02139	-0.02392	-0.02674	-0.02495	-0.027	-0.02571	-0.02937	-0.03117	-0.03182	-0.0319	-0.03317	-0.0337	-0.03333	-0.03338	-0.0341	-0.034
334.486	-0.000792578	-0.00681	-0.00817	-0.01831	-0.02567	-0.02505	-0.02708	-0.03022	-0.02848	-0.03032	-0.02924	-0.03307	-0.03427	-0.03534	-0.03567	-0.03777	-0.03805	-0.03721	-0.03747	-0.03792	-0.03804
334.018	-0.000731129	-0.00796	-0.01061	-0.02123	-0.02849	-0.02797	-0.03047	-0.0333	-0.03215	-0.03326	-0.03301	-0.03668	-0.0375	-0.03871	-0.03936	-0.04069	-0.04176	-0.04067	-0.04058	-0.04191	-0.04134
333.55	-0.00023793	-0.0096	-0.01259	-0.02383	-0.03184	-0.03206	-0.03456	-0.03693	-0.03564	-0.03769	-0.03649	-0.04054	-0.04165	-0.04214	-0.04216	-0.04396	-0.04496	-0.04474	-0.04467	-0.04535	-0.04513
332.926	-0.000507948	-0.01171	-0.01581	-0.02744	-0.03475	-0.03615	-0.03835	-0.04125	-0.03949	-0.0414	-0.04063	-0.04411	-0.04563	-0.04682	-0.04666	-0.04776	-0.04935	-0.04799	-0.04846	-0.04945	-0.04897
332.458	-0.000630073	-0.01334	-0.01842	-0.03118	-0.0395	-0.04088	-0.04249	-0.04579	-0.04442	-0.04586	-0.04516	-0.04805	-0.04965	-0.05112	-0.05096	-0.05226	-0.05373	-0.05327	-0.05306	-0.05337	-0.05332
331.99	-0.000769684	-0.01429	-0.01997	-0.0334	-0.04206	-0.04278	-0.04507	-0.04871	-0.04642	-0.04834	-0.04748	-0.05148	-0.05218	-0.05357	-0.05382	-0.0549	-0.05609	-0.05555	-0.05568	-0.05649	-0.05603
331.522	-0.000742344	-0.01597	-0.02305	-0.03716	-0.04569	-0.04654	-0.04991	-0.05297	-0.05104	-0.05252	-0.05185	-0.05547	-0.05659	-0.05694	-0.05763	-0.05862	-0.0601	-0.05977	-0.05952	-0.06028	-0.0598
331.054	-0.000397116	-0.01767	-0.0259	-0.04056	-0.04928	-0.05056	-0.05312	-0.05664	-0.05532	-0.0567	-0.05639	-0.05931	-0.06085	-0.06123	-0.06156	-0.06284	-0.06382	-0.06322	-0.06379	-0.06411	-0.06365
330.43	-0.000397168	-0.02005	-0.02866	-0.04421	-0.0532	-0.05514	-0.05784	-0.06137	-0.05939	-0.06138	-0.0608	-0.06428	-0.06505	-0.06575	-0.0663	-0.06729	-0.06881	-0.06785	-0.06798	-0.06824	-0.06767
329.962	-0.000847559	-0.02221	-0.03225	-0.04873	-0.05794	-0.05988	-0.06269	-0.0661	-0.06434	-0.06581	-0.06538	-0.06888	-0.07	-0.07074	-0.07029	-0.07143	-0.0733	-0.07215	-0.0722	-0.07265	-0.07177
329.494	-0.000671429	-0.02347	-0.03448	-0.05118	-0.0614	-0.06356	-0.06603	-0.06967	-0.06807	-0.06929	-0.06838	-0.0722	-0.07255	-0.07332	-0.07375	-0.07479	-0.07602	-0.07475	-0.07503	-0.07591	-0.07516
329.026	-0.000329869	-0.02478	-0.03722	-0.05395	-0.0641	-0.06617	-0.06942	-0.07303	-0.07142	-0.07246	-0.07148	-0.07537	-0.07612	-0.07667	-0.0768	-0.07811	-0.07854	-0.07796	-0.07821	-0.07885	-0.07784
328.558	-0.000523151	-0.02636	-0.03922	-0.05684	-0.06702	-0.06944	-0.07259	-0.07601	-0.07443	-0.07572	-0.07513	-0.07832	-0.07901	-0.0797	-0.0797	-0.08091	-0.08193	-0.08107	-0.08094	-0.08155	-0.08103
327.933	-0.000448476	-0.02814	-0.0421	-0.06004	-0.0708	-0.07336	-0.07638	-0.08005	-0.0783	-0.07941	-0.07889	-0.08221	-0.08325	-0.08392	-0.08356	-0.0847	-0.0855	-0.08443	-0.08443	-0.085	-0.08432
327.465	-0.000649459	-0.0294	-0.04457	-0.06259	-0.07414	-0.07644	-0.07985	-0.0833	-0.0813	-0.08282	-0.08178	-0.0851	-0.08574	-0.08611	-0.08656	-0.08748	-0.08821	-0.08763	-0.08725	-0.08825	-0.08697
326.997	-0.000827459	-0.03079	-0.04594	-0.06451	-0.07603	-0.07857	-0.08159	-0.08527	-0.08374	-0.08438	-0.08374	-0.08705	-0.08789	-0.08823	-0.08846	-0.08935	-0.09048	-0.08943	-0.08905	-0.08971	-0.08882
326.529	-0.000370736	-0.03199	-0.04766	-0.06701	-0.07879	-0.08103	-0.08433	-0.08803	-0.08603	-0.08757	-0.0861	-0.0897	-0.09054	-0.09076	-0.09069	-0.09183	-0.09235	-0.09149	-0.09131	-0.09217	-0.09121
326.06	-0.000566585	-0.03331	-0.04988	-0.06977	-0.08115	-0.08376	-0.08707	-0.09084	-0.08893	-0.09025	-0.08913	-0.09254	-0.09309	-0.09338	-0.09337	-0.09449	-0.09508	-0.09423	-0.09386	-0.09441	-0.09339
325.436	-0.000770407	-0.03411	-0.05177	-0.07174	-0.08349	-0.08642	-0.08993	-0.09342	-0.09165	-0.09279	-0.09161	-0.09494	-0.09549	-0.09537	-0.09563	-0.09641	-0.09727	-0.09656	-0.09629	-0.09659	-0.09571
324.967	-0.000780175	-0.03583	-0.05386	-0.07429	-0.08612	-0.08883	-0.09222	-0.09595	-0.09414	-0.09522	-0.09401	-0.09736	-0.09781	-0.09788	-0.09777	-0.09874	-0.09931	-0.09847	-0.0981	-0.09868	-0.09739
324.499	-0.00094469	-0.03678	-0.05498	-0.07562	-0.08776	-0.09092	-0.09389	-0.09751	-0.09526	-0.09674	-0.09548	-0.09851	-0.09922	-0.09941	-0.09945	-0.10018	-0.10088	-0.09952	-0.09896	-0.09955	-0.09878
324.03	-0.000474386	-0.03766	-0.05588	-0.07691	-0.08913	-0.09222	-0.09558	-0.0988	-0.0965	-0.09822	-0.09655	-0.09977	-0.1006	-0.10065	-0.10042	-0.1014	-0.10179	-0.10056	-0.10014	-0.10054	-0.09984
323.562	-0.000696705	-0.03834	-0.05687	-0.07797	-0.09059	-0.09348	-0.09672	-0.09982	-0.09787	-0.09935	-0.09801	-0.10103	-0.1019	-0.10191	-0.10171	-0.1025	-0.10306	-0.10164	-0.10122	-0.10172	-0.1009
322.937	-0.000430219	-0.03904	-0.05804	-0.07927	-0.09163	-0.09486	-0.09825	-0.10139	-0.09957	-0.10069	-0.09928	-0.10236	-0.10309	-0.10319	-0.10302	-0.10376	-0.10441	-0.10272	-0.10268	-0.10293	-0.10203
322.469	-0.000430839	-0.03961	-0.0589	-0.08018	-0.093	-0.09577	-0.09913	-0.10244	-0.10036	-0.10158	-0.10023	-0.10345	-0.10399	-0.10412	-0.10382	-0.10453	-0.10496	-0.10372	-0.10342	-0.10379	-0.10278
322	-0.000539336	-0.03995	-0.05937	-0.08069	-0.0934	-0.09632	-0.09958	-0.10293	-0.10082	-0.10212	-0.10086	-0.10369	-0.10415	-0.10444	-0.1046	-0.10521	-0.10566	-0.10431	-0.1038	-0.10411	-0.10332
321.532	-0.000439528	-0.04052	-0.06019	-0.0815	-0.09434	-0.09735	-0.10056	-0.10387	-0.10189	-0.10299	-0.10168	-0.10458	-0.10517	-0.10554	-0.10499	-0.10583	-0.10618	-0.10505	-0.10481	-0.1049	-0.10414
321.063	-0.000743378	-0.04077	-0.06054	-0.08172	-0.09453	-0.09733	-0.10098	-0.10428	-0.10227	-0.10337	-0.10215	-0.10499	-0.10569	-0.10567	-0.10551	-0.10626	-0.10689	-0.10567	-0.10533	-0.10538	-0.10419
320.438	-0.000839808	-0.04113	-0.06086	-0.08191	-0.09484	-0.09761	-0.10114	-0.10478	-0.10272	-0.10371	-0.10241	-0.1056	-0.10612	-0.10592	-0.10575	-0.10691	-0.1074	-0.10605	-0.10587	-0.10589	-0.105
319.969	-0.000516377	-0.04165	-0.06091	-0.08255	-0.09494	-0.09787	-0.10138	-0.1049	-0.10282	-0.1041	-0.10267	-0.10585	-0.10628	-0.10644	-0.10621	-0.10708	-0.10768	-0.10643	-0.10604	-0.10578	-0.10532
319.501	-0.00085345	-0.04216	-0.06133	-0.08231	-0.09541	-0.09824	-0.10159	-0.10527	-0.10312	-0.10439	-0.10289	-0.10602	-0.10661	-0.10666	-0.10624	-0.1077	-0.10791	-0.10643	-0.10624	-0.1066	-0.10576
319.032	-0.000641498	-0.04206	-0.06088	-0.08242	-0.09542	-0.09826	-0.10166	-0.10501	-0.10299	-0.1045	-0.10292	-0.10618	-0.10691	-0.10673	-0.10685	-0.10781	-0.10814	-0.10694	-0.10652	-0.10701	-0.10612
318.563	-0.000925627	-0.04218	-0.06135	-0.08263	-0.09543	-0.09808	-0.10168	-0.10506	-0.10306	-0.10449	-0.10322	-0.10644	-0.10697	-0.10702	-0.10697	-0.10819	-0.10862	-0.10744	-0.10709	-0.10749	-0.10656
317.938	-0.000977544	-0.04221	-0.06103	-0.08221	-0.09498	-0.0977	-0.10147	-0.10504	-0.10322	-0.10421	-0.10319	-0.10645	-0.10724	-0.10707	-0.10709	-0.10805	-0.10877	-0.1077	-0.1072	-0.1076	-0.10666
317.469	-0.00103	-0.04218	-0.06097	-0.08232	-0.09512	-0.09776	-0.10137	-0.10506	-0.10313	-0.10441	-0.10309	-0.10668	-0.10729	-0.10744	-0.10748	-0.10837	-0.10904	-0.10807	-0.10776	-0.10799	-0.10706
317	-0.00128	-0.04211	-0.06095	-0.08235	-0.09477	-0.09775	-0.10137	-0.10504	-0.10342	-0.10467	-0.10348	-0.10693	-0.10752	-0.10763	-0.10753	-0.10886	-0.10922	-0.10847	-0.10814	-0.10825	-0.10759
316.531	-0.000720585	-0.04189	-0.06088	-0.082	-0.09486	-0.09758	-0.10137	-0.1053	-0.10363	-0.1045	-0.10368	-0.10694	-0.10783	-0.10796	-0.10805	-0.10876	-0.10982	-0.10888	-0.10848	-0.10916	-0.10796
316.062	-0.00119	-0.04227	-0.06131	-0.08229	-0.09517	-0.09795	-0.10174	-0.10578	-0.10418	-0.10483	-0.10396	-0.1077	-0.10833	-0.10812	-0.1082	-0.1097	-0.11017	-0.10966	-0.10946	-0.1099	-0.109
315.437	-0.0014	-0.04278	-0.06131	-0.08237	-0.0952	-0.09827	-0.10197	-0.10556	-0.10405	-0.10525	-0.1042	-0.10786	-0.10841	-0.10871	-0.1089	-0.10993	-0.11055	-0.10942	-0.1094	-0.10992	-0.1086
314.968	-0.00111	-0.04318	-0.06132	-0.08288	-0.09578	-0.09866	-0.10221	-0.10583	-0.10401	-0.10579	-0.10451	-0.10818	-0.10908	-0.10933	-0.10942	-0.11048	-0.11083	-0.11008	-0.10992	-0.11023	-0.10949
314.499	-0.00076095	-0.04335	-0.06147	-0.08314	-0.09589	-0.09896	-0.10285	-0.10646	-0.10447	-0.10614	-0.10499	-0.10835	-0.10937	-0.1094	-0.10959	-0.11058	-0.11161	-0.11051	-0.11013	-0.11076	-0.10978
314.03	-0.000914623	-0.04326	-0.06157	-0.08338	-0.09623	-0.09919	-0.10325	-0.10685	-0.10521	-0.1066	-0.10539	-0.10909	-0.10992	-0.11037	-0.11019	-0.11133	-0.1119	-0.11125	-0.11076	-0.1114	-0.11052
313.561	-0.00124	-0.04331	-0.06222	-0.08377	-0.09697	-0.09982	-0.10362	-0.10739	-0.10573	-0.10705	-0.10616	-0.10973	-0.11058	-0.11077	-0.11083	-0.11208	-0.11298	-0.11159	-0.11186	-0.11223	-0.1114
312.936	-0.000864094	-0.04356	-0.06255	-0.08422	-0.0971	-0.10008	-0.10429	-0.10812	-0.10628	-0.1076	-0.10676	-0.11033	-0.111	-0.11121	-0.11121	-0.11264	-0.11332	-0.11253	-0.11225	-0.11266	-0.11181
312.466	-0.00078219	-0.04375	-0.06285	-0.08466	-0.09773	-0.10063	-0.10474	-0.10856	-0.10668	-0.10797	-0.1069	-0.11042	-0.11148	-0.11169	-0.11167	-0.11275	-0.11354	-0.1128	-0.11247	-0.1128	-0.11219
311.997	-0.0006187	-0.04452	-0.06331	-0.08535	-0.09848	-0.10157	-0.10542	-0.10924	-0.10743	-0.10882	-0.10792	-0.11146	-0.11219	-0.11231	-0.11243	-0.11357	-0.11438	-0.11301	-0.11328	-0.11364	-0.1128
311.528	-0.000840945	-0.0445	-0.06368	-0.08561	-0.09891	-0.10198	-0.10596	-0.10961	-0.10776	-0.10909	-0.10806	-0.1116	-0.11241	-0.11245	-0.11264	-0.1135	-0.11407	-0.1136	-0.11324	-0.11362	-0.11255
311.059	-0.000820173	-0.04474	-0.06407	-0.08616	-0.0994	-0.10204	-0.10614	-0.10998	-0.10803	-0.10931	-0.10797	-0.11207	-0.11244	-0.11282	-0.11287	-0.11393	-0.11475	-0.11378	-0.11323	-0.11342	-0.11298
310.433	-0.000887551	-0.04487	-0.06409	-0.0862	-0.09966	-0.10234	-0.10626	-0.11041	-0.10813	-0.10953	-0.10861	-0.11188	-0.11239	-0.11318	-0.11301	-0.11423	-0.11448	-0.11364	-0.11345	-0.11351	-0.11196
309.964	-0.000723841	-0.04485	-0.0648	-0.08724	-0.1001	-0.10332	-0.1071	-0.1107	-0.1087	-0.11016	-0.10898	-0.11254	-0.11325	-0.1135	-0.11288	-0.11409	-0.11488	-0.11326	-0.11328	-0.11404	-0.11279
309.495	-0.000635967	-0.04534	-0.06513	-0.08658	-0.1	-0.10301	-0.10719	-0.11045	-0.10853	-0.11024	-0.10883	-0.11198	-0.11213	-0.11397	-0.11307	-0.11442	-0.11479	-0.1134	-0.11298	-0.11383	-0.11275
309.025	-0.000557536	-0.04602	-0.0644	-0.08717	-0.09998	-0.10273	-0.10685	-0.1116	-0.10848	-0.10944	-0.10892	-0.11218	-0.11265	-0.11378	-0.11189	-0.11488	-0.11407	-0.11338	-0.11349	-0.11329	-0.1121
308.556	-0.000678562	-0.04423	-0.06331	-0.08571	-0.09894	-0.10264	-0.10662	-0.11032	-0.10719	-0.10936	-0.10746	-0.11084	-0.11154	-0.1112	-0.11205	-0.11323	-0.11277	-0.11201	-0.11082	-0.11147	-0.1104
307.93	-0.000641446	-0.04662	-0.06623	-0.0879	-0.10146	-0.10267	-0.10833	-0.11233	-0.10913	-0.11045	-0.1093	-0.11262	-0.11211	-0.11267	-0.11193	-0.11355	-0.11374	-0.11324	-0.11212	-0.11347	-0.1125
307.461	-0.000875512	-0.04321	-0.06262	-0.08444	-0.09829	-0.10074	-0.10427	-0.10835	-0.10605	-0.10704	-0.10516	-0.10987	-0.10983	-0.10883	-0.10968	-0.11028	-0.11131	-0.11058	-0.10909	-0.10652	-0.10694
306.991	-0.00086275	-0.04421	-0.06327	-0.0852	-0.09787	-0.10012	-0.10424	-0.10807	-0.10495	-0.10746	-0.10543	-0.10877	-0.11004	-0.10937	-0.10841	-0.11048	-0.11097	-0.10846	-0.10889	-0.10918	-0.10702
306.522	-0.000850349	-0.04337	-0.06251	-0.08406	-0.09633	-0.09938	-0.10216	-0.10742	-0.10372	-0.10482	-0.10394	-0.10753	-0.10844	-0.10666	-0.10755	-0.10616	-0.1109	-0.10753	-0.10699	-0.10787	-0.10601
306.052	-0.000671791	-0.0441	-0.05929	-0.08273	-0.09268	-0.09757	-0.10188	-0.10562	-0.10308	-0.10509	-0.10337	-0.10593	-0.10793	-0.10517	-0.10523	-0.10566	-0.10718	-0.10732	-0.10413	-0.10701	-0.1039
305.426	-0.000962615	-0.04259	-0.06045	-0.08252	-0.09403	-0.09678	-0.10205	-0.1049	-0.10504	-0.10377	-0.10176	-0.10559	-0.10711	-0.10457	-0.10632	-0.10257	-0.10706	-0.10418	-0.10385	-0.10308	-0.10315
304.957	-0.000596469	-0.04115	-0.05851	-0.08237	-0.09451	-0.0928	-0.09897	-0.10174	-0.09805	-0.09962	-0.09876	-0.10328	-0.10379	-0.10432	-0.10093	-0.10323	-0.10551	-0.09996	-0.1015	-0.09915	-0.09938
304.487	-0.00072043	-0.04359	-0.05831	-0.07933	-0.09502	-0.09268	-0.09664	-0.10043	-0.10003	-0.10092	-0.09826	-0.10154	-0.1033	-0.10219	-0.10246	-0.10305	-0.10271	-0.10166	-0.10086	-0.10178	-0.10127
304.017	-0.00044258	-0.04076	-0.05393	-0.07487	-0.08873	-0.08856	-0.09273	-0.0945	-0.094	-0.09824	-0.09478	-0.09724	-0.09965	-0.09812	-0.0976	-0.09885	-0.09725	-0.09928	-0.09628	-0.09739	-0.09618
303.548	-0.000920616	-0.0427	-0.05692	-0.07926	-0.09102	-0.09191	-0.0946	-0.09821	-0.09843	-0.09732	-0.0966	-0.09918	-0.10098	-0.09735	-0.10002	-0.09959	-0.10538	-0.10147	-0.09913	-0.09678	-0.09872
303.078	-0.000617149	-0.04062	-0.05224	-0.07489	-0.08965	-0.09027	-0.09221	-0.09547	-0.09631	-0.09621	-0.09744	-0.09819	-0.09574	-0.0979	-0.09657	-0.09797	-0.09598	-0.09436	-0.0964	-0.09763	-0.09361
302.452	-0.000702753	-0.03692	-0.0539	-0.07406	-0.0835	-0.08437	-0.08742	-0.08742	-0.09413	-0.08929	-0.08701	-0.09247	-0.09126	-0.09051	-0.09033	-0.09629	-0.09587	-0.09402	-0.09257	-0.09471	-0.08871
301.982	-0.00112	-0.04005	-0.05447	-0.07417	-0.07953	-0.08121	-0.08884	-0.09013	-0.09185	-0.08932	-0.08732	-0.0892	-0.09164	-0.08493	-0.09084	-0.09404	-0.09145	-0.09074	-0.08515	-0.09028	-0.09162
301.512	-0.000856705	-0.03683	-0.05149	-0.0712	-0.07908	-0.08425	-0.08496	-0.0871	-0.08584	-0.08921	-0.08369	-0.09336	-0.08651	-0.08533	-0.08955	-0.0929	-0.08683	-0.08809	-0.08877	-0.0843	-0.08548
301.043	-0.000696912	-0.04034	-0.05164	-0.06887	-0.07661	-0.07783	-0.08554	-0.08131	-0.07873	-0.08364	-0.08147	-0.09019	-0.08883	-0.09074	-0.08532	-0.08271	-0.08933	-0.08316	-0.08682	-0.08362	-0.08677
300.573	-0.000863629	-0.0419	-0.05303	-0.07121	-0.08206	-0.0829	-0.08576	-0.08499	-0.08558	-0.08201	-0.08443	-0.08688	-0.08795	-0.09106	-0.09024	-0.09203	-0.08962	-0.09455	-0.08785	-0.08945	-0.09105
299.946	-0.00102	-0.035	-0.04556	-0.064	-0.07623	-0.07149	-0.07888	-0.0799	-0.07773	-0.08052	-0.07429	-0.08232	-0.08261	-0.08077	-0.07514	-0.07771	-0.07744	-0.08069	-0.08023	-0.08233	-0.0773
299.476	-0.000915863	-0.03596	-0.04329	-0.06579	-0.07031	-0.07164	-0.07471	-0.07877	-0.07001	-0.07859	-0.08054	-0.07998	-0.077	-0.07588	-0.07542	-0.07565	-0.08276	-0.07717	-0.07756	-0.07985	-0.07531
299.007	-0.000559088	-0.03513	-0.04204	-0.06182	-0.07013	-0.07391	-0.07977	-0.08552	-0.07871	-0.07342	-0.07362	-0.07762	-0.07171	-0.07479	-0.07658	-0.0769	-0.08278	-0.07675	-0.07306	-0.06628	-0.07694
298.537	-0.000645065	-0.03399	-0.04927	-0.05957	-0.06326	-0.07353	-0.07814	-0.07828	-0.06178	-0.07736	-0.07233	-0.07012	-0.07716	-0.08292	-0.08088	-0.07312	-0.07521	-0.07342	-0.07382	-0.07399	-0.07863
298.067	-0.000793146	-0.02498	-0.0362	-0.0555	-0.05764	-0.06523	-0.06839	-0.06746	-0.06932	-0.06588	-0.06977	-0.07493	-0.07181	-0.06705	-0.06276	-0.0706	-0.06822	-0.06866	-0.06599	-0.07002	-0.07043
297.44	-0.000749115	-0.02736	-0.04185	-0.05753	-0.06222	-0.06557	-0.06884	-0.06772	-0.06021	-0.06687	-0.06252	-0.06027	-0.06479	-0.06591	-0.06521	-0.06481	-0.06439	-0.05355	-0.06901	-0.06291	-0.062
296.97	-0.000591092	-0.02773	-0.04179	-0.0459	-0.05517	-0.05557	-0.06173	-0.06075	-0.06238	-0.06127	-0.05955	-0.05578	-0.05065	-0.05997	-0.06105	-0.05104	-0.06675	-0.06502	-0.05387	-0.04744	-0.05951
296.5	-0.000662693	-0.02642	-0.02911	-0.03959	-0.04362	-0.04934	-0.04505	-0.05457	-0.04023	-0.05045	-0.04208	-0.053	-0.04229	-0.04607	-0.04708	-0.04699	-0.0499	-0.0484	-0.05394	-0.04738	-0.04773
296.03	-0.000907545	-0.01771	-0.02473	-0.0307	-0.04074	-0.03514	-0.03625	-0.03956	-0.0372	-0.0453	-0.03815	-0.03687	-0.04125	-0.04446	-0.03053	-0.04235	-0.04778	-0.04254	-0.03627	-0.03092	-0.03997
295.56	-0.00075697	-0.01016	-0.01304	-0.02646	-0.02831	-0.02839	-0.03968	-0.02633	-0.03291	-0.02977	-0.03665	-0.03353	-0.03893	-0.03699	-0.03737	-0.03358	-0.03222	-0.03341	-0.03435	-0.02943	-0.02962
294.933	-0.00117	-0.00952	-0.01278	-0.02199	-0.02416	-0.02469	-0.02502	-0.0227	-0.02352	-0.02257	-0.02581	-0.02337	-0.02597	-0.02367	-0.02009	-0.02574	-0.02707	-0.02727	-0.02272	-0.0189	-0.02371
294.463	-0.000993918	-0.01134	-0.01225	-0.01752	-0.01844	-0.02263	-0.01814	-0.0192	-0.01988	-0.01898	-0.02293	-0.02127	-0.01886	-0.02116	-0.01467	-0.02083	-0.02313	-0.01558	-0.01904	-0.02166	-0.01867
293.993	-0.000511878	-0.00526	-0.00614	-0.0117	-0.0119	-0.01282	-0.01353	-0.01477	-0.01267	-0.01334	-0.01258	-0.01443	-0.01434	-0.01177	-0.01166	-0.01616	-0.01344	-0.01326	-0.01222	-0.01031	-0.01539
293.522	-0.00109	-0.00335	-0.00419	-0.00747	-0.00875	-0.00545	-0.00737	-0.00819	-0.00801	-0.00886	-0.00939	-0.00885	-0.00986	-0.00906	-0.00895	-0.00973	-0.00941	-0.0097	-0.00746	-0.0078	-0.01094
293.052	-0.000751544	-0.00361	-0.00461	-0.00685	-0.00689	-0.00515	-0.00748	-0.00777	-0.00714	-0.00788	-0.00709	-0.00759	-0.00876	-0.00638	-0.00638	-0.00602	-0.00784	-0.00319	-0.00546	-0.00517	-0.00861
292.425	-0.000620871	-0.000773192	0.000409722	-0.00379	-0.002	-0.00397	-0.00458	-0.00393	-0.00261	-0.00231	-0.0015	-0.00319	-0.00382	-0.00315	-0.00458	-0.00316	-0.00225	-0.000859261	-0.000133396	-0.000107766	-0.00222
291.955	-0.000250607	-0.00192	0.000379801	-0.000778198	-0.00303	-0.000908255	-0.00105	-0.00205	-0.00281	-0.00243	-0.00272	-0.00307	0.000187874	-0.00194	-0.00184	0.00159	-0.000131607	-0.00334	-0.00102	-0.00179	-0.000503421
291.485	-0.000755058	-0.00158	-0.000449657	-0.000809431	-0.000803709	0.000120998	-6.2346e-05	-0.00245	-0.000869751	-0.000950098	-0.000559091	-0.000887036	0.00108	0.00245	-0.001	-0.00070548	-0.000616192	-0.00108	-0.000517487	0.000161291	0.00124
291.014	-0.000650079	-0.000369549	-0.00225	-0.00254	-0.00164	-0.00093925	-0.00235	0.000299335	-0.000729799	-0.00238	-0.00107	0.000364542	-0.00192	-0.00109	-0.00111	-5.6386e-05	-0.000543356	0.000412822	-0.00151	-0.00155	0.000285864
290.544	-0.000860942	0.000230313	0.000158072	-0.000269293	0.000739813	-0.00155	-0.00134	-0.00187	3.469e-05	-7.8201e-05	-0.00111	-0.0013	-0.00101	0.000627876	2.7895e-05	0.000489116	0.00017047	-0.00111	-0.000142693	-0.000461697	0.00193
290.074	-0.000457268	-0.0037	-0.00245	-0.00276	-0.00112	0.000706435	-0.00238	-0.00144	-0.00125	-0.00188	-0.00143	-0.00268	-0.000891685	-0.00269	-0.000104427	-0.000395059	-0.000481009	-0.00281	-0.002	-0.00144	-6.4492e-05
289.446	-0.000799089	-0.00129	-0.000837326	-0.0011	-0.00182	-0.00118	0.000786901	-0.000416755	0.000475526	-0.000205516	-0.00044775	-0.00163	-0.00181	-0.00099802	-0.00114	-0.00173	-0.00137	-0.000606775	0.00147	-0.00169	-0.000325918
288.976	-0.000723686	-0.00158	-0.00107	-0.00044918	-0.000850916	-0.000906348	0.00058198	-0.00109	8.8334e-05	0.00111	0.000551224	0.00102	-0.00069642	-0.000141143	-0.00188	-2.2292e-05	0.000655651	-0.00143	0.000689626	-0.00214	-0.000141143
288.505	-0.00090677	-0.00167	-0.00638	-0.000252247	-0.00369	-0.00395	-0.00188	-0.00402	-0.00423	-0.00151	-0.00289	-0.0023	-0.00163	-0.00285	-0.00127	-0.00152	-0.00353	-0.00161	-0.0018	-0.0032	-0.00239
288.035	-0.000428305	0.00243	0.00234	0.00374	0.0021	0.00102	0.00256	0.00353	0.00291	0.00101	0.00402	0.00309	0.00361	0.00443	0.00605	0.00288	0.00148	0.00264	0.00354	0.000811696	0.00306
287.564	-0.000818571	-0.000952483	0.000792145	-7.2003e-05	-0.000404001	0.00109	0.000897049	0.000233888	0.000494599	0.00176	-5.96e-07	0.00126	0.00145	0.00225	0.00291	0.00155	0.00128	0.00385	0.00201	0.00182	0.00134
286.937	-0.000426495	0.00123	0.000811577	0.000765682	0.00308	0.000826121	0.000243783	0.00155	0.00181	0.000861526	-0.000777125	0.000467301	0.000629306	0.000697255	-0.000126242	0.00134	0.00087452	0.000984907	0.00141	0.00146	0.00268
286.466	-0.000781777	-0.00198	-0.000771403	0.000361442	-0.00155	-0.000386357	-2.7657e-05	-0.000368238	0.000167727	-0.000282765	-0.00152	-0.000920892	0.00253	0.00151	-0.00112	0.00121	0.000982523	0.00133	0.000402093	0.000649095	0.000821471
285.996	-0.000547867	-0.000468016	-0.000915051	0.00129	0.000196099	0.000633955	-0.000728369	-0.00151	0.000200987	0.000775337	-0.00151	0.000333547	0.000471711	0.00198	0.000180721	0.00237	-0.00043273	0.00235	0.000952363	0.00202	0.000975251
285.525	-0.000632038	-0.000898361	-0.00178	0.000765085	0.000314712	0.000407219	-0.00149	0.00105	0.000558257	-0.002	-0.000726104	0.00121	-0.000163794	0.00171	-0.000954986	0.000767231	0.000388503	-0.000277162	0.00169	0.00447	0.000155568
285.055	-0.000987668	-0.00071454	-0.000259042	0.00171	-0.000625849	0.00186	0.00166	0.00229	0.000889421	-9.4771e-05	0.00141	0.00204	0.0017	0.00131	0.0025	0.00188	0.000832915	0.00348	0.00108	0.000827074	0.000997186
284.427	-0.000772785	6.1155e-05	0.0023	0.00435	0.00342	6.1155e-05	0.00247	0.00276	0.00186	0.00316	0.00268	0.00287	0.0015	0.00335	0.00121	0.00154	0.0023	0.000917912	0.00274	0.00451	0.00345
283.956	-0.000582923	-0.00011921	0.00103	0.0011	0.000936269	0.0025	0.00303	0.000395894	0.00139	0.000518441	0.00133	0.00154	0.00478	0.00255	0.00215	0.00228	0.0025	0.00217	0.00567	0.00165	0.0034
283.486	-0.000383099	-5.6386e-05	-0.000268101	0.00129	-3.5763e-05	0.000964761	0.000539065	0.00338	0.00293	0.00105	0.000867963	0.00169	0.00249	0.00116	0.00181	0.00431	0.0014	0.0005579	0.00314	0.00122	0.00233
283.015	-0.000821826	0.00177	0.00189	0.00101	0.00265	0.00327	0.00108	0.00096488	0.00147	0.00261	0.000724673	0.00134	0.00224	0.0018	0.00218	0.00288	0.00277	0.00442	0.00112	0.00284	0.00385
282.544	-0.000691433	-0.000307799	2.7418e-05	0.000457048	0.00211	0.0017	0.00241	0.000872135	0.000479579	0.000620722	0.00132	-0.00122	0.000204086	0.00118	0.00171	0.00079441	0.0021	0.00182	0.00176	0.000738978	0.00258
282.073	-0.00104	-0.00131	-0.000181317	-0.000731348	-0.000928997	-0.00163	0.00102	0.000304699	0.000821591	0.00177	-0.00117	0.000102997	0.00117	0.00172	0.000557066	0.000460983	0.00231	0.000765324	0.00252	0.000232697	9.0242e-05
281.445	-0.000411392	-0.000673652	-0.000307202	0.00195	0.00212	0.000888824	0.000142097	0.000205517	0.000257492	2.4915e-05	0.00109	-0.000210643	0.000509858	-5.1618e-05	0.00139	0.00227	0.00173	0.00112	0.00354	0.00626	0.0031
280.975	-0.000675978	-0.000276804	0.00127	0.00166	-0.000908852	0.000228047	0.000662565	0.001	0.00116	0.00208	0.00109	0.000619054	-0.00173	0.00124	0.00249	0.000622153	0.00037396	0.00167	0.0032	0.000234246	0.000130773
280.504	-0.000512705	-0.00242	-0.00266	-0.0012	-0.000532866	0.00129	-0.00264	-0.00201	-0.00256	0.00213	0.000729084	-0.000134349	-0.00108	-0.000282526	-2.0266e-05	0.000209927	-0.00102	0.00252	0.0032	0.00104	-6.5089e-05
280.033	-0.000675771	-0.000483513	0.000393033	-0.0003165	0.000490427	0.00062275	0.000315667	1.6928e-05	-0.000425577	0.00117	0.000612378	0.00297	0.000922084	0.00296	-0.000575781	0.00618	0.00122	0.00329	0.000510931	0.00274	0.00166
279.562	-0.000499054	-0.000890732	-0.000766874	-0.0013	-5.6029e-05	-0.00169	-0.0013	-0.00123	5.9485e-05	-0.000264645	0.00203	0.00102	0.00164	-0.000212789	9.7751e-05	0.00257	0.00235	0.00176	0.00146	-0.00123	0.00154
278.934	-0.000625886	0.00163	-0.000966072	-0.00106	-0.00109	-0.00121	0.00133	0.000202656	-0.00132	0.000516654	0.000172616	-0.000293612	0.000288129	0.000367046	0.00218	0.00172	0.00157	0.000807882	0.00148	-6.5922e-05	-0.00016582
278.463	-0.000921597	0.00143	0.00321	0.00353	0.00264	0.00251	0.000633716	0.00338	0.00183	0.00205	0.00354	0.000600338	0.00248	0.00255	0.00117	0.00234	0.00224	0.0025	0.00315	0.00415	0.00151
277.992	-0.000752991	-0.00202	-0.00105	-0.00152	-0.00233	-0.00218	-0.00224	-0.000477552	-0.0015	-0.00121	-0.00184	-0.000654339	-0.00256	-0.00228	-0.00215	-0.00076127	-0.00205	-0.00169	-0.00125	0.000308633	0.000630856
277.521	-0.00045432	-0.000753403	-0.000477791	0.00040257	-0.00148	0.00226	-0.000300408	-9.4414e-05	0.00199	-0.000392079	0.00108	0.00112	0.00131	7.1645e-05	0.00234	-0.000159502	0.0024	0.000279665	0.00311	0.000680208	0.00193
277.05	-0.000352734	0.002	0.000135422	0.00113	0.000998497	0.000538588	0.000518561	0.000728965	-2.3722e-05	0.00143	0.00103	0.00163	0.000935436	0.00048995	0.00287	0.00193	0.00132	0.000603914	-0.000911832	0.00415	0.00268
276.422	-0.000860683	0.000321865	0.00149	0.00331	0.00117	0.0017	0.00139	-7.5221e-05	0.00191	0.00168	0.000807285	0.00214	0.00273	0.00289	0.0032	0.00434	0.00338	0.00334	0.00331	0.00384	0.00524
275.951	-0.000633433	0.00242	0.0031	0.00224	0.000190496	0.00323	0.00359	0.00213	0.00292	0.00369	0.00435	0.0025	0.00269	0.0057	0.00577	0.0039	0.00361	0.00538	0.00585	0.00554	0.00398
275.479	-0.000544765	-0.00142	9.6321e-05	0.00251	0.000259757	-0.00103	0.00131	-0.00132	0.00138	-0.00178	0.00211	0.00114	0.000205516	0.00445	0.006	0.000740289	0.00143	-0.00090158	-0.00204	0.00021708	0.00423
275.008	-0.000576305	-0.000892878	0.00127	0.000121832	-0.00080514	0.00263	0.00386	0.00274	0.00231	0.00138	0.00222	0.000229358	0.00145	0.00425	0.00163	0.00132	0.00322	0.00109	0.00299	0.00168	0.00352
274.537	-0.0006507	-0.00296	0.000613332	0.000259399	-0.000430465	-0.00161	0.000808835	0.00044775	-0.00175	0.00158	-0.00166	-0.00040257	9.656e-06	0.00354	0.00129	0.00165	0.000647902	0.00323	0.00134	0.00244	0.00418
274.066	-0.000550246	0.00158	0.000463248	0.00196	-0.000625252	0.00115	0.00248	0.00135	0.00175	0.000963211	0.00071013	0.00162	0.00369	0.00272	0.00282	0.000996351	0.00355	0.00308	0.00386	0.00449	0.00491
273.438	-0.000807409	0.00235	0.00112	0.00249	0.00226	0.000599622	0.00209	0.000762105	0.000588893	0.00312	0.00126	0.00273	0.00185	0.00132	0.00282	0.00475	0.00329	0.00281	0.00646	0.00334	0.00303
272.966	-0.000556968	0.00292	0.00369	0.000960231	0.00141	0.00293	0.00207	0.00408	0.00353	0.0042	0.00537	0.0033	0.00442	0.00315	0.00411	0.00505	0.00305	0.00349	0.00281	0.00167	0.00232
272.495	-0.000634002	-0.00112	0.00177	0.00025475	0.000651598	-0.000765443	-0.0012	-5.9843e-05	0.00486	0.000989318	0.00156	0.000864744	0.000633478	-0.000397205	0.00108	0.00341	0.000671506	0.00519	0.00121	0.00147	0.00111
272.024	-0.001	3.0756e-05	0.000356436	0.000702977	0.001	0.00214	0.00244	0.00401	0.000961423	0.00104	0.00277	0.00114	0.00543	0.00135	0.000476599	0.00205	0.00252	0.00222	0.00199	0.00433	0.00273
271.552	-0.000664605	0.00015521	-0.00224	0.000658035	0.000843524	0.00227	0.00146	0.00117	-0.000516534	-0.000633121	0.00092554	0.00297	0.000896334	0.0049	0.00136	0.00211	0.00225	0.00358	0.0039	0.00263	0.0071
270.924	-0.000418943	0.00345	-0.000464201	0.000879169	0.00344	0.00182	0.00302	0.00147	0.000961781	0.00153	0.00599	-7.7009e-05	0.000162721	0.000804186	0.00449	0.00282	0.00355	0.000808597	0.00436	0.00313	-2.0027e-05
270.452	-0.000589386	0.00136	0.00309	0.00175	-3.5524e-05	0.00354	0.00375	0.00159	0.000456095	0.00156	0.00269	0.00171	0.00149	0.00514	0.00589	0.00486	0.00267	0.00286	-0.000571131	0.00178	0.00457
269.981	-0.000545075	0.00174	0.00489	0.00313	0.00371	0.00602	0.00103	0.0045	0.00245	0.00288	0.00573	0.0047	0.00173	0.00586	0.00343	0.00343	0.00366	0.00415	0.00502	0.00427	0.00367
269.51	-0.000670033	-0.000249028	0.000811815	0.00124	0.00206	0.00138	0.000115156	0.00246	0.000232339	0.000876427	0.000567794	0.0018	0.00337	0.00322	0.0024	0.00103	0.00284	0.00134	0.00186	0.00029099	0.00255
269.038	-0.000608825	0.00337	0.00234	0.00163	0.002	0.000851869	0.00197	0.000278711	0.00319	0.00344	0.00147	0.000888705	0.00462	0.00234	0.0029	0.00329	0.00378	0.00298	0.00265	0.00569	0.00136
268.567	-0.000499571	-0.000535965	0.000962258	0.00147	-0.000529527	-0.000818014	0.00103	-0.000436187	8.1539e-05	0.00114	-0.000112057	-0.00165	0.000432849	6.795e-05	-0.000725865	0.000775218	-7.0214e-05	0.00175	0.00217	0.00155	-0.000729441
267.938	-0.000483695	-0.000779391	-0.00194	0.000186801	-0.00196	-0.00103	-0.00149	0.00166	-0.00198	-0.000575185	-0.00135	0.00175	0.000772357	-0.000135184	0.00328	-0.00132	-0.00149	0.00316	-0.000362992	-0.000420213	0.00344
267.466	-0.000606964	0.00015831	0.000773907	0.000732779	0.000307679	0.000752449	0.00184	-0.000205517	0.00118	0.000894308	0.000558019	0.00196	0.0017	0.00264	0.00235	0.00295	0.00251	0.000817299	0.0029	0.00259	0.0026
266.995	-0.000675409	0.000393748	-0.0009408	0.00122	-0.000544072	-2.3485e-05	0.00023663	0.000701546	0.000227093	0.00187	0.000923991	0.00136	0.00352	0.00258	0.00161	-0.00121	0.00313	0.00273	0.00275	0.00236	0.000641822
266.523	-0.000684765	-7.9274e-05	0.000687957	0.000556707	0.00226	0.000248909	0.000403881	0.00306	-0.000193239	0.000494122	0.0023	0.00329	0.00104	0.000934601	0.00177	0.00192	-0.00251	0.00118	0.00182	0.00581	0.00245
266.052	-0.0006172	0.0034	0.000959635	0.00283	0.00218	0.000958801	0.00277	0.003	0.00223	0.00261	0.00361	0.00289	0.00353	0.0037	0.004	0.00529	0.00393	0.00459	0.00754	0.00376	0.00406
265.423	-0.00082658	0.000891208	0.00295	0.00134	0.00274	0.00106	0.00179	0.00216	0.000373244	0.00114	0.000596046	0.000719428	0.00309	0.00259	0.00361	0.00137	0.00069642	0.000499487	0.0027	0.00337	0.00372
264.951	-0.000657575	0.000129819	0.00257	0.000353813	-5.8889e-05	0.00204	0.00199	0.000352979	0.00248	0.00322	0.000463724	0.001	0.00217	0.00137	0.000747085	0.00236	0.00358	0.00356	0.00282	0.00267	0.00428
264.479	-0.000540473	0.00284	0.00143	0.00354	0.0033	0.00566	0.0052	0.00259	0.00256	0.00145	0.00227	0.00234	0.00455	0.00491	0.00491	0.0028	0.0036	0.00419	0.00227	0.00376	0.00633
264.008	-0.000368563	-0.000137925	0.000708103	0.00149	0.00247	0.000863552	0.000743746	0.00285	-0.000385285	0.00184	0.000304818	0.000677466	0.00305	0.00108	-0.000288129	0.0034	0.00272	0.000209927	0.00401	0.00255	0.00447
263.536	-0.00103	-0.00269	0.00134	-0.00344	-0.00244	0.000180125	-0.00218	0.000431061	-0.00157	-0.00139	-0.00224	-0.000858903	0.000298023	-0.000275254	0.000377417	0.000706196	-0.000424027	0.00105	0.00202	-0.000557542	0.00078845
263.064	-0.000696964	0.00114	0.00117	0.00126	0.000584483	0.00327	0.00216	-0.000183463	0.000380277	0.00345	0.0024	0.000722289	0.00221	0.0029	0.00285	0.00147	0.00368	0.00409	0.00147	0.00133	0.0021
262.435	-0.00072534	-0.00168	-0.00121	-0.000400067	0.000435233	0.00183	0.00324	0.000844478	-0.000915528	0.00266	0.000245809	-0.000171423	0.00124	0.00137	0.00217	0.00118	0.000208378	0.00272	0.00295	0.00217	0.000880837
261.963	-0.000782862	0.00137	0.00232	0.00331	0.00333	0.00348	0.00308	0.00356	0.00391	0.00523	0.00599	0.00453	0.00499	0.00193	0.00263	0.00201	0.00641	0.00285	0.00332	0.00435	0.00446
261.492	-0.000516635	0.000298381	0.000311017	0.00284	7.5102e-05	0.00173	0.00153	0.00234	0.00205	0.00375	0.00194	0.00077343	0.00283	0.00214	0.00368	0.000656009	0.0024	0.00222	0.00185	0.00353	0.00368
261.02	-0.000624128	0.00135	0.00225	0.0027	0.000624895	0.00236	0.00343	0.00213	0.00172	0.00207	0.00161	0.00447	0.0027	0.00296	0.00273	0.00378	0.00165	0.00222	0.00217	0.00308	0.00212
260.548	-0.000599106	0.000570893	0.00234	0.0019	0.00118	0.00261	0.00338	0.00314	0.00234	0.00234	0.00298	0.00407	0.00328	0.00246	0.00227	0.00426	0.00431	0.00224	0.00285	0.003	0.00329
260.076	-0.000603759	0.0026	0.00404	0.00619	0.00456	0.00431	0.00361	0.00577	0.00269	0.00375	0.00329	0.00392	0.00571	0.00479	0.00566	0.0048	0.00555	0.00504	0.00476	0.00429	0.0049
259.447	-0.000465853	-0.00116	0.00301	0.000338912	0.00126	0.00223	0.000442386	0.00224	0.0018	0.00109	0.000646234	0.00117	0.00185	0.000444412	0.00348	0.00113	0.00136	0.00299	0.0016	0.00198	0.00245
258.975	-0.000548384	0.00214	0.00218	0.00113	0.00238	0.00215	0.00131	0.00201	0.00132	0.00325	0.0034	0.00401	0.00484	0.000510335	0.00299	0.00474	0.00173	0.00235	0.00346	0.00532	0.0048
258.503	-0.000569377	0.00113	0.00303	0.00228	0.00306	0.00395	0.0023	0.000964284	0.00226	0.00342	0.00136	0.00176	0.00298	0.00133	0.00518	0.0035	0.00181	0.0019	0.00272	0.00422	0.0027
258.031	-0.000778728	0.00279	0.00599	0.00552	0.00743	0.00632	0.00494	0.00432	0.00601	0.0063	0.0078	0.0051	0.00681	0.00518	0.00545	0.00468	0.00702	0.00544	0.00485	0.00602	0.00622
257.559	-0.000621802	0.00378	0.00444	0.00526	0.00539	0.00593	0.00458	0.00561	0.00449	0.00648	0.0053	0.00536	0.00456	0.00571	0.00229	0.00608	0.00527	0.00542	0.00684	0.00619	0.00737
256.929	-0.000501691	0.00763	0.00792	0.00942	0.00771	0.00767	0.00718	0.0063	0.00728	0.00696	0.00823	0.00839	0.00775	0.00625	0.00866	0.00869	0.00878	0.00847	0.00859	0.00995	0.00474
256.457	-0.000729733	-0.000387192	0.00559	0.00335	0.00415	0.00434	0.00341	0.00544	0.0037	0.00424	0.0062	0.0034	0.0051	0.00548	0.00647	0.00393	0.00418	0.00624	0.00922	0.00338	0.00468
255.985	-0.000777178	0.00572	0.00786	0.00737	0.00975	0.0076	0.00846	0.00766	0.00691	0.0095	0.00928	0.00839	0.01045	0.00945	0.00885	0.00837	0.00933	0.00708	0.00795	0.008	0.009
255.513	-0.000698514	0.00316	0.00666	0.00696	0.00426	0.00442	0.00903	0.00392	0.00804	0.00702	0.00759	0.00633	0.00685	0.00677	0.00627	0.00716	0.00602	0.00692	0.00671	0.00775	0.00953
255.041	-0.000649149	0.00269	0.0064	0.0027	0.00617	0.00502	0.00697	0.00868	0.00643	0.00754	0.00655	0.00606	0.0061	0.00827	0.00695	0.00652	0.00967	0.00684	0.00785	0.00778	0.01011
254.569	-0.000438908	0.00352	0.00625	0.0093	0.0081	0.0071	0.00681	0.00702	0.00588	0.007	0.01012	0.00698	0.00501	0.00686	0.00671	0.0063	0.00695	0.00873	0.01032	0.00723	0.00768
253.939	-0.000727201	0.00116	0.00718	0.00748	0.01102	0.00838	0.00833	0.00756	0.00852	0.00906	0.00885	0.00562	0.00867	0.0084	0.00858	0.00856	0.00762	0.00766	0.00657	0.00901	0.01026
253.467	-0.000419771	0.00506	0.00925	0.0115	0.01054	0.01129	0.01117	0.01119	0.01211	0.01251	0.01082	0.01116	0.01167	0.01211	0.01064	0.01268	0.01148	0.01059	0.01077	0.01149	0.01314
252.995	-0.000633382	0.00588	0.01077	0.01173	0.01128	0.0122	0.01058	0.01126	0.01305	0.01429	0.01235	0.01153	0.01268	0.01241	0.01327	0.01166	0.01268	0.01207	0.01131	0.01202	0.013
252.522	-0.000598072	0.00419	0.01142	0.01093	0.012	0.01187	0.01068	0.01205	0.01253	0.01306	0.01367	0.01352	0.01291	0.01384	0.01375	0.01249	0.01135	0.01324	0.01304	0.01333	0.01464
252.05	-0.000242587	0.00671	0.0112	0.0138	0.01215	0.01423	0.01252	0.01478	0.01298	0.01525	0.01365	0.014	0.01445	0.01449	0.01432	0.01429	0.01422	0.0158	0.01433	0.01521	0.01668
251.578	-0.000602208	0.00712	0.01455	0.01539	0.01317	0.0157	0.01367	0.01392	0.0158	0.01584	0.01659	0.01624	0.01427	0.01468	0.01648	0.01653	0.01353	0.01849	0.01534	0.01697	0.01723
250.948	-0.000600812	0.00722	0.01544	0.01507	0.01564	0.01693	0.01536	0.01622	0.01552	0.01822	0.01865	0.01688	0.01495	0.01812	0.01771	0.01812	0.01769	0.01847	0.01856	0.0177	0.01825
250.476	-0.000757487	0.0056	0.01636	0.01355	0.0133	0.01484	0.01316	0.01393	0.01562	0.01628	0.01632	0.01712	0.01577	0.01648	0.01603	0.01529	0.0174	0.01538	0.01554	0.01562	0.01779
250.003	-0.000696964	0.00723	0.01634	0.01487	0.01543	0.01663	0.01635	0.01491	0.01597	0.01792	0.01724	0.01548	0.01697	0.01617	0.01641	0.01603	0.01724	0.01819	0.01839	0.01788	0.01884
249.534	-0.000373219	0.00803	0.0148	0.01396	0.01479	0.01542	0.01646	0.01716	0.01713	0.01777	0.01878	0.01615	0.01737	0.01783	0.01779	0.01987	0.01835	0.01874	0.01957	0.01823	0.02046
249.064	-0.00056524	0.00703	0.01479	0.01472	0.01468	0.01709	0.01691	0.01627	0.01695	0.0177	0.01832	0.01755	0.01709	0.01729	0.01812	0.0176	0.01691	0.01975	0.01806	0.01928	0.01948
248.438	-0.000694276	0.00668	0.01292	0.01406	0.01519	0.01619	0.0166	0.01559	0.0172	0.01721	0.0179	0.01647	0.01687	0.01855	0.02184	0.01738	0.0166	0.01884	0.01985	0.01772	0.01885
247.968	-0.000807667	0.00661	0.01375	0.01552	0.01538	0.01658	0.01798	0.01848	0.01703	0.0188	0.02086	0.01836	0.02038	0.01895	0.0202	0.02041	0.01876	0.02062	0.01925	0.02006	0.02092
247.499	-0.000627902	0.00854	0.0155	0.0139	0.01486	0.01961	0.01539	0.01719	0.01844	0.0176	0.02011	0.01632	0.01763	0.01878	0.02024	0.01772	0.01798	0.01864	0.01895	0.01895	0.02042
247.029	-0.000336336	0.006	0.01291	0.01335	0.01345	0.01403	0.01488	0.01602	0.01542	0.01519	0.01721	0.01731	0.0151	0.01604	0.01756	0.01687	0.01723	0.0201	0.01696	0.0186	0.01993
246.559	-0.00039122	0.00627	0.01395	0.0143	0.01326	0.01568	0.01652	0.01503	0.01538	0.01736	0.01679	0.01779	0.01696	0.0164	0.01818	0.01887	0.01808	0.01948	0.01902	0.01808	0.02018
245.933	-0.00072963	0.0051	0.01015	0.01209	0.0118	0.01361	0.01318	0.01197	0.01377	0.01442	0.01574	0.01347	0.01514	0.01549	0.01707	0.01501	0.01379	0.01473	0.0164	0.01652	0.01743
245.463	-0.000851021	0.00403	0.01011	0.0089	0.01183	0.01164	0.01242	0.01283	0.01216	0.01344	0.012	0.01239	0.01309	0.01592	0.0163	0.01314	0.01363	0.01321	0.01474	0.01545	0.01685
244.993	-0.000839292	0.00597	0.00988	0.00827	0.00928	0.00901	0.00803	0.01095	0.01098	0.01276	0.01158	0.01133	0.0096	0.01381	0.01393	0.01479	0.01232	0.01262	0.0133	0.01284	0.01289
244.524	-0.000552573	0.0016	0.00619	0.00742	0.0075	0.00857	0.00874	0.0084	0.00755	0.00844	0.01031	0.01047	0.00855	0.00994	0.0126	0.01278	0.00977	0.00977	0.01014	0.00973	0.01001
244.054	-0.000702856	0.00395	0.00696	0.00715	0.00616	0.00814	0.0085	0.00838	0.00781	0.00842	0.00991	0.01067	0.01002	0.00962	0.00887	0.00855	0.00807	0.01096	0.00858	0.01	0.01025
243.427	-0.000777178	0.00246	0.00648	0.00465	0.00691	0.0053	0.00576	0.00751	0.00738	0.00684	0.0059	0.0092	0.00795	0.00809	0.00645	0.00781	0.00873	0.00888	0.0085	0.00922	0.00946
242.958	-0.000659849	0.00171	0.00389	0.00435	0.00363	0.0046	0.00667	0.00546	0.00505	0.00561	0.00421	0.00768	0.00667	0.00875	0.00599	0.00834	0.00772	0.00707	0.0088	0.00539	0.00886
242.488	-0.000416306	0.0034	0.00348	0.00691	0.00431	0.00523	0.00467	0.00589	0.0063	0.00545	0.00545	0.00596	0.00745	0.00688	0.00624	0.00744	0.00908	0.00822	0.00822	0.00757	0.009
242.018	-0.000682025	-0.000519157	0.00176	0.00282	0.00252	0.00353	0.00305	0.00393	0.00279	0.00373	0.00266	0.0046	0.00196	0.0044	0.00512	0.00524	0.00461	0.00515	0.00611	0.00472	0.00469
241.548	-0.000394582	0.00196	0.00362	0.00515	0.00513	0.00558	0.00537	0.00793	0.00507	0.00632	0.00491	0.00465	0.00782	0.00693	0.00473	0.0091	0.00605	0.00659	0.00519	0.0101	0.006
241.078	-0.000532872	-0.000227809	0.0013	0.0028	0.00109	0.00198	0.00488	0.00393	0.00233	0.00365	0.00419	0.00338	0.00513	0.00418	0.00149	0.00415	0.00179	0.00325	0.00432	0.00511	0.00566
240.451	-0.00051617	-0.000171065	0.000380278	0.00158	0.00172	0.00251	0.0054	-0.000388503	-0.000206947	0.00164	0.00207	0.00237	0.00146	0.00177	0.00403	0.00255	0.00508	0.00129	0.003	0.00427	0.00321
239.981	-0.000292723	-0.000960946	-0.00207	-0.00147	-0.00284	0.00252	0.00197	-0.00146	0.00127	0.00273	0.00191	0.000641585	0.00343	0.000514508	0.00197	0.00115	0.00131	0.000936389	-0.00192	0.00169	0.00351
239.511	-0.000290499	0.00484	0.0054	0.00383	0.00748	0.00777	0.00774	0.0083	0.00598	0.00765	0.00858	0.00505	0.00841	0.00755	0.00749	0.0087	0.01098	0.00669	0.00507	0.00766	0.00557
239.041	-0.000798572	-0.00142	-0.00323	0.00205	-0.00353	2.7418e-05	0.000671149	-0.0018	-0.00154	0.00202	0.000932455	-0.00371	0.000829578	-0.00142	-0.000636577	-0.00083661	0.0043	0.00189	-0.000286221	0.000827551	0.0019
238.571	-0.000835261	0.000976562	0.00155	0.00356	0.00427	0.00137	0.00389	0.00642	0.00408	0.00465	-0.000285745	0.00838	0.00315	0.00549	0.00349	0.00642	0.00572	0.00652	0.00394	0.00354	0.00446
237.944	1.67227e-05	0.000349999	0.000551343	0.00237	-0.000396728	0.000539065	0.000727773	0.00080216	0.00268	0.00463	0.000577689	-0.000560641	0.00199	0.00187	0.00123	0.00436	0.00323	0.00356	0.00108	0.00649	0.00148
237.474	-0.000663055	-0.000676751	-0.00105	0.00266	0.00303	0.00239	0.00505	0.00103	0.00521	0.0042	0.000368357	0.00448	0.00348	0.0029	0.00134	0.0018	0.00229	0.00322	0.000355363	0.00239	0.00794
237.004	-0.000507793	-0.000151158	0.000238895	0.000827908	0.000138998	0.00297	-0.000652671	0.00548	0.00599	0.00392	0.00228	0.00342	0.00438	0.00672	0.00542	0.00416	0.00273	0.00407	0.00483	0.00695	0.00627
236.534	-0.000595745	0.00323	0.00213	0.00325	0.0021	0.00497	0.00277	0.0038	0.00161	0.00159	-0.000693559	0.000531078	0.00195	0.00285	0.00446	0.00425	0.00426	0.00164	0.00314	0.0042	0.00237
236.064	-0.000814643	-0.00204	-0.003	-0.00347	0.000362634	-0.00323	9.6082e-05	-0.000952721	-0.00332	-0.00107	9.0837e-05	-0.000716687	0.000867128	0.000800848	1.5855e-05	-0.00186	0.000833988	-0.00119	-0.000877381	0.00149	0.0017
235.437	-0.000411082	0.00368	0.00768	0.00363	0.00553	0.00538	0.00859	0.00333	0.00616	0.0044	0.00838	0.00474	0.00698	0.0072	0.00719	0.00738	0.00807	0.00389	0.01071	0.00899	0.00809
234.966	-0.00114	0.00377	-0.000399828	0.00017786	0.000235557	-0.000148535	1.0967e-05	0.00261	0.00607	0.00255	-0.00132	0.00237	-0.000111342	0.00327	0.00244	0.00067091	0.00934	0.00149	-5.484e-06	0.00418	0.00424
234.496	-0.00168	0.00152	-0.00173	0.00492	0.000674963	0.000757217	0.00177	0.00729	0.00387	0.00506	0.00338	0.0012	0.00508	0.000234842	0.00595	0.0045	0.00581	0.00334	0.00192	0.00374	0.00517
234.026	-0.00158	-0.00091064	-0.00116	0.00144	0.00268	0.0016	0.00569	-0.000648379	0.00463	0.00323	0.00455	0.00139	0.00241	-0.00208	0.00195	0.00268	0.00177	-0.00264	0.000800371	0.0024	0.00754
233.556	0.000222417	-0.00108	7.9632e-05	0.00617	0.00585	0.00404	0.00464	0.00484	0.00356	0.0012	0.00433	0.00195	0.00251	0.00243	0.00415	0.00686	0.00373	-0.00148	-0.00101	0.00817	-0.0013
232.929	-0.000932963	-0.000963926	0.00509	0.00385	0.00205	0.000660896	0.00302	0.00286	-0.00124	0.00158	0.000347257	0.00325	0.00507	0.000784516	0.000493527	0.00357	0.00152	0.00474	0.00379	-0.00232	-0.00122
232.458	-0.000612082	0.00504	-0.00103	0.00466	0.00101	0.00379	0.00246	0.00366	0.00315	0.0051	0.00293	0.00328	0.00568	0.00144	0.00602	0.00527	0.0067	0.00435	0.0024	0.00485	0.00515
231.988	-0.000194878	-0.00332	0.00124	0.00357	0.00144	0.00301	0.00144	5.9128e-05	0.00462	0.000741363	0.000731111	-0.000131368	0.00333	0.0042	0.00192	0.00279	0.00607	-0.000719905	0.01091	0.000599862	0.00264
231.518	-9.49911e-05	0.00131	-0.00128	0.000810862	-0.00114	0.00381	0.00108	0.00241	-0.000354409	-0.000670194	0.000527978	0.00515	0.00473	-0.00138	-0.000191807	0.00228	0.00262	0.00111	0.000630022	-0.00217	0.00434
231.047	0.000678742	0.00443	0.0011	0.00355	0.0022	0.00861	0.00515	0.00387	0.00415	-0.00134	0.000485659	0.00542	0.000989199	0.00718	0.0077	0.00504	0.00526	0.00117	0.00345	-0.00127	0.00188
230.577	-0.00265	0.00582	0.00418	0.00677	-0.000287771	0.00506	0.00501	0.00377	0.00589	0.0081	0.00591	0.00615	0.00673	0.0064	0.01239	0.00753	0.00509	0.00849	0.00791	0.0059	0.00989
229.95	-0.00175	0.000767469	0.00118	0.00249	0.00277	0.00145	0.000104069	0.00363	0.00718	0.0017	0.0034	0.0012	0.00358	0.00503	0.00564	-5.1975e-05	0.00403	0.00309	0.000859022	0.00513	0.00191
229.479	1.81206e-05	0.00225	0.00372	0.00399	0.00649	0.00308	0.00268	0.0077	0.00512	0.00493	0.00625	0.00415	0.01473	0.00524	0.00401	0.00641	0.00749	0.00458	0.000666976	0.00477	0.00298
229.009	0.000288724	0.0006212	0.00208	5.3883e-05	0.00185	0.00359	0.00378	0.00226	0.00181	0.00268	0.00344	0.00323	0.00337	0.00295	0.00508	0.00326	0.00566	0.00588	0.00444	0.00435	0.0041
228.538	0.00191	-0.00119	0.00172	-0.000333071	0.000805497	0.00097835	-0.00112	0.00149	-0.000261426	0.00367	0.00153	0.000620007	0.00155	0.00216	0.0028	0.00311	-8.6785e-05	0.00326	0.00178	0.00269	0.00664
228.068	0.00146	-0.000535011	-0.000286937	0.00186	0.00179	0.00263	0.00234	0.00267	0.00162	0.00135	0.00141	0.00279	0.00254	0.00275	0.00349	0.0028	0.00291	0.00225	0.00399	0.00346	0.00439
227.44	0.00131	0.00045228	0.00184	0.0016	0.00206	0.0029	0.00379	0.00306	0.00477	0.00458	0.00251	0.00244	0.00565	0.00391	0.00333	0.00439	0.00436	0.00334	0.00866	0.00785	0.00344
226.97	-0.000734592	0.000799536	0.00203	0.00306	0.00276	0.00402	0.00187	0.00456	0.0045	0.00119	0.00242	0.00228	0.00238	0.00379	0.00331	0.00416	0.00325	0.00227	0.0035	0.00179	0.00384
226.499	0.00316	6.4611e-05	0.000485539	0.00208	0.000627756	0.000470161	0.000980854	0.0027	0.00159	0.0025	0.0017	0.000718355	0.00255	0.00235	0.00328	0.00173	0.00165	0.00143	0.0014	0.00331	0.00188
226.028	0.00159	0.00113	0.00291	0.00155	0.00408	0.0039	0.00459	0.00294	0.00322	0.00451	0.00159	0.00563	0.00279	0.00451	0.00398	0.00354	0.00359	0.00416	0.00308	0.00294	0.00208
225.558	0.0011	-8.5711e-05	-0.00111	-0.000579476	0.00281	-0.000622034	0.000144363	0.000365019	-0.00162	-0.000125766	-0.000242591	0.00315	0.00156	0.00145	0.00423	0.00181	0.00251	-0.000160694	0.000674725	0.0013	0.00175
224.93	-0.00158	0.00161	0.00254	0.00363	0.00277	0.0036	0.00296	0.00646	0.0038	0.0042	0.00313	0.00296	0.00372	0.00226	0.00395	0.00379	0.00296	0.00263	0.00905	0.0054	0.00399
224.46	-0.00575	0.00072956	0.00109	0.00191	0.00588	0.00476	0.00155	0.0032	0.00164	0.0018	0.00419	0.00349	0.00446	0.00299	0.00273	0.00206	0.0019	0.00419	0.00296	0.00523	0.00387
223.989	-0.000490573	-0.00132	0.00212	0.00453	0.000651121	0.00144	1.0013e-05	0.00569	0.00369	0.00183	0.00345	0.00201	0.00286	0.00126	0.00288	0.00131	0.00335	0.00424	0.00151	0.00193	0.00183
223.518	0.00138	-0.00209	-0.000113368	-0.000503183	0.000775695	0.00192	0.000111699	0.00209	0.00235	-0.00119	0.00303	0.00263	0.00387	0.00101	-0.000149965	0.0026	0.00506	0.00114	0.00335	0.00409	0.00132
223.048	2.3531e-05	0.00209	0.00398	0.00701	0.00555	0.00482	0.00474	0.00555	0.00705	0.0054	0.00493	0.00338	0.00477	0.00964	0.00688	0.00888	0.00791	0.00723	0.00407	0.00798	0.00631
222.577	0.0059	-0.000309229	0.00301	0.00373	0.00128	0.00523	0.00376	-0.000777483	0.00537	0.00418	0.00287	0.00191	0.00222	0.00429	0.00281	0.00343	0.00507	0.00385	0.00544	0.00409	0.0078
221.949	0.00166	0.00194	0.00432	0.00336	0.00398	0.00451	0.00583	0.00475	0.00366	0.00562	0.00295	0.00427	0.00673	0.00503	0.00552	0.00563	0.00453	0.00486	0.00546	0.00496	0.00449
221.478	0.00472	-0.00155	0.00236	0.000558495	0.00198	0.00107	0.00129	0.000446438	0.000593662	0.000877261	0.00117	-0.000107408	0.00458	0.00462	0.000237345	0.00411	0.00056529	0.000790357	0.00354	0.000181079	0.00404
221.007	0.00524	0.000462771	-0.000604271	0.00138	0.00114	0.00134	0.00207	0.00187	0.00254	0.000908494	0.00325	0.00151	0.0032	0.00477	0.00531	-0.000716805	0.00115	0.00128	-0.000269174	0.00117	0.00488
220.537	0.000441995	-0.00154	-0.00101	0.00195	-0.000718772	0.00194	0.002	6.78301e-05	0.00218	0.00151	0.00276	0.00397	0.00313	0.00429	-0.000434399	0.00669	0.00271	-0.000700891	0.00118	0.000119805	0.00251
220.066	0.01048	0.00277	0.00165	0.00418	0.00331	0.00229	0.000301421	0.00391	0.00295	0.00226	0.00441	0.00165	0.00358	0.0034	0.00528	0.00543	0.00479	0.00411	0.00578	0.00202	0.00476
219.438	-0.00383	0.00264	0.000255525	0.000209093	0.00193	0.0046	0.00355	0.00905	0.00424	0.00188	-0.000428975	0.00182	0.00391	0.00374	0.00414	0.00433	0.00337	0.00535	0.00441	0.00453	0.00315
218.967	0.00888	-0.000347614	0.00133	0.00217	0.00159	0.00214	0.00127	0.00954	0.0018	0.00329	-0.000474811	0.00633	0.00248	0.00324	0.00226	-0.000308335	0.00329	0.00505	0.00224	0.00308	0.00739
218.496	0.01361	-0.00167	-0.00259	-0.00287	-0.000183105	0.00153	0.000572562	0.000721395	-0.000786066	-0.00179	0.00463	-2.41994e-05	0.000483394	0.00211	0.000129521	0.00371	0.00127	0.00060916	0.00157	-0.00033319	-0.00117
218.025	-0.00664	-0.00242	-0.00088191	-0.00241	0.00232	0.00455	-0.00165	0.000409305	0.000969172	-0.000980794	0.00384	-0.000483572	0.000413358	-0.00119	-0.00211	0.001	0.000576377	0.00119	-3.19481e-05	-0.00222	0.00155
217.554	-0.00718	-0.004	-0.00241	-0.00587	-0.00482	-0.00322	-0.00381	-0.00415	-0.00478	-0.00293	-0.000727057	-0.00459	-0.000199258	0.000947654	-0.00379	-0.00197	0.00221	0.000379801	0.00301	-0.00702	-0.00176
216.926	0.0044	0.000590563	0.00237	0.00627	0.00617	0.00507	0.00193	0.00686	0.00438	0.00358	0.0049	0.00488	0.00565	0.00534	0.0073	0.00654	0.00889	0.00352	0.0022	0.00182	0.00825
216.455	-0.000367322	-0.00207	-0.00523	-0.000162006	0.000595122	-0.0021	0.00053817	0.000987649	-0.000689954	-0.000855684	0.00137	0.00101	0.000808418	0.00132	0.00106	-0.00337	-0.000410438	-0.0013	-0.0019	0.00229	0.000529289
215.984	4.16766e-06	-0.00205	-0.00237	0.000141531	0.00293	0.00164	-5.07534e-05	-0.00166	0.0013	0.000533581	0.00138	0.00104	0.00107	0.00117	0.00442	0.00316	0.00557	0.00329	0.00324	0.00214	0.00207
215.513	0.00572	-0.0022	-0.00199	-0.00247	0.00446	-0.00153	-0.000524908	0.000344932	-0.000860453	-0.0018	0.00128	0.000634879	-0.00142	0.00105	0.000273764	0.000141382	-0.000946999	-0.000217229	-0.00364	0.0014	-0.00341
215.042	0.00305	-0.00796	-0.00799	-0.00831	-0.002	-0.00567	-0.00534	-0.00368	-0.00855	-0.00455	-0.00737	-0.00561	-0.00617	-0.00403	-0.00658	-0.00939	-0.000991583	-0.00529	-0.00538	-0.00354	0.000500262
214.571	0.00377	-0.00356	-0.00406	-0.000740454	-0.0012	0.000849828	-0.00158	0.000992656	-0.003	0.00235	0.00124	-0.000139594	0.000765696	0.00286	-0.0019	-0.00166	0.00385	0.00212	0.000605866	-9.65447e-05	0.000881955
213.943	-0.000674013	-0.00243	-0.00107	-0.00219	0.000271752	-0.00345	-0.000346139	-0.00167	0.00384	0.000184789	0.00104	-0.000435263	-0.000514552	-0.000227749	-0.00471	0.000512362	-0.000225246	-0.000776872	-0.0011	0.000619367	-0.00017263
213.472	0.000940808	0.0066	0.00649	0.00456	0.00392	0.00805	0.00381	0.00864	0.00783	0.00827	0.00801	0.00609	0.01001	0.00935	0.00291	0.00686	0.00879	0.01174	0.00976	0.0082	0.00663
213.001	-0.00188	-0.00033322	0.00116	0.000930801	-0.00226	-0.00257	0.000194341	0.00435	-0.00141	0.00141	0.00356	0.00151	0.0014	0.00374	0.000567481	0.00135	0.000270113	0.00122	0.000743166	0.00199	0.00356
212.53	0.00177	0.000682004	0.0032	0.00266	0.00495	0.00345	0.00433	0.000815332	0.00112	0.00069014	0.00394	0.00208	0.00535	0.00548	0.00309	0.00331	0.00161	0.00463	0.00418	0.00307	0.00656
212.059	-0.00366	0.00307	0.00282	0.00351	0.00343	0.00766	0.0028	0.00528	0.00686	0.0032	0.00565	0.00524	0.00292	0.00549	0.00771	0.0033	0.00531	0.00259	0.00347	0.00495	0.00457
211.43	-0.00332	-0.0021	-0.0027	-0.00399	-0.00113	-0.0037	-0.00222	0.00275	-0.00488	-0.000669539	-0.00204	0.00109	0.000300392	-0.000502795	0.01097	-0.00416	-0.00127	-0.00188	1.15558e-05	-0.00152	-0.000698425
210.959	0.00542	-0.000984088	0.000205576	-0.00508	0.00668	-0.00374	-0.000931434	-0.00106	-0.0033	0.00145	0.00502	0.00266	0.0057	-0.00085409	0.00443	0.00146	0.00146	0.00631	0.00659	0.00126	0.000891924
210.488	4.21444e-05	0.000917889	0.00583	0.002	0.00116	0.00466	0.000714332	0.00363	0.00454	0.00605	0.00177	0.00525	0.0065	0.00929	0.00518	0.00454	0.00627	0.00508	0.00643	0.00655	0.00538
210.017	0.00065668	0.00081934	0.00551	0.00445	0.00487	0.00221	0.00609	0.0047	0.00158	0.00396	0.00604	0.0063	0.00451	0.00437	0.00676	0.00478	0.00467	0.00812	0.00832	0.00505	0.00548
209.545	0.00223	-0.000714093	0.00174	0.0043	0.00169	8.76933e-05	4.71622e-05	0.00131	-0.00145	6.17057e-05	0.000370398	0.00345	0.00224	0.00385	0.00124	0.0027	0.00155	0.00241	0.00167	0.00452	0.00537
209.074	0.00345	0.00426	4.84362e-05	0.00465	0.00704	0.00467	0.00782	0.00572	0.00236	0.00251	0.00729	0.00295	0.0042	0.00468	0.00355	0.00339	0.00359	0.00691	0.00374	0.00362	0.00147
208.446	-0.00373	0.00246	-0.00311	0.00189	-0.00122	0.00146	-0.00412	0.00081145	0.000828974	0.00218	0.00354	0.000737645	0.00557	0.00477	0.00434	0.00335	0.00156	0.0068	0.00682	-0.00127	0.00286
207.974	0.0077	-0.00603	-0.00472	-0.00192	-0.00161	-0.0019	-0.00278	-0.000960708	-0.00275	-0.000265062	0.00152	0.00142	0.000726044	-0.00333	0.00384	-1.08481e-05	-9.0994e-05	-0.00217	-0.00252	0.000427894	0.00436
207.503	-0.000755782	0.00661	0.0061	0.00366	0.00386	0.00674	0.00514	0.00635	0.00549	0.00464	0.00553	0.00715	0.00657	0.00317	0.00633	0.00429	0.00426	0.00713	0.00438	0.00474	0.00799
207.032	0.00238	-0.00105	0.00139	0.00125	0.00398	0.00566	0.00158	0.00601	0.00532	0.00428	0.00724	0.00282	0.0039	0.00692	0.00569	0.00434	0.00686	0.01276	0.00627	0.00483	0.00544
206.56	0.00164	0.00776	0.00625	0.00251	0.00795	0.00797	0.00486	0.00822	0.00749	0.00781	0.0072	0.00633	0.00592	0.00575	0.007	0.00785	0.00822	0.00832	0.00815	0.00563	0.00985
205.932	-0.000516687	0.00375	9.90927e-05	0.0019	0.003	0.00183	0.00413	0.00585	0.00432	0.00436	0.00575	0.00326	0.00742	0.00472	0.00663	0.00766	0.00976	0.0101	0.00558	0.00664	0.00663
205.46	-0.00116	0.00465	0.00704	0.00659	0.00813	0.00451	0.00844	0.00443	0.00452	0.00372	0.00894	0.00209	0.00343	0.00624	0.00843	0.00393	0.00576	0.00839	0.00575	0.00484	0.00832
204.989	0.00385	-0.00441	-0.000449948	-0.00221	0.00176	0.00204	0.0032	-0.00406	-0.000924893	-0.00261	-0.00179	-0.00121	0.00175	-0.00292	0.0025	0.000445455	-0.00249	0.001	0.00563	-0.00274	-0.000601329
204.518	0.00166	-0.00301	0.00234	0.00499	0.000126004	0.00122	0.00684	0.0024	0.00368	0.00163	0.00447	0.00135	1.97366e-05	0.00325	-0.000768647	0.00616	0.00297	0.000461422	0.000668786	0.00226	0.00077682
204.046	0.00239	0.00176	-0.00702	0.00152	-0.00392	0.002	-0.00352	-0.0026	0.000807814	-0.00199	-0.0021	-0.000744149	0.00143	-0.00234	0.00134	-0.000197344	-0.00185	-0.00289	0.00159	0.000702798	0.000174478
203.575	-0.00169	0.00169	0.000933968	-0.00198	0.00179	0.00161	0.00192	-0.002	0.00373	0.00426	0.00339	-0.00122	-0.00122	0.00064218	0.000236109	0.000265799	0.00296	0.00202	0.000900254	0.00152	0.000566863
202.946	0.00118	0.00221	-0.0021	-5.21839e-05	0.00188	-0.00133	0.0056	0.000386283	0.00316	-0.00129	0.000746414	0.00675	0.00372	0.00111	0.00414	-0.00294	0.000717163	0.000886478	0.00556	0.00469	0.00167
202.474	0.00641	0.00102	0.000376545	0.00271	0.00458	-0.000952989	0.00687	0.00395	0.00303	0.000518449	0.00287	-0.00125	0.0036	0.00263	0.00218	0.00321	0.00294	0.0013	0.000294596	0.000949688	0.00398
202.003	0.00669	-0.00349	-0.00503	-0.00456	-6.00517e-06	-0.00181	-0.00186	0.0033	-0.00108	-0.00256	-0.0031	8.78423e-05	-0.00137	0.00135	-0.00281	-0.00646	-0.00558	0.00362	0.00247	0.00254	-0.00232
201.531	-0.00659	-0.000755861	0.00202	-0.00642	-0.00655	-0.00257	-0.0036	0.0049	0.00135	0.00563	-0.00337	0.0035	-0.00421	0.000970572	0.00119	-0.00178	0.00247	-0.00236	0.00111	0.00239	0.00288
201.06	-0.00148	-0.00379	0.000524633	0.00171	-0.00453	-8.8431e-05	-0.00148	-0.00142	-0.00416	-0.00429	0.00132	-0.00294	0.00226	-0.00121	-0.00259	-0.00207	-0.00226	0.00317	-0.000296302	-0.00153	0.00187
200.431	0.003	0.000813015	-0.00453	0.00083939	-0.00455	0.00426	0.00252	0.00638	0.00773	0.00603	0.00347	0.000652566	-0.0015	0.0024	0.00218	0.00104	0.00265	0.00131	0.00404	0.00265	0.00341
199.959	0.00163	-0.00227	0.00115	0.00166	0.00355	0.00337	0.00193	0.00358	0.00589	0.00451	-0.00156	0.00474	0.00394	-0.00194	0.000754937	-0.000131086	0.01114	0.00418	0.00166	0.00508	0.00587

## Sheet: Figure2d
Wavelength (nm)	Absorbance	100 ms	Pulse 2	Pulse 3	400 ms	Pulse 5	Pulse 6	Pulse 7	800 ms	Pulse 9	Pulse 10	Pulse 11	1200 ms	Pulse 13	Pulse 14	Pulse 15	1600 ms	Pulse 17	Pulse 18	Pulse 19	2000 ms	Pulse 21	Pulse 22	Pulse 23	Pulse 24	Pulse 25	Pulse 26	Pulse 27	Pulse 28	Pulse 29	3000 ms
	Buffer	100 ms	Pulse 2	Pulse 3	400 ms	Pulse 5	Pulse 6	Pulse 7	800 ms	Pulse 9	Pulse 10	Pulse 11	1200 ms	Pulse 13	Pulse 14	Pulse 15	1600 ms	Pulse 17	Pulse 18	Pulse 19	2000 ms	Pulse 21	Pulse 22	Pulse 23	Pulse 24	Pulse 25	Pulse 26	Pulse 27	Pulse 28	Pulse 29	3000 ms
799.987	0.00051173	-0.00793	-0.00781	-0.00737	-0.00924	-0.0054	-0.00594	-0.00588	-0.00733	-0.009	-0.0076	-0.00752	-0.00772	-0.00729	-0.00647	-0.00804	-0.00704	-0.00877	-0.00747	-0.00795	-0.00842	-0.00911	-0.00851	-0.0103	-0.00997	-0.01033	-0.00977	-0.00968	-0.00951	-0.00948	-0.00871
799.432	-0.000112434	-0.00859	-0.00773	-0.00796	-0.0092	-0.00659	-0.00697	-0.00681	-0.0083	-0.00849	-0.00903	-0.00887	-0.00896	-0.00887	-0.00815	-0.00835	-0.00853	-0.00955	-0.00949	-0.01029	-0.00899	-0.00829	-0.01053	-0.01046	-0.01019	-0.01077	-0.00991	-0.00971	-0.01157	-0.00907	-0.01026
799.016	0.000120257	-0.00751	-0.00694	-0.00832	-0.00791	-0.00586	-0.00541	-0.00721	-0.00768	-0.00809	-0.00674	-0.00843	-0.00661	-0.00808	-0.00701	-0.0082	-0.00875	-0.0089	-0.00906	-0.00837	-0.01	-0.00957	-0.00939	-0.00893	-0.01061	-0.00881	-0.00928	-0.0098	-0.00916	-0.01008	-0.00981
798.461	0.000382193	-0.00613	-0.00487	-0.00532	-0.00674	-0.00426	-0.00524	-0.00499	-0.00619	-0.00657	-0.00548	-0.00655	-0.00599	-0.0055	-0.00647	-0.00696	-0.00707	-0.00623	-0.0061	-0.00684	-0.0079	-0.0069	-0.00907	-0.00743	-0.0078	-0.00846	-0.00796	-0.00819	-0.00854	-0.00805	-0.00705
798.045	-0.000111813	-0.00777	-0.00872	-0.00649	-0.00743	-0.00538	-0.00566	-0.00613	-0.00582	-0.00775	-0.00673	-0.00744	-0.00688	-0.00703	-0.00727	-0.00647	-0.00834	-0.0065	-0.00779	-0.00837	-0.00671	-0.008	-0.00902	-0.00833	-0.00895	-0.00873	-0.00798	-0.00828	-0.00775	-0.00773	-0.00872
797.489	0.000164044	-0.00703	-0.00749	-0.00607	-0.00876	-0.00555	-0.00606	-0.00652	-0.00749	-0.00639	-0.00755	-0.00762	-0.00693	-0.00671	-0.00802	-0.00895	-0.01005	-0.00905	-0.00741	-0.00924	-0.00825	-0.00997	-0.00963	-0.00987	-0.00975	-0.00927	-0.00921	-0.00748	-0.01026	-0.01	-0.0093
796.934	0.000407351	-0.00598	-0.00616	-0.00403	-0.00716	-0.00385	-0.0035	-0.0043	-0.00567	-0.00561	-0.00485	-0.00547	-0.00555	-0.00542	-0.00618	-0.00601	-0.00705	-0.00595	-0.00636	-0.00791	-0.00769	-0.00714	-0.00677	-0.00721	-0.00797	-0.00831	-0.00783	-0.00718	-0.00784	-0.00768	-0.00788
796.518	0.000695517	-0.00882	-0.00933	-0.00784	-0.00861	-0.00635	-0.00686	-0.00672	-0.0079	-0.00886	-0.00897	-0.00838	-0.00815	-0.0094	-0.00813	-0.00713	-0.00971	-0.00872	-0.00997	-0.00955	-0.01	-0.00908	-0.00983	-0.01055	-0.01028	-0.00946	-0.01078	-0.00926	-0.01012	-0.01028	-0.0108
795.962	-1.06649e-05	-0.00793	-0.00742	-0.00678	-0.00866	-0.00516	-0.00604	-0.00696	-0.0063	-0.00939	-0.00744	-0.00833	-0.00714	-0.00753	-0.00758	-0.00757	-0.008	-0.0089	-0.0086	-0.00898	-0.00882	-0.00893	-0.00852	-0.00887	-0.00879	-0.00875	-0.00852	-0.00924	-0.00987	-0.0104	-0.00976
795.545	0.00119	-0.00731	-0.00778	-0.00801	-0.00953	-0.00707	-0.00634	-0.0066	-0.00753	-0.0091	-0.00842	-0.00742	-0.00679	-0.00697	-0.00801	-0.00881	-0.00684	-0.00816	-0.00934	-0.0086	-0.00873	-0.00898	-0.0092	-0.0084	-0.0095	-0.01016	-0.01026	-0.00975	-0.01011	-0.01075	-0.00881
794.99	0.000502219	-0.00753	-0.00721	-0.00601	-0.00835	-0.00563	-0.00521	-0.00639	-0.00696	-0.00606	-0.00705	-0.00749	-0.00697	-0.00719	-0.00722	-0.00663	-0.00871	-0.00696	-0.00716	-0.00744	-0.00712	-0.00973	-0.00984	-0.00875	-0.00841	-0.00854	-0.00821	-0.00929	-0.01097	-0.00821	-0.00821
794.434	-0.000137381	-0.0074	-0.00844	-0.00793	-0.00841	-0.00545	-0.00704	-0.00472	-0.00641	-0.00765	-0.00675	-0.00765	-0.00721	-0.00746	-0.00639	-0.00828	-0.00662	-0.00703	-0.00781	-0.00888	-0.00833	-0.00992	-0.00998	-0.00972	-0.00913	-0.00923	-0.01022	-0.00819	-0.01026	-0.00876	-0.00965
794.017	-3.67579e-06	-0.007	-0.0065	-0.00791	-0.00902	-0.00522	-0.00521	-0.0048	-0.00712	-0.00601	-0.0067	-0.00718	-0.00778	-0.00682	-0.00589	-0.00683	-0.00906	-0.00754	-0.00739	-0.00664	-0.00709	-0.00776	-0.00921	-0.00902	-0.00911	-0.00821	-0.00812	-0.00893	-0.00925	-0.00896	-0.00877
793.461	-0.0001512	-0.00583	-0.00496	-0.00469	-0.00536	-0.00247	-0.00279	-0.00471	-0.00391	-0.00507	-0.00512	-0.0062	-0.00457	-0.00461	-0.00526	-0.00638	-0.00503	-0.00498	-0.00648	-0.0063	-0.00677	-0.00648	-0.00602	-0.00727	-0.00644	-0.00734	-0.00589	-0.0066	-0.00715	-0.00755	-0.00661
793.043	9.44682e-05	-0.00722	-0.00644	-0.00409	-0.00634	-0.00334	-0.00533	-0.00534	-0.0058	-0.00631	-0.00663	-0.00637	-0.00599	-0.00583	-0.00484	-0.00608	-0.00712	-0.00702	-0.00679	-0.00676	-0.00579	-0.0063	-0.00866	-0.00711	-0.00884	-0.00611	-0.00871	-0.00634	-0.00759	-0.00789	-0.00601
792.487	-9.18337e-05	-0.00689	-0.00669	-0.00596	-0.00607	-0.00537	-0.00451	-0.00423	-0.00524	-0.00536	-0.00715	-0.00743	-0.00513	-0.00493	-0.00631	-0.00595	-0.00612	-0.00644	-0.00607	-0.00734	-0.00707	-0.00622	-0.00722	-0.00683	-0.00723	-0.00822	-0.00989	-0.00751	-0.00834	-0.00689	-0.00864
791.931	0.000354446	-0.00846	-0.00665	-0.00744	-0.00852	-0.0041	-0.00624	-0.00584	-0.00812	-0.0075	-0.00734	-0.0072	-0.00661	-0.00663	-0.00786	-0.00903	-0.00794	-0.00869	-0.00948	-0.00908	-0.00737	-0.00835	-0.00854	-0.008	-0.00913	-0.00827	-0.00955	-0.00887	-0.00835	-0.00918	-0.01016
791.513	8.80132e-06	-0.00647	-0.0067	-0.00555	-0.00734	-0.00571	-0.00513	-0.00486	-0.00612	-0.00588	-0.00676	-0.00569	-0.00606	-0.00776	-0.0068	-0.00638	-0.00674	-0.00768	-0.00716	-0.00734	-0.00735	-0.0077	-0.00811	-0.00849	-0.0087	-0.00865	-0.00783	-0.00758	-0.00963	-0.00974	-0.00906
790.957	0.000399915	-0.00554	-0.00628	-0.00547	-0.00896	-0.00405	-0.00363	-0.00528	-0.00548	-0.00612	-0.00616	-0.00739	-0.00506	-0.00596	-0.0064	-0.0059	-0.00806	-0.00726	-0.00745	-0.00596	-0.00718	-0.00786	-0.00666	-0.00813	-0.00817	-0.00823	-0.00742	-0.00762	-0.00786	-0.0086	-0.008
790.539	0.000283	-0.00478	-0.00634	-0.00641	-0.00798	-0.00515	-0.00438	-0.00493	-0.0062	-0.00633	-0.00633	-0.00596	-0.00684	-0.00487	-0.00522	-0.00634	-0.00557	-0.00715	-0.00682	-0.00688	-0.00616	-0.00607	-0.00776	-0.00775	-0.00929	-0.00729	-0.00749	-0.00684	-0.00749	-0.00814	-0.00789
789.982	-0.00014649	-0.00743	-0.00726	-0.00629	-0.00765	-0.00422	-0.00567	-0.00517	-0.00652	-0.00692	-0.00677	-0.00638	-0.00564	-0.00604	-0.00533	-0.00637	-0.00809	-0.00696	-0.00806	-0.00907	-0.00784	-0.00617	-0.00704	-0.00811	-0.00731	-0.00659	-0.00894	-0.00878	-0.00694	-0.00798	-0.0083
789.564	0.000917331	-0.005	-0.00505	-0.0031	-0.0053	-0.0047	-0.00436	-0.00317	-0.00437	-0.00534	-0.00412	-0.00504	-0.00559	-0.00628	-0.00453	-0.0055	-0.00624	-0.0057	-0.00506	-0.00463	-0.00658	-0.00701	-0.00666	-0.00709	-0.00656	-0.00588	-0.00743	-0.00798	-0.0063	-0.0063	-0.00751
789.007	8.93417e-05	-0.00656	-0.00538	-0.00457	-0.00703	-0.0052	-0.00326	-0.00454	-0.00581	-0.00552	-0.00599	-0.00615	-0.00604	-0.00482	-0.00656	-0.00606	-0.00662	-0.00704	-0.00763	-0.00639	-0.00681	-0.00727	-0.00668	-0.00851	-0.00819	-0.00711	-0.00707	-0.00814	-0.00729	-0.00681	-0.00724
788.45	0.000281135	-0.00593	-0.0063	-0.00491	-0.00661	-0.00382	-0.00448	-0.00379	-0.00461	-0.00576	-0.00609	-0.00626	-0.00521	-0.00622	-0.00652	-0.0056	-0.00604	-0.00769	-0.00701	-0.00552	-0.00659	-0.00646	-0.00679	-0.00814	-0.00797	-0.00718	-0.00756	-0.00862	-0.00667	-0.00787	-0.00844
788.032	-1.89481e-05	-0.00736	-0.00614	-0.00561	-0.00803	-0.00477	-0.00507	-0.00538	-0.0057	-0.00585	-0.00659	-0.00535	-0.00582	-0.00663	-0.00631	-0.00782	-0.00587	-0.00585	-0.00628	-0.00714	-0.00774	-0.00647	-0.00787	-0.00769	-0.00827	-0.00683	-0.00731	-0.00719	-0.00827	-0.00757	-0.00813
787.475	1.93114e-05	-0.00677	-0.00595	-0.00607	-0.00781	-0.00609	-0.00579	-0.00612	-0.00521	-0.00654	-0.00702	-0.00586	-0.00584	-0.007	-0.00593	-0.00683	-0.0068	-0.0071	-0.00823	-0.00786	-0.00728	-0.00755	-0.00722	-0.00814	-0.00784	-0.0094	-0.00763	-0.00975	-0.00792	-0.00871	-0.00881
787.057	-0.000675306	-0.00571	-0.00592	-0.00464	-0.0061	-0.00439	-0.00353	-0.00555	-0.00604	-0.00643	-0.00717	-0.00641	-0.0052	-0.00658	-0.0044	-0.00664	-0.00659	-0.00661	-0.00765	-0.00582	-0.00719	-0.00674	-0.00618	-0.00748	-0.0074	-0.0073	-0.00729	-0.00588	-0.00577	-0.00716	-0.00699
786.499	0.000415461	-0.00809	-0.00852	-0.0046	-0.00864	-0.00608	-0.00473	-0.00569	-0.00784	-0.00702	-0.00703	-0.00778	-0.00682	-0.00655	-0.00709	-0.00706	-0.00723	-0.00682	-0.00712	-0.00697	-0.00648	-0.0084	-0.00868	-0.00984	-0.00808	-0.00827	-0.00801	-0.00893	-0.00919	-0.00899	-0.00858
785.941	0.000180463	-0.00686	-0.0052	-0.00674	-0.00711	-0.00539	-0.00543	-0.0055	-0.00626	-0.00524	-0.00806	-0.00578	-0.00707	-0.00691	-0.00655	-0.00639	-0.00718	-0.00685	-0.00693	-0.00698	-0.00688	-0.00774	-0.00765	-0.00846	-0.00739	-0.00749	-0.00818	-0.00742	-0.00813	-0.00828	-0.00913
785.523	0.00086994	-0.00771	-0.00808	-0.0069	-0.00934	-0.00586	-0.00542	-0.0064	-0.00734	-0.007	-0.00834	-0.00753	-0.00668	-0.00798	-0.00763	-0.0075	-0.00824	-0.00825	-0.00831	-0.00886	-0.00709	-0.00743	-0.00865	-0.00936	-0.00925	-0.00928	-0.008	-0.00985	-0.00806	-0.01025	-0.00924
784.965	0.00063594	-0.00642	-0.00618	-0.00709	-0.00788	-0.00473	-0.00584	-0.00638	-0.00613	-0.00743	-0.00851	-0.00725	-0.00726	-0.00762	-0.00669	-0.00552	-0.00704	-0.00654	-0.00814	-0.00719	-0.00769	-0.00952	-0.00781	-0.0081	-0.00871	-0.00721	-0.00801	-0.00861	-0.007	-0.00887	-0.00974
784.546	0.00112	-0.00759	-0.00787	-0.00597	-0.00724	-0.0061	-0.00532	-0.0057	-0.00485	-0.0063	-0.00508	-0.00693	-0.00713	-0.00751	-0.00727	-0.00714	-0.00769	-0.00687	-0.00733	-0.0075	-0.008	-0.0088	-0.00843	-0.00747	-0.00905	-0.00755	-0.00818	-0.00857	-0.00871	-0.0083	-0.00713
783.988	0.000492345	-0.00702	-0.00661	-0.00712	-0.00739	-0.0038	-0.00461	-0.00473	-0.00531	-0.00705	-0.00649	-0.00722	-0.00689	-0.00724	-0.00771	-0.00792	-0.00769	-0.00677	-0.0068	-0.00638	-0.0077	-0.0073	-0.00862	-0.00789	-0.00802	-0.00756	-0.00821	-0.00866	-0.00804	-0.00838	-0.00877
783.57	0.000331519	-0.00752	-0.00655	-0.005	-0.00676	-0.00402	-0.00535	-0.00444	-0.00489	-0.00546	-0.00646	-0.00626	-0.00679	-0.00545	-0.00656	-0.00584	-0.00539	-0.00463	-0.00811	-0.00618	-0.00427	-0.00708	-0.00806	-0.00703	-0.00759	-0.00793	-0.00684	-0.00775	-0.00626	-0.00733	-0.00899
783.011	-0.000104981	-0.00376	-0.00405	-0.00501	-0.00488	-0.00279	-0.00136	-0.00242	-0.0027	-0.00257	-0.00382	-0.00461	-0.00311	-0.00361	-0.00338	-0.00492	-0.00448	-0.0034	-0.0049	-0.0038	-0.00413	-0.00375	-0.0057	-0.00428	-0.00607	-0.00466	-0.00528	-0.00572	-0.00539	-0.00646	-0.00469
782.453	5.32766e-05	-0.00572	-0.00384	-0.00401	-0.0062	-0.00231	-0.00246	-0.00329	-0.00411	-0.00441	-0.0036	-0.00511	-0.00451	-0.00512	-0.00445	-0.00552	-0.00464	-0.00507	-0.00528	-0.00527	-0.00449	-0.00467	-0.00492	-0.00563	-0.00639	-0.00584	-0.00552	-0.00387	-0.00625	-0.00606	-0.00557
782.034	0.000181136	-0.00714	-0.00712	-0.00411	-0.00719	-0.00163	-0.0036	-0.00437	-0.00608	-0.00567	-0.00542	-0.00547	-0.00484	-0.00666	-0.00565	-0.00582	-0.00598	-0.0056	-0.00534	-0.00606	-0.00383	-0.00767	-0.00653	-0.00674	-0.00685	-0.00734	-0.00663	-0.00729	-0.0061	-0.00709	-0.00716
781.475	0.000463503	-0.0081	-0.00698	-0.006	-0.00746	-0.00489	-0.0052	-0.00481	-0.00484	-0.00657	-0.00637	-0.0079	-0.0066	-0.00713	-0.00666	-0.00653	-0.00714	-0.00676	-0.00827	-0.00804	-0.00713	-0.00718	-0.00665	-0.00808	-0.00932	-0.00684	-0.0077	-0.00834	-0.00841	-0.0087	-0.00838
781.056	0.000386416	-0.00754	-0.00659	-0.0062	-0.00723	-0.00284	-0.00454	-0.00444	-0.00625	-0.00673	-0.00606	-0.0071	-0.00513	-0.00683	-0.00606	-0.00601	-0.00699	-0.00629	-0.00601	-0.00612	-0.00685	-0.00754	-0.00792	-0.00749	-0.00734	-0.00751	-0.0088	-0.00839	-0.00736	-0.00885	-0.00803
780.497	0.000240936	-0.00555	-0.00553	-0.00365	-0.00651	-0.00321	-0.00336	-0.00242	-0.00443	-0.00587	-0.00468	-0.00597	-0.00454	-0.004	-0.00421	-0.00589	-0.00546	-0.00545	-0.00687	-0.00655	-0.00446	-0.00613	-0.00716	-0.00616	-0.0075	-0.00664	-0.00722	-0.00789	-0.00721	-0.00637	-0.00659
779.938	0.000211203	-0.00642	-0.006	-0.00521	-0.00755	-0.00384	-0.00417	-0.00543	-0.00602	-0.00552	-0.00727	-0.00757	-0.00537	-0.00625	-0.00626	-0.00676	-0.00637	-0.00692	-0.00679	-0.00693	-0.00675	-0.00734	-0.0068	-0.00619	-0.00808	-0.00717	-0.0062	-0.00755	-0.006	-0.00796	-0.0082
779.519	-0.000776919	-0.0047	-0.00477	-0.00462	-0.00691	-0.00352	-0.00285	-0.0032	-0.0038	-0.0046	-0.00476	-0.005	-0.00595	-0.00574	-0.00448	-0.00483	-0.00501	-0.00522	-0.00596	-0.00591	-0.00683	-0.00671	-0.00679	-0.00583	-0.00671	-0.00628	-0.00623	-0.00493	-0.00644	-0.0058	-0.00659
778.959	-0.000312487	-0.00537	-0.00716	-0.00479	-0.00684	-0.00548	-0.00259	-0.00403	-0.0044	-0.00646	-0.00673	-0.00521	-0.00584	-0.00699	-0.00471	-0.00723	-0.00695	-0.00634	-0.00628	-0.00667	-0.00596	-0.00691	-0.0067	-0.0075	-0.00771	-0.00709	-0.00743	-0.00775	-0.00769	-0.00787	-0.00697
778.54	-0.000170762	-0.007	-0.00684	-0.00667	-0.0077	-0.00499	-0.00413	-0.00568	-0.00548	-0.00681	-0.00821	-0.00727	-0.00619	-0.00654	-0.00575	-0.00615	-0.00612	-0.00679	-0.00715	-0.00876	-0.00672	-0.00729	-0.00848	-0.00816	-0.00737	-0.00869	-0.00808	-0.00755	-0.00739	-0.00899	-0.00803
777.98	0.000295537	-0.00608	-0.00686	-0.00605	-0.00624	-0.00447	-0.00407	-0.00514	-0.00557	-0.00525	-0.00509	-0.00801	-0.00616	-0.00596	-0.00689	-0.0055	-0.00702	-0.00575	-0.00742	-0.00553	-0.00553	-0.00774	-0.00817	-0.00715	-0.00756	-0.00757	-0.00949	-0.00699	-0.00639	-0.0075	-0.00682
777.561	0.000649473	-0.00697	-0.00539	-0.00542	-0.00654	-0.00476	-0.00508	-0.00526	-0.00406	-0.00493	-0.00609	-0.00706	-0.00658	-0.00581	-0.00519	-0.00496	-0.00646	-0.0056	-0.00562	-0.0064	-0.00629	-0.00654	-0.00679	-0.00678	-0.00738	-0.00685	-0.00618	-0.0064	-0.0076	-0.00708	-0.00681
777.001	-0.00048054	-0.00641	-0.00475	-0.00551	-0.00782	-0.00382	-0.00274	-0.00511	-0.00518	-0.00589	-0.00535	-0.00635	-0.00667	-0.0067	-0.00546	-0.00592	-0.00608	-0.00597	-0.00757	-0.0062	-0.00686	-0.00747	-0.00705	-0.00626	-0.00761	-0.00809	-0.00714	-0.00673	-0.00701	-0.0081	-0.00691
776.441	-3.33398e-05	-0.00582	-0.00555	-0.00397	-0.00601	-0.00407	-0.00461	-0.00409	-0.00439	-0.00401	-0.00478	-0.00612	-0.00404	-0.00598	-0.00487	-0.00498	-0.00761	-0.00676	-0.00581	-0.00653	-0.00522	-0.00665	-0.00662	-0.00692	-0.00569	-0.00795	-0.00677	-0.00604	-0.00658	-0.00699	-0.00738
776.021	-0.0002489	-0.00548	-0.00486	-0.00497	-0.00622	-0.00331	-0.00376	-0.00325	-0.00397	-0.00565	-0.00512	-0.0046	-0.00446	-0.0041	-0.00486	-0.00507	-0.0052	-0.00537	-0.00613	-0.00592	-0.00502	-0.00533	-0.00692	-0.00691	-0.00698	-0.00691	-0.00699	-0.00558	-0.00594	-0.00711	-0.00605
775.461	-0.000211903	-0.00627	-0.00767	-0.00631	-0.00651	-0.00359	-0.00482	-0.00565	-0.00654	-0.00627	-0.00666	-0.00782	-0.00732	-0.00592	-0.00665	-0.00697	-0.00725	-0.00628	-0.00728	-0.00489	-0.00776	-0.00638	-0.00847	-0.00808	-0.00907	-0.00808	-0.00863	-0.00751	-0.00949	-0.00838	-0.0087
775.041	0.000272302	-0.00527	-0.00614	-0.00534	-0.00671	-0.00334	-0.00319	-0.0046	-0.0042	-0.00611	-0.00621	-0.00535	-0.00662	-0.00571	-0.00574	-0.00553	-0.00603	-0.0051	-0.00711	-0.00726	-0.00737	-0.00644	-0.00773	-0.00704	-0.0072	-0.00775	-0.00722	-0.00844	-0.00618	-0.00908	-0.0077
774.481	0.000672079	-0.00608	-0.00598	-0.00437	-0.00615	-0.00451	-0.00279	-0.00467	-0.00389	-0.00564	-0.00558	-0.00611	-0.00578	-0.00582	-0.00631	-0.00638	-0.00741	-0.00649	-0.00748	-0.00549	-0.00516	-0.00717	-0.00623	-0.00717	-0.00754	-0.00672	-0.00643	-0.0061	-0.0065	-0.00692	-0.00797
774.061	0.000270515	-0.00696	-0.00589	-0.00592	-0.00645	-0.00466	-0.0029	-0.00497	-0.00499	-0.00629	-0.00681	-0.00717	-0.00636	-0.00586	-0.00692	-0.00643	-0.00648	-0.00703	-0.00803	-0.00628	-0.00737	-0.00678	-0.00729	-0.00743	-0.00788	-0.00743	-0.00834	-0.00743	-0.00731	-0.00819	-0.00842
773.5	0.000253575	-0.00523	-0.00622	-0.00584	-0.00783	-0.0037	-0.00214	-0.00379	-0.00581	-0.00499	-0.00571	-0.0046	-0.00598	-0.00685	-0.00652	-0.00625	-0.0054	-0.00604	-0.00568	-0.00548	-0.00589	-0.00669	-0.00833	-0.00764	-0.00831	-0.00765	-0.00675	-0.00718	-0.00676	-0.00832	-0.00705
772.94	-3.42717e-05	-0.00603	-0.00466	-0.00375	-0.00681	-0.00295	-0.00236	-0.00274	-0.00426	-0.00495	-0.00622	-0.00453	-0.00388	-0.0045	-0.00352	-0.00508	-0.00471	-0.00515	-0.00326	-0.0054	-0.00464	-0.0057	-0.00518	-0.0065	-0.0068	-0.00562	-0.00667	-0.0068	-0.00656	-0.0067	-0.0064
772.519	0.000578833	-0.00691	-0.00587	-0.00568	-0.00676	-0.00334	-0.003	-0.00505	-0.00458	-0.00492	-0.0053	-0.00743	-0.00604	-0.00756	-0.00511	-0.00709	-0.00569	-0.00578	-0.00574	-0.00608	-0.00703	-0.00624	-0.00692	-0.00671	-0.00725	-0.00709	-0.00667	-0.00679	-0.00662	-0.0072	-0.00725
771.959	-0.000207608	-0.00718	-0.00748	-0.00567	-0.00725	-0.00293	-0.00312	-0.0028	-0.00474	-0.00512	-0.00574	-0.0059	-0.00454	-0.00621	-0.00565	-0.00558	-0.00695	-0.00532	-0.00693	-0.00583	-0.00584	-0.00718	-0.00644	-0.00712	-0.00651	-0.00754	-0.00711	-0.00674	-0.00696	-0.00761	-0.00765
771.538	0.000669539	-0.00605	-0.00627	-0.00502	-0.00723	-0.00424	-0.00281	-0.0047	-0.00515	-0.00571	-0.0054	-0.00578	-0.00552	-0.00485	-0.00503	-0.00592	-0.00531	-0.00573	-0.00633	-0.0063	-0.006	-0.00594	-0.00845	-0.00647	-0.00623	-0.00717	-0.00667	-0.0077	-0.00684	-0.00717	-0.00718
770.977	0.000169327	-0.00601	-0.00542	-0.00438	-0.00629	-0.00345	-0.0032	-0.00384	-0.00417	-0.00454	-0.00518	-0.00533	-0.00547	-0.0052	-0.0046	-0.00629	-0.00662	-0.00453	-0.00553	-0.00613	-0.00596	-0.00652	-0.00632	-0.00724	-0.00683	-0.00661	-0.00847	-0.00614	-0.00693	-0.00693	-0.00633
770.556	-3.80507e-05	-0.00649	-0.00688	-0.00524	-0.00661	-0.0032	-0.00351	-0.00444	-0.00437	-0.0055	-0.00429	-0.00575	-0.00601	-0.00539	-0.00534	-0.00697	-0.00744	-0.00532	-0.00531	-0.00727	-0.00576	-0.00659	-0.00718	-0.00645	-0.00739	-0.00849	-0.00736	-0.00614	-0.00668	-0.00795	-0.00705
769.995	0.000656109	-0.00569	-0.00528	-0.00399	-0.00604	-0.00403	-0.00191	-0.00426	-0.00338	-0.00432	-0.00522	-0.00502	-0.00506	-0.00527	-0.00472	-0.0045	-0.00655	-0.00524	-0.00583	-0.00548	-0.0054	-0.00531	-0.00606	-0.00538	-0.00673	-0.00726	-0.00705	-0.00641	-0.00704	-0.00772	-0.00645
769.434	-0.000360752	-0.00533	-0.00425	-0.00406	-0.00607	-0.00343	-0.00226	-0.00401	-0.00538	-0.00591	-0.00599	-0.00542	-0.00552	-0.00499	-0.00527	-0.00613	-0.00525	-0.00622	-0.00478	-0.00513	-0.00585	-0.00649	-0.00708	-0.00669	-0.00685	-0.00621	-0.00651	-0.00638	-0.00745	-0.00773	-0.00665
769.013	0.000399034	-0.00644	-0.00527	-0.00415	-0.00626	-0.00284	-0.00365	-0.00331	-0.00478	-0.00546	-0.00479	-0.00455	-0.00376	-0.00475	-0.00525	-0.00478	-0.00545	-0.00573	-0.00538	-0.00493	-0.00446	-0.00607	-0.00625	-0.00741	-0.00684	-0.00612	-0.00617	-0.00548	-0.0052	-0.00615	-0.00702
768.451	-0.000512757	-0.00508	-0.00494	-0.00331	-0.00624	-0.00241	-0.00169	-0.00282	-0.00217	-0.00344	-0.00344	-0.00429	-0.00422	-0.00476	-0.00342	-0.0053	-0.00417	-0.00365	-0.00469	-0.00517	-0.00433	-0.00511	-0.00545	-0.00617	-0.00557	-0.00584	-0.0057	-0.00543	-0.00544	-0.00605	-0.00637
768.03	-0.000720016	-0.0051	-0.00629	-0.00457	-0.00631	-0.00383	-0.00276	-0.00247	-0.00432	-0.004	-0.00553	-0.00465	-0.00446	-0.00516	-0.00482	-0.00443	-0.00629	-0.00539	-0.00446	-0.00534	-0.00454	-0.00547	-0.00643	-0.00684	-0.00523	-0.00742	-0.00628	-0.00645	-0.00526	-0.00633	-0.00663
767.469	-0.000390806	-0.00707	-0.00506	-0.00443	-0.00685	-0.00338	-0.00385	-0.00346	-0.0048	-0.0057	-0.0058	-0.00545	-0.00599	-0.00529	-0.00495	-0.00485	-0.00559	-0.0051	-0.00598	-0.00607	-0.00534	-0.00639	-0.00554	-0.00645	-0.0076	-0.0073	-0.00677	-0.0062	-0.00632	-0.00734	-0.00665
767.047	-0.000570876	-0.00474	-0.00634	-0.00407	-0.00522	-0.00313	-0.00295	-0.00455	-0.0035	-0.00579	-0.00563	-0.0046	-0.00351	-0.00476	-0.00516	-0.00477	-0.00592	-0.00488	-0.00537	-0.0052	-0.00565	-0.00519	-0.00565	-0.00679	-0.0063	-0.00659	-0.00697	-0.00589	-0.00507	-0.00647	-0.00699
766.485	-0.000803688	-0.0043	-0.00379	-0.00298	-0.00548	-0.00219	-0.00216	-0.00144	-0.00218	-0.00287	-0.00311	-0.00404	-0.00265	-0.00439	-0.00279	-0.00392	-0.00408	-0.00373	-0.00396	-0.00415	-0.00402	-0.00468	-0.00477	-0.00463	-0.0053	-0.00563	-0.00506	-0.0059	-0.00515	-0.00522	-0.00488
766.064	-0.000194101	-0.00711	-0.00738	-0.00528	-0.00703	-0.00329	-0.00337	-0.00497	-0.00586	-0.0064	-0.00598	-0.00676	-0.00532	-0.00607	-0.00561	-0.00595	-0.00681	-0.00573	-0.00696	-0.00585	-0.00671	-0.00669	-0.00674	-0.00487	-0.00699	-0.00727	-0.00858	-0.00709	-0.00728	-0.00784	-0.00716
765.502	0.000281083	-0.00803	-0.00565	-0.00517	-0.00742	-0.00354	-0.00481	-0.00464	-0.005	-0.00654	-0.00587	-0.00594	-0.00587	-0.00582	-0.006	-0.00584	-0.00689	-0.00547	-0.00593	-0.00533	-0.00537	-0.00658	-0.00755	-0.00718	-0.00731	-0.00682	-0.0074	-0.00755	-0.00663	-0.0079	-0.00725
764.939	0.000270282	-0.00566	-0.00542	-0.00395	-0.00651	-0.00372	-0.00375	-0.00302	-0.00477	-0.00468	-0.00508	-0.00534	-0.00543	-0.00461	-0.00459	-0.00471	-0.00583	-0.00397	-0.00572	-0.00492	-0.00591	-0.00508	-0.00651	-0.00628	-0.00537	-0.00652	-0.00603	-0.00616	-0.00602	-0.0065	-0.00666
764.518	0.000381105	-0.00468	-0.00532	-0.0052	-0.0062	-0.00284	-0.00357	-0.00317	-0.00415	-0.00498	-0.00542	-0.00513	-0.00323	-0.00438	-0.00456	-0.0047	-0.00465	-0.00458	-0.00503	-0.00572	-0.00526	-0.00588	-0.00613	-0.00603	-0.0071	-0.00551	-0.00548	-0.00579	-0.00609	-0.0055	-0.00577
763.955	0.00010177	-0.00608	-0.00714	-0.00467	-0.0067	-0.00423	-0.00351	-0.00519	-0.00481	-0.00542	-0.00572	-0.0057	-0.00606	-0.00652	-0.00491	-0.00611	-0.00697	-0.0055	-0.00684	-0.00577	-0.00629	-0.00674	-0.00686	-0.0071	-0.00605	-0.00619	-0.00759	-0.00613	-0.00727	-0.00671	-0.00658
763.533	8.40081e-05	-0.00638	-0.00648	-0.00477	-0.00711	-0.0042	-0.00419	-0.00479	-0.00496	-0.00638	-0.00555	-0.00571	-0.00633	-0.00588	-0.00595	-0.00617	-0.00587	-0.00584	-0.00556	-0.00642	-0.00661	-0.00706	-0.00609	-0.00673	-0.00693	-0.00671	-0.00733	-0.0065	-0.00781	-0.00743	-0.0062
762.971	8.30242e-05	-0.00661	-0.00571	-0.00516	-0.00619	-0.00359	-0.00434	-0.0042	-0.00455	-0.00478	-0.00523	-0.00498	-0.00487	-0.00529	-0.00547	-0.00515	-0.00645	-0.00632	-0.00563	-0.00569	-0.00568	-0.00696	-0.00609	-0.00609	-0.0063	-0.00609	-0.0061	-0.00551	-0.00621	-0.00613	-0.00594
762.549	-0.000352683	-0.00572	-0.00599	-0.00382	-0.00693	-0.00392	-0.0037	-0.00489	-0.00537	-0.00561	-0.00605	-0.00657	-0.00563	-0.00581	-0.00555	-0.00554	-0.00733	-0.00442	-0.00609	-0.00674	-0.0059	-0.00652	-0.00772	-0.00726	-0.00675	-0.00753	-0.0071	-0.0059	-0.00672	-0.00774	-0.0073
761.986	-0.00036339	-0.00645	-0.00575	-0.00552	-0.00623	-0.00326	-0.00358	-0.00461	-0.00392	-0.00524	-0.00589	-0.00545	-0.00556	-0.00444	-0.00534	-0.00508	-0.00553	-0.00535	-0.00596	-0.0068	-0.00561	-0.0074	-0.00685	-0.00755	-0.00682	-0.0071	-0.00695	-0.0063	-0.00692	-0.00725	-0.00646
761.564	0.00016956	-0.00583	-0.0057	-0.00731	-0.00705	-0.00352	-0.00433	-0.00369	-0.00516	-0.00552	-0.00553	-0.00659	-0.00505	-0.00591	-0.00514	-0.00575	-0.00639	-0.00674	-0.00615	-0.00695	-0.00753	-0.00561	-0.00617	-0.00606	-0.00759	-0.00734	-0.00761	-0.00678	-0.00724	-0.00759	-0.00673
761.001	0.000467079	-0.00376	-0.00408	-0.00376	-0.00485	-0.00166	-0.00183	-0.00192	-0.00342	-0.00275	-0.00357	-0.00381	-0.00293	-0.00359	-0.00311	-0.00399	-0.00459	-0.00282	-0.00413	-0.00399	-0.00476	-0.00433	-0.00509	-0.00511	-0.00583	-0.00584	-0.00468	-0.00524	-0.00538	-0.00473	-0.00581
760.437	-0.000110053	-0.00574	-0.00504	-0.00473	-0.00678	-0.00347	-0.00314	-0.00355	-0.00417	-0.00588	-0.00511	-0.00586	-0.00495	-0.00456	-0.00397	-0.00509	-0.00469	-0.00507	-0.00552	-0.00611	-0.00663	-0.00379	-0.00594	-0.00589	-0.00533	-0.00612	-0.00643	-0.00643	-0.0064	-0.00638	-0.00661
760.015	-0.000212058	-0.00597	-0.00393	-0.00477	-0.00596	-0.00238	-0.0024	-0.00232	-0.00391	-0.00305	-0.00492	-0.00407	-0.00343	-0.00507	-0.00395	-0.00459	-0.00529	-0.0045	-0.00527	-0.00477	-0.00449	-0.00506	-0.00601	-0.00576	-0.00569	-0.00554	-0.00505	-0.00553	-0.00581	-0.0051	-0.00592
759.452	-7.49075e-05	-0.00628	-0.00543	-0.00354	-0.00582	-0.00294	-0.00259	-0.00379	-0.00449	-0.00539	-0.00501	-0.00547	-0.0042	-0.00474	-0.00551	-0.00426	-0.00615	-0.00505	-0.00393	-0.00618	-0.00503	-0.00587	-0.00606	-0.00644	-0.00628	-0.00739	-0.00526	-0.00606	-0.00595	-0.00625	-0.00666
759.029	0.00088335	-0.00487	-0.00495	-0.00363	-0.00546	-0.00335	-0.00287	-0.00365	-0.00438	-0.00379	-0.00438	-0.00472	-0.00471	-0.00421	-0.0049	-0.00443	-0.00559	-0.00408	-0.00583	-0.00591	-0.00555	-0.00619	-0.00575	-0.00594	-0.00641	-0.00587	-0.00584	-0.0052	-0.00647	-0.00737	-0.00691
758.465	0.000398775	-0.00642	-0.00531	-0.0043	-0.00581	-0.00263	-0.00396	-0.00461	-0.0042	-0.00419	-0.00513	-0.00479	-0.00503	-0.00505	-0.00477	-0.00496	-0.0053	-0.00501	-0.00505	-0.00478	-0.00579	-0.0061	-0.00605	-0.00631	-0.00604	-0.00598	-0.00675	-0.00707	-0.00597	-0.00588	-0.00681
758.043	-0.000312487	-0.00467	-0.005	-0.00452	-0.00663	-0.00308	-0.00379	-0.00342	-0.00396	-0.00475	-0.00513	-0.00571	-0.00453	-0.00524	-0.00439	-0.00402	-0.00504	-0.00403	-0.00566	-0.00499	-0.00413	-0.00691	-0.00761	-0.00573	-0.00578	-0.0066	-0.00551	-0.00586	-0.00652	-0.00542	-0.00527
757.479	0.000379861	-0.00754	-0.00627	-0.00563	-0.00737	-0.00357	-0.00378	-0.00481	-0.0041	-0.00553	-0.00511	-0.00719	-0.00572	-0.00641	-0.00432	-0.00623	-0.00613	-0.00477	-0.00692	-0.00596	-0.00638	-0.00728	-0.00746	-0.00667	-0.0059	-0.00645	-0.00742	-0.00696	-0.00667	-0.00662	-0.00676
757.056	3.05983e-05	-0.00687	-0.00684	-0.00572	-0.00613	-0.0028	-0.00388	-0.00448	-0.0042	-0.00647	-0.00469	-0.00584	-0.00513	-0.00596	-0.0062	-0.00594	-0.00543	-0.00604	-0.00626	-0.00538	-0.00596	-0.0066	-0.00661	-0.00767	-0.00694	-0.00681	-0.00791	-0.00716	-0.00653	-0.00753	-0.00681
756.492	8.25064e-05	-0.00652	-0.00542	-0.00544	-0.0073	-0.00382	-0.00464	-0.00383	-0.0046	-0.00521	-0.00586	-0.00496	-0.00611	-0.00559	-0.00636	-0.00501	-0.00675	-0.00534	-0.00552	-0.00591	-0.00575	-0.00674	-0.0069	-0.00705	-0.00798	-0.00732	-0.00684	-0.00671	-0.00634	-0.00726	-0.0071
756.069	0.000377089	-0.00636	-0.00664	-0.00474	-0.00743	-0.00513	-0.00428	-0.00439	-0.00492	-0.00502	-0.00583	-0.00645	-0.00496	-0.0058	-0.00543	-0.00608	-0.00666	-0.00512	-0.00619	-0.00613	-0.00546	-0.00699	-0.00794	-0.00693	-0.00711	-0.00671	-0.00621	-0.0068	-0.00638	-0.00702	-0.00834
755.505	3.92967e-05	-0.007	-0.00623	-0.00651	-0.00708	-0.00314	-0.00324	-0.00372	-0.00432	-0.00487	-0.00617	-0.00586	-0.00601	-0.00583	-0.00564	-0.00496	-0.00576	-0.00561	-0.00585	-0.00606	-0.00685	-0.00668	-0.00714	-0.00642	-0.00696	-0.00686	-0.00662	-0.00679	-0.00598	-0.00647	-0.00554
754.94	0.000724946	-0.00669	-0.00674	-0.00479	-0.00811	-0.00355	-0.00498	-0.00395	-0.0054	-0.00587	-0.00551	-0.00578	-0.0058	-0.00566	-0.0051	-0.00553	-0.00577	-0.00495	-0.00762	-0.00573	-0.00575	-0.00628	-0.00746	-0.00772	-0.00664	-0.00765	-0.00762	-0.0062	-0.00607	-0.00766	-0.00678
754.517	-5.89125e-05	-0.00585	-0.00588	-0.0046	-0.0068	-0.00304	-0.00301	-0.00336	-0.00397	-0.00531	-0.00507	-0.00523	-0.0049	-0.00513	-0.0046	-0.00539	-0.00597	-0.00462	-0.00497	-0.00458	-0.00549	-0.00554	-0.00604	-0.00709	-0.00596	-0.00634	-0.00684	-0.00618	-0.00524	-0.00736	-0.00634
753.953	0.000434092	-0.0065	-0.00612	-0.00502	-0.00664	-0.00386	-0.00394	-0.00422	-0.00486	-0.00471	-0.00549	-0.00587	-0.0049	-0.0059	-0.00534	-0.00446	-0.00531	-0.00565	-0.00622	-0.00603	-0.00564	-0.00585	-0.00672	-0.00594	-0.00771	-0.0075	-0.00668	-0.00703	-0.00632	-0.00677	-0.00633
753.529	-0.000131947	-0.00718	-0.00678	-0.00577	-0.00777	-0.00422	-0.00391	-0.00475	-0.00449	-0.00565	-0.00569	-0.00583	-0.00507	-0.00499	-0.00602	-0.00641	-0.00721	-0.00477	-0.00698	-0.00612	-0.00604	-0.00736	-0.00738	-0.00509	-0.00682	-0.00656	-0.00565	-0.00671	-0.00679	-0.00667	-0.00677
752.964	0.000310432	-0.00785	-0.00694	-0.00563	-0.00806	-0.00523	-0.00417	-0.00408	-0.00501	-0.00629	-0.00679	-0.00656	-0.00716	-0.00615	-0.00595	-0.00576	-0.00695	-0.00556	-0.0066	-0.00691	-0.00576	-0.00594	-0.00802	-0.0075	-0.00753	-0.00772	-0.0079	-0.00725	-0.00646	-0.00742	-0.00773
752.541	-1.19074e-05	-0.00564	-0.00571	-0.00469	-0.00666	-0.00332	-0.00311	-0.00381	-0.00394	-0.00522	-0.00516	-0.00417	-0.00445	-0.00574	-0.00479	-0.00547	-0.00652	-0.00457	-0.00533	-0.00593	-0.00476	-0.00622	-0.00745	-0.00708	-0.00578	-0.0061	-0.00594	-0.00595	-0.00624	-0.00739	-0.0068
751.976	0.000675554	-0.00888	-0.00783	-0.00772	-0.0076	-0.0062	-0.00543	-0.00539	-0.00605	-0.00737	-0.00706	-0.00704	-0.00715	-0.00631	-0.0079	-0.00663	-0.00783	-0.00716	-0.00786	-0.0085	-0.00732	-0.00775	-0.00796	-0.00786	-0.00816	-0.00895	-0.00843	-0.00822	-0.00797	-0.00802	-0.00896
751.552	0.000459901	-0.00906	-0.00883	-0.00597	-0.00852	-0.00535	-0.00528	-0.00534	-0.00596	-0.00742	-0.00735	-0.00688	-0.0068	-0.00744	-0.00693	-0.00795	-0.00612	-0.00745	-0.00789	-0.00758	-0.00808	-0.00825	-0.00855	-0.00838	-0.0092	-0.008	-0.00864	-0.00871	-0.00824	-0.00877	-0.00755
750.987	0.000223402	-0.0087	-0.00829	-0.00645	-0.00872	-0.00487	-0.0057	-0.00616	-0.00701	-0.00648	-0.00717	-0.007	-0.00789	-0.00724	-0.00709	-0.00761	-0.00737	-0.00634	-0.00822	-0.00773	-0.00778	-0.00928	-0.00809	-0.00883	-0.00797	-0.00881	-0.00738	-0.00863	-0.00854	-0.00826	-0.00797
750.563	0.000549207	-0.00763	-0.00825	-0.00667	-0.00778	-0.00526	-0.0063	-0.00587	-0.00533	-0.00675	-0.00706	-0.00704	-0.00725	-0.00709	-0.00694	-0.00792	-0.00748	-0.00697	-0.00766	-0.00713	-0.0071	-0.00781	-0.00757	-0.00812	-0.00816	-0.00852	-0.00836	-0.00789	-0.00782	-0.00807	-0.00803
749.998	0.000901845	-0.00813	-0.00729	-0.00624	-0.00804	-0.00487	-0.0048	-0.00616	-0.00538	-0.00777	-0.00811	-0.00746	-0.00669	-0.00635	-0.00723	-0.00704	-0.00719	-0.00775	-0.0072	-0.00615	-0.00703	-0.00663	-0.0085	-0.00793	-0.00859	-0.00849	-0.00853	-0.00816	-0.00796	-0.00843	-0.00803
749.432	0.000623497	-0.00782	-0.00878	-0.00733	-0.00915	-0.00529	-0.00542	-0.00647	-0.00647	-0.00716	-0.00719	-0.00674	-0.00656	-0.008	-0.0073	-0.00704	-0.00743	-0.00788	-0.00774	-0.00747	-0.00688	-0.00752	-0.00677	-0.00806	-0.00795	-0.0087	-0.00914	-0.008	-0.00828	-0.0089	-0.00847
749.008	0.00017909	-0.00732	-0.00739	-0.0061	-0.00823	-0.00498	-0.00504	-0.00469	-0.00513	-0.00679	-0.00593	-0.00626	-0.00631	-0.00616	-0.00582	-0.00589	-0.00698	-0.00733	-0.00777	-0.00779	-0.00761	-0.0077	-0.00699	-0.00815	-0.00775	-0.00733	-0.00723	-0.00746	-0.00748	-0.00724	-0.00752
748.443	-2.99231e-05	-0.00893	-0.0092	-0.00784	-0.00951	-0.00585	-0.00595	-0.00669	-0.00642	-0.00782	-0.00779	-0.00737	-0.00814	-0.00733	-0.00648	-0.00813	-0.00826	-0.00757	-0.00818	-0.00896	-0.00651	-0.00883	-0.00859	-0.00923	-0.0096	-0.00861	-0.0084	-0.00812	-0.0091	-0.00962	-0.00839
748.018	0.00023055	-0.00858	-0.00856	-0.00744	-0.00927	-0.00601	-0.00479	-0.00501	-0.00672	-0.00659	-0.00709	-0.00661	-0.00767	-0.00697	-0.00692	-0.00651	-0.00791	-0.00743	-0.00856	-0.00642	-0.00765	-0.00806	-0.0089	-0.00769	-0.00857	-0.00889	-0.00878	-0.0079	-0.00875	-0.00844	-0.00804
747.453	-8.44318e-05	-0.00958	-0.00885	-0.00869	-0.01075	-0.00669	-0.00717	-0.00773	-0.00823	-0.00796	-0.00785	-0.00893	-0.0073	-0.00978	-0.00752	-0.00835	-0.00766	-0.00785	-0.00817	-0.00874	-0.00913	-0.00856	-0.00982	-0.00882	-0.01035	-0.00953	-0.00877	-0.00942	-0.00998	-0.00864	-0.00958
747.028	0.000269971	-0.00951	-0.01034	-0.00844	-0.01048	-0.00652	-0.0072	-0.00803	-0.00822	-0.00959	-0.00918	-0.00993	-0.00871	-0.00819	-0.00864	-0.00906	-0.00947	-0.00843	-0.00929	-0.00881	-0.00876	-0.01009	-0.01061	-0.00981	-0.01048	-0.00928	-0.00994	-0.0092	-0.00996	-0.00967	-0.00977
746.462	4.88237e-05	-0.01016	-0.00995	-0.00877	-0.0105	-0.00648	-0.00641	-0.00712	-0.00697	-0.008	-0.00992	-0.00995	-0.00967	-0.00906	-0.00973	-0.00774	-0.00951	-0.009	-0.00828	-0.0092	-0.00886	-0.00833	-0.01023	-0.00973	-0.01085	-0.0103	-0.00981	-0.00933	-0.00874	-0.00945	-0.0088
746.037	0.000283155	-0.00954	-0.01057	-0.00899	-0.01049	-0.00739	-0.00829	-0.00733	-0.00834	-0.00804	-0.00926	-0.00929	-0.0087	-0.00969	-0.00914	-0.00901	-0.00886	-0.00983	-0.00965	-0.00943	-0.00882	-0.01012	-0.01001	-0.00957	-0.01083	-0.01096	-0.01014	-0.00886	-0.00942	-0.00953	-0.0106
745.471	4.19891e-05	-0.01091	-0.01069	-0.00915	-0.01189	-0.00771	-0.0083	-0.00934	-0.00976	-0.01065	-0.01043	-0.00961	-0.01044	-0.00983	-0.01001	-0.01027	-0.01092	-0.01032	-0.00987	-0.01058	-0.00985	-0.01087	-0.01129	-0.01148	-0.01085	-0.00996	-0.01015	-0.01049	-0.011	-0.01227	-0.01057
745.046	0.000181965	-0.01233	-0.01178	-0.01056	-0.01238	-0.00998	-0.0097	-0.00956	-0.00968	-0.0107	-0.01	-0.01121	-0.01057	-0.01048	-0.0112	-0.01067	-0.01169	-0.01078	-0.01056	-0.01122	-0.01007	-0.01144	-0.01166	-0.01124	-0.01202	-0.01263	-0.01178	-0.01155	-0.01187	-0.01146	-0.01108
744.48	6.6299e-05	-0.01126	-0.01143	-0.01086	-0.01239	-0.00886	-0.00892	-0.00927	-0.00956	-0.00994	-0.01094	-0.01028	-0.01092	-0.00974	-0.01043	-0.01032	-0.01067	-0.00965	-0.01087	-0.01037	-0.01025	-0.01079	-0.01151	-0.01153	-0.01069	-0.01189	-0.01197	-0.01117	-0.01156	-0.01121	-0.01104
744.055	0.000601774	-0.01104	-0.01224	-0.01066	-0.01204	-0.00841	-0.00875	-0.00917	-0.00951	-0.00976	-0.01138	-0.01105	-0.01021	-0.01055	-0.01001	-0.01047	-0.01122	-0.00969	-0.01074	-0.01005	-0.01052	-0.01154	-0.0105	-0.01089	-0.01217	-0.01109	-0.01169	-0.01056	-0.01261	-0.01148	-0.01077
743.488	-0.000155495	-0.01279	-0.01362	-0.01229	-0.01296	-0.01066	-0.01027	-0.01154	-0.01193	-0.01136	-0.01303	-0.01112	-0.01216	-0.01303	-0.01342	-0.01259	-0.0131	-0.01189	-0.01303	-0.01182	-0.01227	-0.014	-0.01345	-0.01386	-0.01305	-0.01446	-0.01358	-0.01292	-0.01276	-0.01466	-0.01318
743.063	4.07464e-05	-0.01345	-0.0138	-0.01303	-0.01369	-0.01114	-0.01177	-0.01105	-0.01147	-0.01258	-0.0126	-0.01246	-0.01339	-0.01214	-0.01171	-0.01246	-0.01323	-0.01212	-0.01285	-0.01286	-0.01303	-0.01397	-0.01288	-0.01354	-0.01332	-0.01339	-0.01334	-0.0134	-0.01334	-0.01349	-0.01235
742.497	5.21375e-05	-0.01367	-0.01537	-0.0128	-0.01548	-0.01185	-0.01152	-0.01285	-0.01263	-0.01339	-0.01315	-0.01307	-0.01321	-0.01368	-0.01323	-0.01306	-0.01447	-0.01363	-0.01361	-0.0142	-0.01431	-0.01474	-0.01599	-0.01411	-0.01439	-0.01435	-0.01477	-0.01487	-0.01399	-0.01392	-0.01451
741.93	1.93631e-05	-0.01316	-0.01482	-0.01304	-0.0154	-0.01159	-0.01173	-0.01297	-0.01252	-0.01333	-0.0124	-0.01307	-0.01352	-0.0131	-0.01261	-0.0133	-0.01411	-0.01334	-0.01431	-0.01423	-0.01277	-0.01404	-0.01374	-0.01369	-0.01375	-0.01463	-0.01358	-0.01384	-0.0148	-0.01465	-0.01402
741.504	0.00015726	-0.01297	-0.01436	-0.01263	-0.01439	-0.01141	-0.0106	-0.01167	-0.01231	-0.01412	-0.01287	-0.01299	-0.01252	-0.01328	-0.01283	-0.01242	-0.01348	-0.01343	-0.01232	-0.01294	-0.01247	-0.01324	-0.01317	-0.0134	-0.01333	-0.01367	-0.01377	-0.01359	-0.0136	-0.0136	-0.01273
740.937	-8.97633e-05	-0.01531	-0.01693	-0.01515	-0.01763	-0.01327	-0.01433	-0.01496	-0.0145	-0.01518	-0.01491	-0.01492	-0.01541	-0.0159	-0.01522	-0.01515	-0.01591	-0.01463	-0.01584	-0.01557	-0.0144	-0.01513	-0.01533	-0.01605	-0.01527	-0.01592	-0.01586	-0.01654	-0.01592	-0.01708	-0.01546
740.512	-4.81452e-05	-0.01633	-0.01774	-0.0169	-0.01923	-0.01462	-0.01495	-0.01477	-0.01515	-0.01638	-0.01636	-0.01674	-0.01524	-0.01625	-0.01613	-0.01642	-0.01684	-0.01613	-0.01551	-0.01729	-0.01632	-0.01682	-0.01695	-0.01718	-0.01729	-0.0168	-0.01674	-0.01682	-0.01692	-0.01701	-0.01697
739.944	0.00066342	-0.01721	-0.01908	-0.01775	-0.02009	-0.01558	-0.01621	-0.01597	-0.01736	-0.01767	-0.01823	-0.01786	-0.01779	-0.01766	-0.01661	-0.01801	-0.01794	-0.01767	-0.01825	-0.01836	-0.01777	-0.01898	-0.01871	-0.019	-0.0189	-0.01789	-0.01851	-0.01834	-0.01819	-0.01842	-0.01909
739.519	0.00039507	-0.0165	-0.01904	-0.01792	-0.01914	-0.01588	-0.01589	-0.01503	-0.01681	-0.01741	-0.01737	-0.01768	-0.01795	-0.01815	-0.01782	-0.01689	-0.01831	-0.01786	-0.01764	-0.01827	-0.01717	-0.01843	-0.01797	-0.01916	-0.01836	-0.01867	-0.01891	-0.01884	-0.01834	-0.01819	-0.01816
738.951	0.00038608	-0.01898	-0.021	-0.01965	-0.02154	-0.01794	-0.01728	-0.01789	-0.01941	-0.01995	-0.01993	-0.01932	-0.01963	-0.02028	-0.02005	-0.01874	-0.02033	-0.02025	-0.02062	-0.02017	-0.01923	-0.01958	-0.02086	-0.02061	-0.02081	-0.02032	-0.01986	-0.0195	-0.01919	-0.02059	-0.02118
738.525	-6.57454e-05	-0.01884	-0.02247	-0.02054	-0.02237	-0.01838	-0.01821	-0.01889	-0.01975	-0.02043	-0.02098	-0.02094	-0.02004	-0.01909	-0.01929	-0.02024	-0.02023	-0.02014	-0.02148	-0.02107	-0.02013	-0.02163	-0.02119	-0.02122	-0.02262	-0.02106	-0.02114	-0.02064	-0.02042	-0.02158	-0.02042
737.958	0.000520542	-0.02199	-0.02658	-0.02301	-0.02444	-0.02123	-0.02075	-0.02006	-0.0209	-0.02236	-0.02223	-0.02235	-0.02167	-0.02322	-0.02174	-0.02226	-0.02314	-0.02264	-0.02372	-0.02297	-0.0221	-0.02335	-0.02304	-0.02283	-0.023	-0.02322	-0.02292	-0.0233	-0.02242	-0.02228	-0.02243
737.532	0.00053897	-0.02055	-0.02423	-0.02302	-0.02343	-0.02036	-0.0215	-0.02018	-0.02221	-0.02297	-0.02221	-0.02344	-0.02223	-0.02237	-0.02206	-0.02222	-0.02252	-0.02246	-0.023	-0.02347	-0.02264	-0.02282	-0.02283	-0.02453	-0.02363	-0.02395	-0.02355	-0.02295	-0.02324	-0.02294	-0.02313
736.964	0.000676098	-0.02284	-0.02853	-0.0261	-0.02789	-0.02275	-0.02276	-0.02321	-0.02377	-0.02509	-0.0252	-0.02513	-0.02536	-0.02549	-0.02462	-0.02576	-0.02525	-0.02509	-0.02556	-0.02558	-0.0251	-0.02596	-0.02673	-0.02632	-0.02561	-0.02601	-0.02641	-0.02501	-0.02598	-0.026	-0.02549
736.538	0.000286523	-0.02543	-0.02918	-0.02647	-0.02771	-0.02391	-0.02549	-0.02484	-0.02565	-0.02627	-0.0284	-0.02672	-0.02594	-0.02777	-0.02588	-0.02632	-0.02761	-0.02686	-0.02747	-0.02753	-0.02779	-0.02751	-0.02766	-0.02732	-0.02725	-0.02746	-0.02679	-0.02821	-0.02654	-0.02848	-0.02713
735.97	0.000354575	-0.02463	-0.02975	-0.02743	-0.02809	-0.02484	-0.02634	-0.025	-0.02583	-0.02708	-0.02668	-0.0276	-0.02767	-0.0274	-0.02667	-0.02679	-0.02624	-0.02648	-0.02667	-0.02761	-0.02756	-0.0276	-0.02775	-0.02762	-0.0277	-0.02769	-0.02856	-0.02777	-0.02867	-0.02848	-0.02708
735.543	0.000293361	-0.02614	-0.0314	-0.02995	-0.03148	-0.02662	-0.02797	-0.028	-0.02888	-0.02958	-0.02952	-0.02947	-0.0288	-0.03058	-0.02996	-0.03105	-0.03135	-0.02956	-0.03009	-0.02968	-0.02933	-0.02922	-0.03043	-0.03054	-0.03107	-0.03071	-0.03031	-0.03011	-0.02967	-0.03119	-0.03027
734.975	-7.88415e-05	-0.0294	-0.03386	-0.03233	-0.03514	-0.03068	-0.03125	-0.03009	-0.0313	-0.0325	-0.0315	-0.03163	-0.03172	-0.03175	-0.03244	-0.03157	-0.03243	-0.03256	-0.03258	-0.03332	-0.03222	-0.03322	-0.03342	-0.03293	-0.034	-0.0343	-0.03233	-0.03181	-0.03349	-0.03276	-0.03333
734.549	0.00025171	-0.03034	-0.03602	-0.03474	-0.03554	-0.02967	-0.02985	-0.03065	-0.0322	-0.03281	-0.0335	-0.03277	-0.0339	-0.03247	-0.03299	-0.03166	-0.0335	-0.03257	-0.03286	-0.03422	-0.03323	-0.03293	-0.03346	-0.03358	-0.03417	-0.03345	-0.03345	-0.03389	-0.033	-0.03209	-0.03395
733.98	0.000565847	-0.03149	-0.03866	-0.03751	-0.03866	-0.03437	-0.03463	-0.03422	-0.03457	-0.03536	-0.03456	-0.03562	-0.03583	-0.03508	-0.03513	-0.03506	-0.037	-0.03586	-0.03561	-0.03606	-0.03652	-0.03629	-0.03728	-0.03641	-0.03692	-0.03564	-0.03569	-0.03669	-0.03656	-0.03559	-0.03661
733.554	1.9622e-05	-0.0331	-0.04099	-0.03915	-0.03975	-0.03701	-0.0355	-0.03595	-0.03687	-0.03692	-0.03682	-0.0368	-0.03739	-0.0378	-0.03656	-0.03713	-0.03884	-0.03597	-0.03886	-0.03875	-0.03742	-0.03787	-0.03895	-0.03804	-0.03884	-0.03904	-0.038	-0.03735	-0.03795	-0.03924	-0.03832
732.985	-0.000148508	-0.03587	-0.04426	-0.04295	-0.04286	-0.03905	-0.039	-0.03956	-0.04014	-0.04056	-0.04208	-0.04086	-0.04023	-0.04035	-0.0411	-0.04112	-0.0412	-0.0419	-0.04208	-0.04212	-0.04029	-0.04211	-0.04199	-0.04146	-0.04209	-0.04129	-0.0417	-0.04158	-0.04191	-0.04188	-0.04188
732.558	-0.000220079	-0.03742	-0.04629	-0.0447	-0.04517	-0.04073	-0.04163	-0.04219	-0.04193	-0.04329	-0.04364	-0.04328	-0.0435	-0.04396	-0.04194	-0.0424	-0.04451	-0.0428	-0.04334	-0.04403	-0.04402	-0.04323	-0.04373	-0.04418	-0.04283	-0.04387	-0.04376	-0.04285	-0.04448	-0.0443	-0.04383
731.989	-3.58765e-05	-0.03991	-0.0487	-0.04853	-0.04747	-0.04373	-0.04438	-0.04481	-0.0457	-0.04644	-0.046	-0.04535	-0.04522	-0.04557	-0.04559	-0.04599	-0.04739	-0.04703	-0.04646	-0.04739	-0.0463	-0.04684	-0.04789	-0.04751	-0.0473	-0.04852	-0.04725	-0.04704	-0.04675	-0.04779	-0.04677
731.563	0.00081812	-0.04293	-0.05269	-0.05105	-0.05077	-0.04689	-0.04761	-0.04721	-0.04795	-0.04965	-0.04927	-0.04901	-0.04971	-0.04916	-0.04868	-0.04943	-0.05031	-0.04923	-0.04919	-0.04968	-0.05059	-0.04875	-0.05125	-0.04946	-0.04938	-0.04989	-0.05008	-0.05008	-0.04976	-0.04945	-0.04951
730.993	-3.14762e-05	-0.04305	-0.05536	-0.05329	-0.05412	-0.04929	-0.05047	-0.04942	-0.05259	-0.05173	-0.05153	-0.0521	-0.05121	-0.05241	-0.05137	-0.05178	-0.05357	-0.05192	-0.05169	-0.05309	-0.05244	-0.05274	-0.05336	-0.05366	-0.0521	-0.05264	-0.05242	-0.05189	-0.05362	-0.0525	-0.05336
730.567	9.75752e-05	-0.04573	-0.0583	-0.05579	-0.05669	-0.05192	-0.05208	-0.05222	-0.05164	-0.05279	-0.05391	-0.05348	-0.05472	-0.05428	-0.05408	-0.05494	-0.05467	-0.05326	-0.05406	-0.05504	-0.05479	-0.05552	-0.05489	-0.05465	-0.05365	-0.05586	-0.05479	-0.05303	-0.05581	-0.05568	-0.05443
729.997	0.000848075	-0.04521	-0.05833	-0.05455	-0.05598	-0.05135	-0.05169	-0.05297	-0.05209	-0.05417	-0.05484	-0.05485	-0.05386	-0.05426	-0.05393	-0.05386	-0.05545	-0.05437	-0.0554	-0.05566	-0.05618	-0.05564	-0.05645	-0.05582	-0.05483	-0.05616	-0.05592	-0.05446	-0.05471	-0.05597	-0.05507
729.57	0.000506003	-0.05154	-0.0649	-0.06239	-0.06451	-0.05914	-0.05904	-0.06016	-0.06112	-0.06158	-0.0613	-0.06096	-0.06125	-0.06133	-0.0623	-0.0619	-0.06131	-0.06184	-0.06216	-0.06242	-0.06244	-0.06297	-0.06416	-0.06294	-0.06208	-0.06328	-0.06289	-0.06091	-0.06307	-0.06262	-0.06291
729.001	0.000247463	-0.05146	-0.06734	-0.06503	-0.0651	-0.06075	-0.06102	-0.06234	-0.06295	-0.06296	-0.0631	-0.06474	-0.06271	-0.06418	-0.06347	-0.06453	-0.06447	-0.06368	-0.06437	-0.06352	-0.0636	-0.06438	-0.06495	-0.06556	-0.06518	-0.06455	-0.06481	-0.06395	-0.06421	-0.06382	-0.0642
728.431	0.000517562	-0.05794	-0.07363	-0.07219	-0.0715	-0.06838	-0.06652	-0.06907	-0.06886	-0.06954	-0.07026	-0.07028	-0.06938	-0.06921	-0.06972	-0.07043	-0.07043	-0.06916	-0.07044	-0.07096	-0.07152	-0.06951	-0.07059	-0.07062	-0.0724	-0.06961	-0.07148	-0.07023	-0.07055	-0.07164	-0.06923
728.004	7.07521e-05	-0.05966	-0.07674	-0.07382	-0.07539	-0.07052	-0.07157	-0.07183	-0.07028	-0.07273	-0.07144	-0.07333	-0.07106	-0.07314	-0.07228	-0.07362	-0.07232	-0.07305	-0.07226	-0.07376	-0.07211	-0.07354	-0.07467	-0.0751	-0.0751	-0.07438	-0.07467	-0.07146	-0.07426	-0.07576	-0.07301
727.434	0.000504733	-0.06217	-0.08083	-0.07739	-0.07845	-0.07343	-0.07321	-0.07355	-0.07345	-0.07439	-0.0766	-0.07652	-0.07376	-0.0761	-0.07619	-0.07799	-0.07595	-0.07625	-0.07712	-0.07614	-0.07643	-0.07624	-0.07886	-0.07464	-0.07555	-0.07555	-0.07829	-0.07686	-0.07553	-0.0781	-0.07689
727.006	-0.000171176	-0.06252	-0.08345	-0.08006	-0.08127	-0.07663	-0.07573	-0.07572	-0.07863	-0.07899	-0.07841	-0.07868	-0.07928	-0.07861	-0.07874	-0.07942	-0.08095	-0.07832	-0.07943	-0.07987	-0.0808	-0.07838	-0.07836	-0.07974	-0.08194	-0.0788	-0.07969	-0.08014	-0.08	-0.08033	-0.07908
726.436	0.000836663	-0.0694	-0.0885	-0.08746	-0.0877	-0.08272	-0.08256	-0.08145	-0.08538	-0.08452	-0.08652	-0.08601	-0.08628	-0.0844	-0.08614	-0.08656	-0.08635	-0.08699	-0.08457	-0.0865	-0.08599	-0.08647	-0.08668	-0.08647	-0.0863	-0.0856	-0.08639	-0.08538	-0.08633	-0.08654	-0.08547
726.009	0.000416576	-0.07157	-0.09318	-0.08994	-0.09042	-0.08637	-0.0864	-0.08686	-0.08852	-0.08793	-0.09019	-0.09003	-0.08934	-0.08937	-0.08865	-0.08934	-0.08918	-0.08848	-0.08977	-0.09054	-0.09016	-0.08766	-0.08949	-0.0907	-0.09022	-0.09033	-0.09027	-0.09112	-0.08891	-0.08979	-0.09028
725.438	0.000593712	-0.07486	-0.09868	-0.09642	-0.09699	-0.09251	-0.09051	-0.09049	-0.09134	-0.09197	-0.09499	-0.09339	-0.09426	-0.09414	-0.09305	-0.09455	-0.09316	-0.09476	-0.09639	-0.09505	-0.09377	-0.09595	-0.09167	-0.0946	-0.09483	-0.0946	-0.09429	-0.09666	-0.09457	-0.09412	-0.09407
725.011	0.00053617	-0.07844	-0.10376	-0.10157	-0.10361	-0.09718	-0.09659	-0.09696	-0.09698	-0.099	-0.10024	-0.09821	-0.10012	-0.09971	-0.09897	-0.09944	-0.09901	-0.10162	-0.10047	-0.10072	-0.09976	-0.10162	-0.10239	-0.10249	-0.10118	-0.0991	-0.09889	-0.10065	-0.10023	-0.10203	-0.10179
724.44	-2.40733e-05	-0.08162	-0.10791	-0.10428	-0.10517	-0.10015	-0.09884	-0.09663	-0.104	-0.10189	-0.10187	-0.10229	-0.1014	-0.10091	-0.10208	-0.10406	-0.10439	-0.10512	-0.10296	-0.10217	-0.10445	-0.1039	-0.10445	-0.10658	-0.10315	-0.10099	-0.10405	-0.10486	-0.105	-0.10666	-0.10264
724.012	0.000292584	-0.08748	-0.11351	-0.11418	-0.1118	-0.10541	-0.10749	-0.10667	-0.10938	-0.10569	-0.10968	-0.10922	-0.10849	-0.11081	-0.10999	-0.11107	-0.11015	-0.11232	-0.10996	-0.10981	-0.11018	-0.10971	-0.1107	-0.10899	-0.1116	-0.1105	-0.11009	-0.10954	-0.10939	-0.11208	-0.11131
723.442	0.000846623	-0.08936	-0.12048	-0.11991	-0.12006	-0.1116	-0.11448	-0.11486	-0.11587	-0.1136	-0.11582	-0.11579	-0.11549	-0.11837	-0.11461	-0.11911	-0.1176	-0.11336	-0.11782	-0.1165	-0.11881	-0.11637	-0.11895	-0.11861	-0.12123	-0.11978	-0.11831	-0.11771	-0.12016	-0.12062	-0.12034
723.014	0.000260413	-0.09633	-0.12791	-0.1222	-0.12595	-0.11868	-0.11818	-0.11901	-0.12318	-0.11992	-0.12022	-0.1226	-0.12174	-0.11987	-0.12103	-0.12068	-0.12378	-0.12174	-0.12384	-0.12429	-0.12106	-0.1226	-0.12478	-0.1234	-0.12483	-0.12264	-0.12268	-0.12192	-0.12415	-0.12277	-0.12405
722.443	0.000291807	-0.0985	-0.12955	-0.13104	-0.12665	-0.12196	-0.12139	-0.12274	-0.12453	-0.12526	-0.12611	-0.126	-0.12743	-0.12616	-0.12407	-0.12743	-0.12786	-0.12717	-0.12647	-0.12553	-0.12389	-0.1275	-0.12816	-0.13025	-0.13012	-0.13009	-0.12733	-0.12689	-0.12707	-0.12968	-0.12917
722.015	0.000146695	-0.10255	-0.13339	-0.13393	-0.13129	-0.12752	-0.12732	-0.12701	-0.12825	-0.1273	-0.13123	-0.12903	-0.12741	-0.12709	-0.13264	-0.12767	-0.13075	-0.13127	-0.13091	-0.13272	-0.12993	-0.13206	-0.13293	-0.12954	-0.13187	-0.13103	-0.13265	-0.13283	-0.12736	-0.1303	-0.13242
721.444	0.00021975	-0.10438	-0.13813	-0.13702	-0.1383	-0.13248	-0.13122	-0.13374	-0.13592	-0.13324	-0.13187	-0.13419	-0.13425	-0.13464	-0.13533	-0.1334	-0.13476	-0.13547	-0.13604	-0.13584	-0.13768	-0.13354	-0.13631	-0.13759	-0.13717	-0.13647	-0.13628	-0.13489	-0.13584	-0.13612	-0.13581
721.015	0.000226769	-0.10721	-0.14811	-0.14313	-0.14425	-0.13593	-0.13644	-0.13738	-0.13733	-0.13956	-0.13836	-0.14018	-0.14227	-0.13932	-0.14094	-0.14133	-0.14371	-0.14142	-0.14139	-0.13968	-0.14206	-0.14192	-0.13817	-0.14344	-0.14265	-0.14153	-0.14164	-0.14334	-0.14307	-0.14193	-0.14213
720.444	0.000142862	-0.11352	-0.15365	-0.15392	-0.1477	-0.14501	-0.14328	-0.1446	-0.14551	-0.14517	-0.14711	-0.14862	-0.14656	-0.14922	-0.14599	-0.14863	-0.14865	-0.14758	-0.14816	-0.14999	-0.14802	-0.15063	-0.1502	-0.1487	-0.14928	-0.14862	-0.14497	-0.14893	-0.1491	-0.15295	-0.15114
720.016	0.000421136	-0.11966	-0.15909	-0.15817	-0.15766	-0.15003	-0.15039	-0.1523	-0.14778	-0.15425	-0.15224	-0.15227	-0.15089	-0.15856	-0.1545	-0.15295	-0.15423	-0.15317	-0.15245	-0.15406	-0.15553	-0.15846	-0.15912	-0.15448	-0.15749	-0.15411	-0.1597	-0.15615	-0.15558	-0.15603	-0.15635
719.444	0.000521786	-0.12394	-0.16976	-0.16611	-0.16408	-0.15546	-0.15804	-0.16131	-0.15949	-0.16324	-0.16274	-0.16235	-0.16479	-0.16285	-0.16325	-0.16431	-0.16181	-0.1616	-0.16318	-0.1641	-0.15907	-0.15995	-0.16197	-0.16	-0.16641	-0.1624	-0.16249	-0.16565	-0.16194	-0.1628	-0.16471
719.016	0.00061235	-0.12283	-0.1699	-0.1637	-0.16388	-0.15321	-0.15462	-0.16127	-0.16174	-0.16193	-0.16206	-0.16232	-0.16466	-0.16346	-0.16323	-0.16124	-0.16466	-0.16369	-0.16619	-0.15942	-0.16477	-0.16504	-0.16324	-0.16607	-0.16544	-0.16469	-0.16095	-0.16629	-0.16508	-0.16504	-0.16794
718.444	0.000260128	-0.13018	-0.17817	-0.17572	-0.1696	-0.16542	-0.16838	-0.16588	-0.16945	-0.17122	-0.17033	-0.17278	-0.17198	-0.17053	-0.1718	-0.17184	-0.16994	-0.17351	-0.17263	-0.17184	-0.17077	-0.17495	-0.17325	-0.1729	-0.17377	-0.17348	-0.17611	-0.17602	-0.17344	-0.17379	-0.17416
718.015	0.000261113	-0.13093	-0.18047	-0.17995	-0.17863	-0.16809	-0.17376	-0.17038	-0.17395	-0.1702	-0.17528	-0.17445	-0.17241	-0.17636	-0.17116	-0.17671	-0.17402	-0.17748	-0.17606	-0.17715	-0.17541	-0.17663	-0.17569	-0.18029	-0.17775	-0.17849	-0.17721	-0.17708	-0.17561	-0.1793	-0.17538
717.443	0.000380924	-0.12865	-0.18217	-0.17332	-0.1788	-0.17152	-0.17222	-0.17235	-0.17454	-0.17297	-0.1743	-0.17587	-0.17435	-0.1747	-0.17761	-0.17446	-0.17504	-0.17438	-0.17622	-0.17948	-0.17401	-0.18012	-0.17148	-0.17621	-0.17875	-0.17419	-0.17936	-0.17804	-0.17589	-0.17566	-0.17935
717.014	0.000119946	-0.1342	-0.18738	-0.18481	-0.18484	-0.16945	-0.17591	-0.1724	-0.18302	-0.18356	-0.18102	-0.17607	-0.18314	-0.18205	-0.18212	-0.18156	-0.18178	-0.18023	-0.18117	-0.18349	-0.18265	-0.18419	-0.18389	-0.18437	-0.18504	-0.1841	-0.18659	-0.18536	-0.18534	-0.18437	-0.18478
716.442	3.03912e-05	-0.13	-0.1869	-0.18649	-0.18835	-0.17887	-0.18083	-0.17907	-0.18377	-0.18311	-0.18247	-0.18518	-0.18578	-0.18654	-0.18445	-0.18651	-0.18549	-0.18732	-0.18276	-0.18164	-0.18548	-0.18645	-0.18569	-0.1865	-0.18883	-0.18558	-0.18701	-0.18887	-0.18866	-0.1894	-0.18577
716.013	0.000250933	-0.13922	-0.1911	-0.19552	-0.1938	-0.18438	-0.18709	-0.18696	-0.18652	-0.19146	-0.18455	-0.19332	-0.1914	-0.19305	-0.18968	-0.19193	-0.19287	-0.19137	-0.19414	-0.19037	-0.1928	-0.19328	-0.18978	-0.19581	-0.19186	-0.19524	-0.19585	-0.19169	-0.19222	-0.19818	-0.19191
715.441	-6.91618e-05	-0.14116	-0.19874	-0.20085	-0.19304	-0.18833	-0.18786	-0.19017	-0.1922	-0.19348	-0.19228	-0.19274	-0.19191	-0.19218	-0.19295	-0.19483	-0.19411	-0.19251	-0.1969	-0.19286	-0.1949	-0.19465	-0.19338	-0.19293	-0.19545	-0.19697	-0.19836	-0.19536	-0.19645	-0.19841	-0.19411
715.012	0.000154903	-0.14455	-0.20041	-0.20351	-0.19753	-0.18961	-0.19031	-0.19191	-0.1903	-0.19099	-0.19317	-0.19245	-0.1925	-0.19616	-0.19346	-0.19559	-0.19787	-0.19433	-0.19969	-0.19273	-0.19869	-0.19756	-0.1975	-0.19742	-0.19839	-0.19837	-0.19762	-0.19754	-0.19678	-0.19781	-0.19962
714.44	0.000392091	-0.14139	-0.20596	-0.20436	-0.20288	-0.19659	-0.19253	-0.19349	-0.19337	-0.19898	-0.19382	-0.20023	-0.19858	-0.2026	-0.19864	-0.20253	-0.19984	-0.20259	-0.20152	-0.20265	-0.20074	-0.20557	-0.20218	-0.19913	-0.20655	-0.20566	-0.20121	-0.20206	-0.2018	-0.20228	-0.20309
714.01	-3.67579e-06	-0.1438	-0.20768	-0.20652	-0.20531	-0.19819	-0.19538	-0.19877	-0.19973	-0.19755	-0.19953	-0.20353	-0.19927	-0.20273	-0.201	-0.20384	-0.20464	-0.20446	-0.20222	-0.20365	-0.20338	-0.20419	-0.20249	-0.20367	-0.20655	-0.20763	-0.20578	-0.20809	-0.20838	-0.21082	-0.20559
713.438	-0.00023405	-0.14689	-0.21355	-0.20912	-0.21372	-0.20345	-0.2046	-0.2059	-0.20841	-0.20899	-0.20648	-0.21138	-0.20793	-0.21118	-0.21231	-0.21149	-0.2114	-0.20675	-0.21037	-0.20942	-0.20935	-0.21381	-0.21369	-0.21174	-0.21375	-0.20941	-0.21185	-0.21021	-0.21417	-0.21349	-0.21353
713.008	0.000169716	-0.15362	-0.21349	-0.21093	-0.21828	-0.20645	-0.20642	-0.21051	-0.21168	-0.20792	-0.21195	-0.21436	-0.21093	-0.21548	-0.21471	-0.21664	-0.2123	-0.21571	-0.2159	-0.21591	-0.21319	-0.21563	-0.21579	-0.21709	-0.21993	-0.21696	-0.21722	-0.21626	-0.21619	-0.2192	-0.2159
712.435	-0.000299449	-0.1537	-0.21387	-0.21274	-0.21	-0.20806	-0.20628	-0.20688	-0.20924	-0.21054	-0.21068	-0.21257	-0.21312	-0.21692	-0.21299	-0.21375	-0.21329	-0.21313	-0.21329	-0.21754	-0.21207	-0.21447	-0.2172	-0.21386	-0.21437	-0.2161	-0.21514	-0.21011	-0.21928	-0.21917	-0.21331
712.006	-0.000220751	-0.14155	-0.21135	-0.20964	-0.21195	-0.20233	-0.20459	-0.2045	-0.20342	-0.20547	-0.20699	-0.20892	-0.20758	-0.20678	-0.2069	-0.21027	-0.20908	-0.20935	-0.20858	-0.21058	-0.20925	-0.20608	-0.21351	-0.21078	-0.21134	-0.2075	-0.21414	-0.21133	-0.20995	-0.2107	-0.21129
711.433	0.00013222	-0.14732	-0.20826	-0.21292	-0.21055	-0.20285	-0.20504	-0.20168	-0.20633	-0.20566	-0.20828	-0.20315	-0.20711	-0.20525	-0.20541	-0.20535	-0.20904	-0.20697	-0.20541	-0.20984	-0.21017	-0.20471	-0.2099	-0.21189	-0.20962	-0.21105	-0.2098	-0.21229	-0.21019	-0.21269	-0.21349
711.003	0.000634307	-0.1389	-0.20484	-0.20213	-0.20178	-0.1967	-0.19436	-0.20199	-0.20102	-0.19811	-0.2028	-0.20113	-0.20047	-0.20511	-0.20208	-0.20125	-0.20461	-0.20654	-0.20467	-0.20393	-0.20713	-0.20566	-0.20238	-0.20571	-0.20513	-0.20222	-0.20892	-0.20313	-0.20269	-0.20472	-0.20982
710.43	6.24156e-05	-0.13801	-0.19924	-0.20043	-0.20106	-0.19567	-0.19687	-0.19369	-0.20003	-0.19534	-0.19581	-0.20001	-0.20003	-0.20211	-0.20176	-0.19692	-0.20043	-0.20074	-0.19888	-0.20085	-0.19767	-0.20294	-0.20178	-0.20482	-0.20273	-0.20138	-0.2002	-0.20099	-0.20258	-0.205	-0.20465
710	0.000129501	-0.13532	-0.20001	-0.207	-0.20366	-0.19667	-0.19608	-0.19945	-0.19419	-0.19979	-0.20286	-0.20703	-0.20177	-0.20473	-0.19948	-0.20317	-0.20553	-0.19949	-0.20208	-0.20548	-0.20739	-0.20719	-0.20357	-0.2033	-0.20403	-0.20626	-0.20532	-0.20874	-0.20401	-0.20854	-0.20882
709.57	0.000483301	-0.13995	-0.20688	-0.20905	-0.20523	-0.20223	-0.20347	-0.19913	-0.20234	-0.20623	-0.20294	-0.20576	-0.2106	-0.20563	-0.20501	-0.20468	-0.20481	-0.2044	-0.20716	-0.2103	-0.2077	-0.21342	-0.20751	-0.20511	-0.20907	-0.20463	-0.20902	-0.21172	-0.20652	-0.21064	-0.21128
708.997	0.000143147	-0.13176	-0.19375	-0.19558	-0.18993	-0.18778	-0.18914	-0.19159	-0.19092	-0.19333	-0.19519	-0.19206	-0.19906	-0.19166	-0.19305	-0.19676	-0.19687	-0.19623	-0.19903	-0.20018	-0.1948	-0.19943	-0.19548	-0.19949	-0.19752	-0.19515	-0.1979	-0.19499	-0.19698	-0.2023	-0.19852
708.566	0.000470758	-0.13633	-0.20199	-0.20456	-0.20255	-0.19109	-0.19645	-0.1933	-0.19858	-0.19944	-0.19567	-0.19953	-0.19905	-0.20465	-0.1989	-0.19872	-0.20344	-0.20382	-0.2081	-0.19677	-0.20369	-0.19831	-0.20483	-0.20245	-0.20541	-0.19751	-0.20448	-0.20076	-0.19991	-0.20237	-0.20184
707.993	0.00042751	-0.12846	-0.18709	-0.19118	-0.1923	-0.18233	-0.18854	-0.18655	-0.18886	-0.18137	-0.19071	-0.18942	-0.19094	-0.19087	-0.18955	-0.19301	-0.19006	-0.18996	-0.18451	-0.19196	-0.19348	-0.18956	-0.1928	-0.1943	-0.1942	-0.19531	-0.19601	-0.19071	-0.19439	-0.19931	-0.20043
707.563	0.000216098	-0.1198	-0.18069	-0.17898	-0.17726	-0.18149	-0.17378	-0.17477	-0.17775	-0.17488	-0.18329	-0.18374	-0.17759	-0.17893	-0.17896	-0.18	-0.17719	-0.18051	-0.17978	-0.17692	-0.17927	-0.18388	-0.187	-0.18515	-0.18516	-0.17983	-0.18618	-0.18215	-0.18861	-0.18329	-0.18642
706.989	-0.000191152	-0.11492	-0.17289	-0.18014	-0.17389	-0.16897	-0.16893	-0.16911	-0.1779	-0.17318	-0.17175	-0.17512	-0.1766	-0.1816	-0.17269	-0.1735	-0.1751	-0.17763	-0.17476	-0.1756	-0.17596	-0.17686	-0.17449	-0.18252	-0.17565	-0.17926	-0.17873	-0.17537	-0.17887	-0.1788	-0.18147
706.558	0.000147964	-0.11466	-0.17452	-0.17589	-0.17184	-0.16393	-0.16793	-0.16812	-0.17068	-0.16897	-0.17131	-0.17089	-0.17467	-0.17212	-0.17163	-0.17129	-0.17374	-0.17108	-0.17235	-0.17474	-0.17377	-0.17647	-0.17125	-0.18165	-0.17308	-0.16942	-0.17075	-0.18053	-0.18009	-0.17097	-0.17719
705.984	-0.000238189	-0.11131	-0.16709	-0.17346	-0.17364	-0.16056	-0.16471	-0.15952	-0.16871	-0.17332	-0.16911	-0.17105	-0.1653	-0.169	-0.16602	-0.16719	-0.17458	-0.16636	-0.17088	-0.17277	-0.17367	-0.17287	-0.17473	-0.17107	-0.17517	-0.17131	-0.176	-0.17157	-0.17126	-0.17878	-0.17371
705.554	-0.000352113	-0.09947	-0.15085	-0.16253	-0.15453	-0.14888	-0.15563	-0.15429	-0.15549	-0.15887	-0.16009	-0.15625	-0.15877	-0.16046	-0.15771	-0.16407	-0.16422	-0.16022	-0.1598	-0.16351	-0.16397	-0.15897	-0.16291	-0.16062	-0.16802	-0.15899	-0.15528	-0.16249	-0.15936	-0.16527	-0.16025
704.98	-0.000224891	-0.09226	-0.15064	-0.16038	-0.15881	-0.14853	-0.14826	-0.1504	-0.1497	-0.1493	-0.15223	-0.14926	-0.15247	-0.15247	-0.153	-0.14674	-0.15671	-0.15627	-0.14966	-0.15598	-0.15796	-0.1517	-0.15968	-0.15926	-0.1585	-0.14991	-0.15942	-0.16123	-0.15941	-0.15645	-0.1576
704.549	9.47437e-06	-0.10871	-0.14722	-0.15218	-0.15921	-0.14805	-0.1514	-0.14993	-0.14607	-0.14831	-0.15363	-0.15038	-0.15507	-0.15357	-0.15565	-0.15186	-0.15928	-0.16158	-0.15627	-0.15686	-0.15365	-0.14539	-0.15711	-0.15221	-0.15655	-0.15903	-0.15728	-0.16048	-0.15624	-0.15891	-0.157
703.975	-0.000152856	-0.09185	-0.14237	-0.14815	-0.14883	-0.14216	-0.13365	-0.14719	-0.1466	-0.14874	-0.14642	-0.14728	-0.14678	-0.13682	-0.14724	-0.1442	-0.14633	-0.14118	-0.1483	-0.14611	-0.14406	-0.1467	-0.15228	-0.14636	-0.14913	-0.15295	-0.14738	-0.14898	-0.14902	-0.15429	-0.15372
703.544	-0.000805187	-0.0849	-0.12961	-0.12963	-0.13482	-0.12611	-0.12939	-0.13219	-0.13287	-0.13984	-0.13441	-0.13551	-0.13683	-0.13434	-0.13873	-0.13805	-0.13188	-0.13208	-0.13487	-0.13859	-0.13643	-0.14008	-0.13785	-0.13441	-0.13543	-0.13453	-0.13892	-0.13465	-0.13722	-0.13292	-0.13357
702.969	-0.000580286	-0.0805	-0.12716	-0.13492	-0.13507	-0.12567	-0.13348	-0.12836	-0.12952	-0.12962	-0.13108	-0.13429	-0.13079	-0.13167	-0.14214	-0.13243	-0.13165	-0.13485	-0.13757	-0.13288	-0.13681	-0.13471	-0.1375	-0.13693	-0.13123	-0.13963	-0.12773	-0.13104	-0.13638	-0.1383	-0.14217
702.538	1.07169e-05	-0.0813	-0.11984	-0.12086	-0.12309	-0.11435	-0.11358	-0.11516	-0.11408	-0.11611	-0.12361	-0.11971	-0.12371	-0.12334	-0.1172	-0.12002	-0.12315	-0.12261	-0.12949	-0.12198	-0.11928	-0.12833	-0.12472	-0.12458	-0.12161	-0.12775	-0.12891	-0.12508	-0.12423	-0.13005	-0.12801
701.963	0.000171425	-0.06283	-0.09844	-0.11123	-0.11682	-0.10633	-0.10571	-0.10582	-0.10455	-0.10678	-0.10207	-0.11417	-0.10692	-0.11088	-0.11057	-0.10679	-0.11291	-0.10749	-0.11106	-0.11152	-0.10973	-0.10828	-0.11529	-0.10624	-0.11258	-0.10981	-0.1159	-0.1102	-0.11312	-0.1118	-0.10766
701.532	5.64318e-06	-0.07329	-0.11273	-0.11423	-0.11604	-0.1072	-0.11263	-0.111	-0.10482	-0.11699	-0.11449	-0.11486	-0.11034	-0.10876	-0.12154	-0.11363	-0.11204	-0.11757	-0.1168	-0.1133	-0.12012	-0.11324	-0.11732	-0.11902	-0.11518	-0.11757	-0.12285	-0.11966	-0.11741	-0.11775	-0.12089
700.957	3.93469e-06	-0.0595	-0.09374	-0.09989	-0.10282	-0.10034	-0.09867	-0.09165	-0.09408	-0.09834	-0.09845	-0.09552	-0.09413	-0.09794	-0.09326	-0.09695	-0.09576	-0.09746	-0.10136	-0.09427	-0.09901	-0.09587	-0.10466	-0.10082	-0.10106	-0.10118	-0.10001	-0.10701	-0.10341	-0.10247	-0.10145
700.526	-0.000556864	-0.05525	-0.08937	-0.0971	-0.10153	-0.09654	-0.09582	-0.09488	-0.10175	-0.09719	-0.09606	-0.10453	-0.09543	-0.09905	-0.09736	-0.09395	-0.1007	-0.10096	-0.09938	-0.09666	-0.10429	-0.1052	-0.09592	-0.10329	-0.09967	-0.10622	-0.09609	-0.10677	-0.10198	-0.09905	-0.10065
699.951	-0.000489849	-0.04569	-0.08195	-0.08896	-0.08732	-0.08155	-0.08137	-0.08667	-0.0805	-0.08631	-0.08785	-0.08661	-0.08698	-0.0859	-0.08275	-0.0866	-0.08522	-0.08985	-0.08526	-0.08644	-0.0858	-0.08735	-0.08826	-0.08843	-0.08594	-0.08627	-0.08961	-0.08894	-0.08686	-0.08652	-0.08355
699.52	0.000143717	-0.04662	-0.07805	-0.08086	-0.08547	-0.07788	-0.07655	-0.07484	-0.08086	-0.07923	-0.07849	-0.07795	-0.08028	-0.07718	-0.08307	-0.08374	-0.08252	-0.0811	-0.08375	-0.08581	-0.08642	-0.0789	-0.08503	-0.08371	-0.08467	-0.08306	-0.08832	-0.08591	-0.08668	-0.08963	-0.08483
698.944	8.85131e-05	-0.03932	-0.06974	-0.07211	-0.07068	-0.07274	-0.07379	-0.07	-0.07139	-0.0714	-0.07603	-0.0791	-0.07394	-0.06943	-0.06911	-0.07284	-0.07339	-0.06713	-0.07354	-0.06853	-0.07151	-0.07774	-0.07164	-0.07443	-0.07163	-0.07674	-0.07915	-0.08032	-0.07523	-0.07294	-0.07808
698.513	0.000117124	-0.04007	-0.06483	-0.07066	-0.07265	-0.07046	-0.07446	-0.06633	-0.07239	-0.06734	-0.06635	-0.06877	-0.06748	-0.06965	-0.06931	-0.07259	-0.07758	-0.07112	-0.07582	-0.07152	-0.06519	-0.07345	-0.07309	-0.07592	-0.0788	-0.07135	-0.06669	-0.07636	-0.0735	-0.07733	-0.07699
697.937	0.000278337	-0.02726	-0.05211	-0.05803	-0.06386	-0.05325	-0.05215	-0.05656	-0.05965	-0.0516	-0.05789	-0.05351	-0.04897	-0.05765	-0.05744	-0.05989	-0.06033	-0.05301	-0.05444	-0.06028	-0.06217	-0.06055	-0.05787	-0.06368	-0.0612	-0.0633	-0.05995	-0.05767	-0.05591	-0.065	-0.06256
697.505	0.000590938	-0.02582	-0.04599	-0.05358	-0.05411	-0.05758	-0.0541	-0.05662	-0.05256	-0.05613	-0.05762	-0.05537	-0.06038	-0.05375	-0.0512	-0.06286	-0.06076	-0.05653	-0.06112	-0.05668	-0.05517	-0.05683	-0.05934	-0.05723	-0.05833	-0.06039	-0.05702	-0.05567	-0.06218	-0.06291	-0.06265
696.93	0.000123934	-0.02314	-0.03651	-0.04465	-0.04752	-0.04515	-0.04233	-0.05194	-0.0542	-0.04848	-0.04595	-0.04064	-0.04905	-0.05424	-0.04987	-0.05041	-0.04398	-0.05807	-0.05752	-0.04713	-0.0478	-0.04783	-0.05228	-0.04575	-0.04965	-0.05828	-0.05254	-0.05405	-0.044	-0.04755	-0.04908
696.498	-0.000207245	-0.01386	-0.03335	-0.03812	-0.04355	-0.03628	-0.03819	-0.03537	-0.03986	-0.04533	-0.0435	-0.04877	-0.04506	-0.04524	-0.04464	-0.04463	-0.03655	-0.0482	-0.04284	-0.04416	-0.04446	-0.04072	-0.05017	-0.04585	-0.04633	-0.03554	-0.03953	-0.04534	-0.04639	-0.04865	-0.04541
696.066	-7.81749e-06	-0.00845	-0.02251	-0.03345	-0.0318	-0.02573	-0.03343	-0.02701	-0.02523	-0.02185	-0.03598	-0.02918	-0.02894	-0.03208	-0.03254	-0.02272	-0.02997	-0.02877	-0.03128	-0.02686	-0.02575	-0.03265	-0.03112	-0.04043	-0.03178	-0.03354	-0.03632	-0.02294	-0.03307	-0.03075	-0.03905
695.49	-9.63369e-05	-0.01685	-0.02929	-0.03679	-0.03925	-0.03545	-0.03151	-0.03186	-0.03425	-0.02896	-0.0361	-0.03865	-0.03546	-0.03889	-0.03403	-0.04341	-0.0443	-0.04423	-0.04015	-0.03352	-0.03421	-0.0399	-0.03005	-0.03969	-0.03687	-0.03781	-0.04392	-0.04138	-0.04221	-0.04367	-0.04069
695.058	0.000488069	-0.01034	-0.0289	-0.03256	-0.04035	-0.039	-0.03461	-0.03331	-0.03182	-0.03537	-0.03422	-0.03925	-0.03682	-0.03266	-0.04018	-0.03269	-0.03218	-0.04037	-0.04533	-0.03259	-0.04032	-0.04557	-0.04197	-0.04357	-0.03282	-0.03963	-0.04168	-0.03759	-0.0388	-0.04551	-0.04267
694.482	0.000292973	-0.00173	-0.01924	-0.02454	-0.02153	-0.0204	-0.02065	-0.01803	-0.02195	-0.02889	-0.02235	-0.02827	-0.02468	-0.03446	-0.02767	-0.02309	-0.02304	-0.02964	-0.02684	-0.02451	-0.02561	-0.03207	-0.02773	-0.02869	-0.02504	-0.03266	-0.03855	-0.03354	-0.03658	-0.03148	-0.02785
694.05	0.000528421	0.00172	-0.01314	-0.0305	-0.02989	-0.01737	-0.02153	-0.03031	-0.02597	-0.01157	-0.03013	-0.02034	-0.03024	-0.01835	-0.0336	-0.02609	-0.02302	-0.02542	-0.03144	-0.01882	-0.02599	-0.02443	-0.02748	-0.02851	-0.03837	-0.02493	-0.02588	-0.03005	-0.02556	-0.0268	-0.03443
693.473	-0.000203985	-0.00528	-0.01095	-0.01906	-0.02627	-0.01582	-0.01577	-0.02293	-0.0231	-0.01958	-0.01714	-0.02183	-0.02764	-0.0209	-0.01306	-0.01873	-0.02797	-0.0216	-0.01531	-0.01999	-0.02252	-0.02322	-0.02606	-0.01933	-0.02252	-0.02642	-0.02364	-0.0239	-0.02263	-0.02095	-0.021
693.041	0.000164744	0.01113	-0.000976358	-0.00615	-0.0167	-0.00387	-0.00616	-0.01107	-0.013	-0.00604	-0.015	-0.0067	-0.00571	-0.01223	-0.00907	-0.00473	-0.00808	-0.00551	-0.00611	-0.0046	-0.01153	-0.01564	-0.01616	-0.01515	-0.00843	-0.01518	-0.01543	-0.01151	-0.00666	-0.0104	-0.01603
692.464	8.85309e-06	0.01061	0.00315	-0.00833	-0.0149	-0.00269	-0.01163	-0.00621	-0.01145	-0.00574	-0.01073	-0.00677	-0.01232	-0.01435	-0.01664	-0.0122	-0.01436	-0.00833	-0.00979	-0.00739	-0.01003	-0.0167	-0.01237	-0.01021	-0.01384	-0.01246	-0.01526	-0.01625	-0.01282	-0.01432	-0.01496
692.032	0.000130899	0.01203	0.00594	-0.00202	-0.00856	-0.00528	-0.00696	-0.0032	-0.01023	-0.00446	-0.01082	-0.00255	-0.00954	-0.00559	-0.00586	-0.00251	-0.00755	-0.00578	-0.00464	-0.00697	-0.00845	-0.00937	-0.0133	-0.00528	-0.00603	-0.00644	-0.01009	-0.0013	-0.00402	-0.01127	-0.00863
691.455	-0.000331473	0.01097	0.00354	-0.00723	-0.00714	-0.00285	-0.00624	-0.011	-0.00944	-0.01059	-0.01071	-0.00986	-0.01034	-0.00367	-0.00279	-0.0058	-0.00608	-0.01065	-0.01014	-0.01421	-0.00481	-0.00166	-0.00726	-0.01026	-0.00942	-0.00626	-0.00811	-0.01364	-0.00844	-0.0061	-0.00709
691.023	-0.000160826	0.00965	0.00436	-0.00182	-0.01054	0.000205304	-0.00232	-0.00405	0.00175	-0.00907	-0.00575	-0.00456	-0.00224	-0.00271	-0.00508	-0.00522	-0.01333	-0.000728021	-0.00295	-0.00702	-0.0045	-0.00331	-0.0049	-0.00717	-0.00937	-0.00279	-0.00757	-0.00418	-0.0078	-0.01264	-0.01205
690.446	3.84683e-05	0.02115	0.02079	0.00953	0.00228	0.00592	0.00877	0.00722	0.01016	0.00502	0.00575	0.00767	0.00279	0.00859	0.00711	0.0034	0.01228	0.0052	0.00839	0.00503	-0.00107	0.00823	0.00327	0.0017	-0.00303	0.00243	-0.00167	0.00458	0.000743645	0.00345	0.00284
690.013	3.68632e-05	0.01537	0.02027	0.00649	0.00191	0.00206	0.00235	0.00406	-0.000359625	0.00395	9.29214e-05	-0.00247	-0.000547797	0.00459	0.00191	0.00489	-0.00274	0.0064	0.00014322	-0.00202	0.00435	0.00175	0.000408141	0.000539026	-0.00505	-0.00426	-0.00338	0.000994313	-0.00616	-0.00149	-0.00359
689.436	0.000274012	0.01658	0.01394	0.00885	0.00264	0.00912	0.00536	0.00572	-0.00207	0.00839	0.00246	0.000240663	0.00737	0.00754	0.00657	0.00506	0.00119	0.00367	-0.000607552	0.00537	0.00153	0.00275	0.00775	-0.00493	0.00328	-0.000913863	0.00318	0.000826013	-0.0035	-0.00541	-0.00161
689.003	0.000702388	0.02185	0.0216	0.00344	0.00584	0.00387	0.00849	0.01069	0.00565	0.00528	0.00153	0.00763	0.00513	0.000320017	0.0068	0.00672	0.00464	0.00558	0.00471	0.00652	0.00455	0.00268	-0.00193	0.00639	0.000569177	0.00285	0.0015	0.00114	0.000402933	-0.000278901	0.00501
688.57	8.20404e-05	0.02235	0.02223	0.01511	0.00643	0.0132	0.01698	0.0092	0.01563	0.01377	0.00405	0.00683	0.01076	0.00912	0.0115	0.01181	0.01166	0.01161	0.01177	0.01286	0.01245	0.01179	0.0075	0.01319	0.01176	0.00994	0.0144	0.01163	0.00187	0.00554	0.00366
687.993	0.000637547	0.03108	0.01927	0.01418	0.01037	0.00772	0.01161	0.00892	0.00947	0.01104	0.00694	0.00622	0.00657	0.01046	0.00627	0.00452	0.00318	0.00723	0.00809	0.01125	0.01255	0.00972	0.00806	0.00637	0.00586	0.00613	0.001	0.00503	0.00587	0.00589	0.00851
687.56	8.13672e-05	0.02301	0.02169	0.01477	0.01277	0.015	0.00875	0.01347	0.01425	0.01321	0.01363	0.01356	0.01246	0.00716	0.0086	0.01498	0.00607	0.00766	0.00983	0.01485	0.01163	0.01055	0.000345645	0.00593	0.01121	0.00765	0.01169	0.00774	0.00781	0.00689	0.00404
686.982	0.000484078	0.02698	0.02226	0.01798	0.01939	0.02128	0.01989	0.01415	0.01559	0.01456	0.01956	0.01225	0.01845	0.01829	0.01669	0.01805	0.01733	0.01841	0.01331	0.00987	0.01605	0.01414	0.01332	0.01485	0.01164	0.01471	0.01621	0.01306	0.01651	0.01139	0.0143
686.549	0.000117176	0.03579	0.02926	0.02599	0.01377	0.02006	0.02166	0.02484	0.02002	0.01744	0.01816	0.01944	0.01899	0.02067	0.0153	0.01453	0.02031	0.01577	0.01642	0.02441	0.01961	0.01703	0.01648	0.01411	0.0145	0.0172	0.0159	0.013	0.01612	0.01454	0.01651
685.971	0.000503878	0.02863	0.02317	0.02198	0.01126	0.01329	0.01421	0.01182	0.0109	0.01436	0.01256	0.01804	0.01293	0.01023	0.01303	0.01539	0.00865	0.01121	0.01018	0.00929	0.00885	0.01385	0.00866	0.01368	0.00736	0.01213	0.00457	0.01027	0.00705	0.00071966	0.00895
685.538	6.26745e-05	0.02974	0.02772	0.01899	0.01287	0.02155	0.0184	0.01651	0.01728	0.01803	0.02061	0.02081	0.016	0.02121	0.01928	0.02104	0.01761	0.01941	0.01712	0.01378	0.01745	0.01933	0.02054	0.01665	0.01448	0.01786	0.01166	0.01611	0.01438	0.01594	0.00966
684.96	0.000394111	0.03603	0.03738	0.02929	0.01629	0.0257	0.0243	0.02132	0.02641	0.03013	0.02178	0.02643	0.0225	0.02703	0.02397	0.02475	0.02263	0.02267	0.02517	0.01887	0.0208	0.021	0.02407	0.02021	0.02238	0.02055	0.02206	0.02274	0.01839	0.01913	0.02033
684.526	0.000210297	0.03363	0.03305	0.02016	0.01824	0.0215	0.01875	0.02344	0.01997	0.01771	0.02305	0.01786	0.01684	0.02315	0.0205	0.02359	0.01675	0.02151	0.01617	0.01839	0.01908	0.01955	0.01569	0.01614	0.01789	0.01493	0.02198	0.01916	0.01531	0.0156	0.02218
683.948	0.00020851	0.03113	0.03493	0.02699	0.01835	0.02496	0.02922	0.02414	0.02323	0.02151	0.01823	0.02139	0.02372	0.02161	0.02467	0.01862	0.02457	0.0233	0.02318	0.02011	0.02311	0.01894	0.02023	0.02346	0.02119	0.02187	0.02151	0.01612	0.0207	0.01654	0.02236
683.515	0.000526788	0.03287	0.03377	0.02618	0.02395	0.02333	0.02201	0.02506	0.02388	0.01943	0.0201	0.02458	0.02235	0.02525	0.02248	0.02032	0.02176	0.02453	0.02149	0.02464	0.02383	0.02226	0.0248	0.01987	0.01942	0.01996	0.02382	0.01936	0.01934	0.02041	0.0149
682.936	1.34607e-06	0.04061	0.03684	0.02761	0.02402	0.02785	0.02678	0.02442	0.02426	0.0254	0.02057	0.02723	0.02668	0.02241	0.02792	0.02642	0.02556	0.02483	0.02315	0.02341	0.02662	0.02452	0.0233	0.02397	0.02564	0.02506	0.02459	0.02154	0.0228	0.02065	0.02291
682.503	-0.000131947	0.04162	0.03502	0.02898	0.02814	0.02957	0.02863	0.02798	0.02903	0.02963	0.02922	0.02896	0.02848	0.02628	0.02754	0.02924	0.02973	0.03095	0.02723	0.02786	0.02616	0.02875	0.02686	0.01909	0.02646	0.02669	0.02586	0.02619	0.02679	0.02429	0.02445
682.069	0.000133877	0.02967	0.03097	0.02374	0.01975	0.0234	0.02297	0.02032	0.02407	0.02071	0.02086	0.02043	0.02172	0.02162	0.01927	0.01948	0.02249	0.01895	0.02035	0.02251	0.01968	0.01882	0.01772	0.01853	0.02009	0.01495	0.0187	0.01944	0.01813	0.01677	0.01767
681.49	0.000192531	0.03077	0.032	0.02262	0.01804	0.02336	0.02323	0.02028	0.02268	0.02157	0.02257	0.02185	0.02012	0.02001	0.02169	0.02256	0.02056	0.02322	0.01766	0.01742	0.02044	0.02067	0.02005	0.02038	0.02238	0.02051	0.01935	0.01944	0.0145	0.01847	0.01428
681.056	0.00023617	0.03646	0.03742	0.02864	0.02614	0.02715	0.02921	0.02829	0.02701	0.02933	0.02696	0.0274	0.02882	0.02844	0.02556	0.02733	0.02738	0.02681	0.02731	0.02622	0.02756	0.0279	0.02525	0.0239	0.02304	0.02607	0.02479	0.02623	0.02343	0.02299	0.02492
680.478	-5.61689e-05	0.0354	0.03541	0.02919	0.02036	0.02481	0.02619	0.02516	0.02483	0.02549	0.02322	0.0229	0.02513	0.02265	0.02553	0.02178	0.02025	0.02289	0.02855	0.02028	0.02419	0.02509	0.02435	0.02221	0.0222	0.02111	0.02505	0.02013	0.01987	0.02225	0.02128
680.044	0.000330793	0.03215	0.03107	0.02311	0.02351	0.02385	0.02295	0.02499	0.02498	0.02267	0.02342	0.02103	0.02197	0.02367	0.02373	0.02202	0.0243	0.02308	0.02384	0.02327	0.02329	0.02116	0.02003	0.02351	0.01957	0.01789	0.01908	0.01782	0.02016	0.019	0.01757
679.465	0.00018774	0.03278	0.03218	0.02861	0.0218	0.02393	0.02756	0.02336	0.02583	0.02081	0.02251	0.02222	0.02054	0.02616	0.02256	0.02514	0.02183	0.02356	0.0239	0.02325	0.0213	0.02219	0.01984	0.02067	0.02058	0.02315	0.01946	0.01722	0.01852	0.01684	0.01799
679.03	-4.5764e-05	0.03305	0.03442	0.02642	0.02229	0.02552	0.02389	0.02697	0.02519	0.02504	0.02428	0.02397	0.02646	0.02396	0.02347	0.02276	0.02143	0.02321	0.02142	0.02515	0.02364	0.02088	0.02266	0.02003	0.02226	0.01952	0.02127	0.01778	0.02433	0.01793	0.02015
678.451	7.63444e-05	0.03803	0.03734	0.02795	0.02629	0.02674	0.02676	0.02653	0.02434	0.02432	0.02544	0.02426	0.02406	0.02497	0.02463	0.0262	0.02299	0.02225	0.02232	0.02436	0.0252	0.0223	0.02657	0.02291	0.02392	0.02294	0.02396	0.02365	0.02273	0.01979	0.01988
678.017	-0.000101358	0.03474	0.03439	0.02874	0.02249	0.02597	0.02156	0.02105	0.02509	0.02304	0.02121	0.02123	0.01702	0.02422	0.02088	0.02163	0.02208	0.01627	0.02362	0.02256	0.01908	0.02224	0.01967	0.0195	0.01893	0.01902	0.0192	0.01754	0.01881	0.01866	0.01745
677.438	0.000212058	0.03087	0.03564	0.02465	0.01932	0.02398	0.02496	0.02817	0.02448	0.02271	0.02165	0.02543	0.02	0.02138	0.02433	0.02637	0.02295	0.02498	0.01976	0.02111	0.02495	0.01531	0.02181	0.02214	0.02451	0.02118	0.02217	0.02328	0.02053	0.02305	0.02055
677.003	-7.11806e-05	0.03253	0.03542	0.02426	0.02212	0.02402	0.02497	0.02395	0.02349	0.02016	0.02065	0.02291	0.02233	0.02392	0.02007	0.02292	0.02087	0.02141	0.01739	0.01984	0.02248	0.01824	0.02181	0.02064	0.02137	0.02249	0.01805	0.01695	0.02006	0.01893	0.01515
676.569	0.000315846	0.03591	0.03694	0.03124	0.01979	0.02706	0.023	0.02534	0.02615	0.02384	0.0218	0.02467	0.0245	0.02559	0.02362	0.02481	0.0215	0.02533	0.02078	0.02236	0.02304	0.02249	0.02239	0.01936	0.02327	0.02078	0.0197	0.02146	0.02337	0.02219	0.01918
675.989	0.000207552	0.03405	0.03517	0.02614	0.0207	0.02619	0.02524	0.02487	0.02477	0.02311	0.02551	0.02459	0.02589	0.02153	0.02261	0.02575	0.02465	0.02187	0.0215	0.0232	0.02105	0.02231	0.02254	0.02366	0.02201	0.01938	0.02073	0.02085	0.02073	0.01954	0.01925
675.554	-0.000536802	0.03246	0.03318	0.02545	0.02195	0.02629	0.02215	0.02091	0.0253	0.02503	0.02157	0.01966	0.02304	0.02325	0.0235	0.01939	0.02096	0.02312	0.0186	0.02606	0.01992	0.02605	0.01902	0.02125	0.01845	0.01963	0.02079	0.01989	0.02136	0.01585	0.02155
674.975	0.000373255	0.03078	0.03119	0.02394	0.01862	0.02111	0.02058	0.0202	0.01774	0.02052	0.02128	0.01884	0.0187	0.01965	0.01793	0.01814	0.01925	0.02044	0.01742	0.01619	0.01477	0.01863	0.01838	0.01668	0.01424	0.01639	0.0153	0.01881	0.01505	0.01805	0.01516
674.54	0.000299267	0.03059	0.02983	0.02654	0.02003	0.01884	0.02101	0.02194	0.02462	0.02425	0.02313	0.02294	0.02153	0.02022	0.02095	0.02272	0.01993	0.01943	0.01959	0.02243	0.02003	0.0204	0.01547	0.02178	0.01702	0.02011	0.01961	0.01975	0.01822	0.01972	0.01461
673.96	-3.55659e-05	0.03124	0.03033	0.02169	0.01825	0.02134	0.02203	0.02193	0.01899	0.02004	0.01824	0.01848	0.01816	0.01988	0.01965	0.01831	0.01653	0.0182	0.01677	0.01588	0.01708	0.01864	0.01741	0.01734	0.01684	0.01665	0.01586	0.01761	0.01613	0.01405	0.01564
673.525	0.000410202	0.03187	0.03005	0.02182	0.01852	0.0177	0.01983	0.02293	0.01966	0.01941	0.02002	0.01862	0.01939	0.01807	0.02054	0.02083	0.02048	0.01965	0.01963	0.0167	0.01644	0.01783	0.02085	0.01739	0.01626	0.01631	0.01683	0.01741	0.01523	0.01647	0.0178
672.945	-0.000166415	0.02733	0.03062	0.02378	0.01497	0.01839	0.01705	0.01708	0.0164	0.01669	0.01724	0.0174	0.01808	0.01792	0.01718	0.01533	0.01651	0.01771	0.01307	0.01694	0.01626	0.01592	0.01858	0.01555	0.01353	0.01396	0.01581	0.01393	0.01532	0.01614	0.01592
672.51	2.6974e-05	0.02807	0.02981	0.02122	0.01703	0.01962	0.01763	0.0194	0.0187	0.01777	0.01746	0.01505	0.01793	0.01378	0.01483	0.01842	0.01712	0.01549	0.01708	0.01862	0.01572	0.01586	0.01245	0.01562	0.01428	0.01528	0.0173	0.01783	0.01491	0.01236	0.01307
671.929	-0.00024771	0.02301	0.02875	0.018	0.01176	0.01588	0.01734	0.01606	0.01496	0.01365	0.01532	0.01476	0.01479	0.01254	0.01324	0.01564	0.00796	0.01434	0.01188	0.01325	0.01214	0.01098	0.01265	0.01078	0.01332	0.01418	0.01008	0.00822	0.01209	0.01131	0.01041
671.494	0.000737885	0.02814	0.02855	0.01815	0.01501	0.01805	0.02017	0.0147	0.01546	0.01719	0.01599	0.01698	0.01578	0.01695	0.01735	0.01545	0.01606	0.01276	0.01766	0.0154	0.01585	0.01603	0.01232	0.01464	0.01369	0.01426	0.01376	0.01332	0.01618	0.01258	0.01516
671.059	0.000183596	0.02479	0.02271	0.01927	0.01197	0.01418	0.01367	0.016	0.01516	0.01347	0.01272	0.01183	0.01286	0.01433	0.01448	0.01471	0.01274	0.01363	0.0143	0.01277	0.01205	0.0123	0.01056	0.01249	0.01082	0.01363	0.0126	0.01171	0.01231	0.01186	0.01237
670.478	-0.000505569	0.0253	0.02389	0.01696	0.01384	0.0155	0.01589	0.01497	0.01323	0.01524	0.01492	0.01323	0.01425	0.01436	0.01575	0.01498	0.01338	0.01321	0.01525	0.01314	0.01445	0.01301	0.01368	0.01089	0.0111	0.0102	0.01264	0.01046	0.01173	0.01187	0.01179
670.043	0.000714834	0.02193	0.02275	0.01358	0.01155	0.01396	0.01304	0.01397	0.01236	0.00991	0.00997	0.0133	0.01008	0.01179	0.01201	0.01062	0.0102	0.01253	0.01272	0.01038	0.01338	0.01164	0.01226	0.01022	0.00742	0.00921	0.00942	0.00906	0.00689	0.00769	0.00834
669.462	0.00052684	0.02047	0.02081	0.01307	0.01	0.01232	0.01224	0.01465	0.01055	0.01214	0.01049	0.01122	0.00984	0.01087	0.00925	0.01145	0.0113	0.01045	0.01145	0.00982	0.00721	0.00773	0.00907	0.01106	0.00899	0.00785	0.01055	0.00727	0.00788	0.0092	0.00918
669.027	4.03823e-06	0.01987	0.01923	0.01296	0.00646	0.01205	0.0104	0.01105	0.01006	0.01087	0.01231	0.00973	0.0089	0.01054	0.0104	0.01064	0.00797	0.00874	0.00921	0.00908	0.0079	0.00809	0.00809	0.01084	0.00625	0.00832	0.00793	0.01001	0.00647	0.00735	0.00703
668.446	0.000237724	0.02257	0.02034	0.01338	0.0068	0.0116	0.01239	0.01528	0.00968	0.00873	0.01092	0.00831	0.00994	0.01156	0.01106	0.00882	0.00994	0.01108	0.01007	0.01087	0.01171	0.01037	0.00844	0.00831	0.00894	0.00627	0.0091	0.00912	0.00784	0.00596	0.00772
668.01	0.000451634	0.01992	0.01754	0.01377	0.00703	0.01146	0.00837	0.01306	0.01072	0.01099	0.00944	0.0094	0.00753	0.00621	0.00847	0.0104	0.00854	0.00893	0.008	0.00755	0.00874	0.00783	0.00751	0.00895	0.00666	0.00772	0.00986	0.00772	0.0075	0.00625	0.00356
667.429	0.000138046	0.01868	0.02047	0.01206	0.01038	0.01217	0.01165	0.01431	0.01268	0.01181	0.01193	0.00843	0.00925	0.00993	0.00817	0.00988	0.00726	0.0091	0.01075	0.01036	0.00959	0.00809	0.00749	0.00919	0.00891	0.00854	0.01048	0.00813	0.0081	0.00685	0.00829
666.993	4.46815e-05	0.01926	0.01561	0.01116	0.00705	0.00923	0.01109	0.00986	0.00831	0.00612	0.00686	0.0067	0.00827	0.00773	0.00837	0.0089	0.00641	0.00795	0.00625	0.00602	0.00762	0.00968	0.00621	0.00687	0.00484	0.00303	0.00527	0.0047	0.00583	0.00597	0.00478
666.557	0.000399319	0.01946	0.01918	0.01652	0.00924	0.00843	0.01215	0.01162	0.00962	0.0087	0.00916	0.01022	0.00948	0.00998	0.00953	0.00849	0.00864	0.00831	0.0095	0.00592	0.01001	0.00821	0.00777	0.006	0.00469	0.00589	0.0079	0.00843	0.00457	0.00792	0.00367
665.976	-0.000109122	0.01628	0.01762	0.01253	0.00598	0.01047	0.00892	0.0083	0.01025	0.00685	0.00698	0.00742	0.00919	0.00633	0.00595	0.00931	0.00772	0.00544	0.00775	0.00704	0.00671	0.00394	0.00542	0.00534	0.00415	0.00407	0.00596	0.0065	0.00369	0.00192	0.00395
665.54	8.9497e-05	0.01647	0.01379	0.0069	0.0047	0.00779	0.00711	0.00497	0.00475	0.00382	0.00415	0.00682	0.00606	0.00525	0.00466	0.0063	0.0029	0.00336	0.0035	0.0037	0.0033	0.00513	0.00587	0.000362914	0.00203	0.000718427	0.002	0.0037	0.0007727	0.00139	0.00404
664.958	6.43314e-05	0.01585	0.01264	0.00846	0.00628	0.00801	0.00749	0.00964	0.00558	0.00462	0.00587	0.00415	0.00715	0.00474	0.0073	0.00281	0.00564	0.00547	0.00555	0.00464	0.00487	0.00451	0.00401	0.00538	0.00621	0.00361	0.00445	0.00371	0.00558	0.00483	0.0042
664.522	0.000237465	0.01312	0.01107	0.00622	0.00173	0.00566	0.006	0.00491	0.00217	0.00439	0.00352	0.00388	0.00482	0.00414	0.00355	0.00275	0.00239	0.00398	0.00526	0.00273	0.00486	0.0001683	0.00318	0.00402	0.00136	0.00171	-4.70089e-05	0.00284	0.000208319	-0.00139	0.00157
663.94	0.000205221	0.01489	0.01424	0.00805	0.00507	0.00734	0.00578	0.0078	0.00655	0.00508	0.00486	0.00517	0.00536	0.00478	0.00616	0.00899	0.00567	0.0038	0.0033	0.00483	0.00586	0.00585	0.00448	0.00324	0.00521	0.00476	0.00156	0.00352	0.00178	0.00382	0.00354
663.504	0.000439611	0.01275	0.0117	0.00395	-0.000162681	0.00642	0.00195	0.00485	0.00356	0.00256	0.00174	0.00179	0.00338	0.00465	0.00224	0.00202	0.000652916	0.00286	0.000357843	0.00261	0.00225	-0.000198725	0.000538889	0.00129	0.00046351	-0.000613582	0.0016	-0.000945385	-7.00334e-05	0.00126	0.000787227
663.068	5.64869e-05	0.01167	0.01004	0.0058	0.000640581	0.00296	0.00473	0.00414	0.00406	0.00215	0.00263	0.00162	0.00182	0.00305	0.00326	0.0032	0.000774207	0.00296	0.00309	0.00158	0.00225	-3.16591e-05	0.00254	0.00295	0.000868362	-0.000887823	-0.000553416	0.00102	0.000964435	0.000122113	0.00073967
662.486	-0.000214231	0.01043	0.00851	0.0037	0.00116	0.00315	0.00332	0.00283	0.000644282	0.00158	0.00198	0.000818886	0.00218	0.00194	0.00213	0.000519701	0.000498732	0.00349	0.00144	0.00103	0.00107	0.00104	0.000611801	-0.00132	-0.000569314	-0.00217	0.000986775	-0.00066484	0.000343864	-0.00151	-0.000270952
[truncated: 925 more rows]

## Sheet: Figure3a
	Binding ratio
[truncated: 4 more rows]

## Sheet: Figure3b
	Binding ratio
[truncated: 4 more rows]

## Sheet: Figure3c
mM	Abs 540
0	0.0922188	0.089741	0.0912325
[truncated: 9 more rows]

## Sheet: Figure3d
mM	Abs 700
[truncated: 9 more rows]

## Sheet: Figure3e
mM	Abs 700
[truncated: 9 more rows]

[truncated: 23 more sheets: Figure3f, Figure4a, Figure4b, Figure4c, Figure4d, Figure4e, Figure4f, Figure4g, Figure4h, Figure8a, Figure8b, Figure8c, Figure8d, Figure9, Supplementary Figure 1, Supplementary Figure 2, Supplementary Figure 3a, Supplementary Figure 3b, Supplementary Figure 3c, Supplementary Figure 4a …]
